# Supplementary material for: Sequential EMT-MET induces neuronal conversion through Sox2
Source: Cell Discov. 2017 May 30;3:17017–. doi: 10.1038/celldisc.2017.17 (PMC5450022; doi:10.1038/celldisc.2017.17)
Supplement: Supplementary Table S1 [file celldisc201717-s5.xls]

## Sheet: Sheet1
	Figure Panel	Test	S.D or S.E.M	n value	independent experiments or technical replicates	(optional) p values provided and defined?	(optional) if n<5, values provided?
Figure	1a	not using	n/a	n/a	n/a	n/a	n/a
Figure	1b	not using	n/a	n/a	n/a	n/a	n/a
Figure	1c	not using	n/a	n/a	n/a	n/a	n/a
Figure	1d	not using	n/a	n/a	n/a	n/a	n/a
Figure	1e	not using	n/a	n/a	n/a	n/a	n/a
Figure	1f	not using	n/a	n/a	n/a	n/a	n/a
Figure	1g	not using	s.d.	6 (each with about 5,000 initial MEFs)	independnet experiements	n/a	n/a
Figure	1h	not using	n/a (Td)	Genearted from averages of cell amount	n/a	n/a	n/a
Figure	1h	not using	s.d. (cell amount)	6 (each with about 5,000 initial MEFs)	independnet experiements	n/a	n/a
Figure	1i	not using	s.d.	6 (each with about 5,000 initial MEFs)	independnet experiements	n/a	n/a
Figure	1j	not using	n/a (RNA-seq)	n/a	n/a	n/a	n/a
Figure	1j	not using	s.d. (qPCR)	5	independnet experiements	n/a	n/a
Figure
Figure	2a	not using	n/a	n/a	n/a	n/a	n/a
Figure	2b	not using	n/a	6 (summary and normalized to 50,000 initial MEFs)	n/a	n/a	n/a
Figure	2c	not using	n/a	Genearted from averages from 2b	n/a	n/a	n/a
Figure	2d	not using	s.d.	6 (each with about 5,000 initial MEFs)	independnet experiements	n/a	n/a
Figure	2e	not using	n/a	n/a	n/a	n/a	n/a
Figure	2f	not using	n/a	n/a	n/a	n/a	n/a
Figure	2g	not using	n/a	traced from 500 initial MEFs (6 independent repeats )	independnet experiements	n/a	n/a
Figure	2h	Two tailed student t-test	s.d.	traced from 500 initial MEFs (6 independent repeats )	independnet experiements	Yes	n/a
Figure	2i	not using	s.d.	traced from 500 initial MEFs (6 independent repeats )	independnet experiements	n/a	n/a
Figure	2j	One-way ANOVA with Dunnett’s post-hoc test	s.d.	6	independnet experiements	Yes	n/a
Figure	2k	One-way ANOVA with Dunnett’s post-hoc test	s.d.	6	independnet experiements	Yes	n/a
Figure	2l	One-way ANOVA with Dunnett’s post-hoc test	s.d.	6	independnet experiements	Yes	n/a
Figure	3a	One-way ANOVA with Dunnett’s post-hoc test	s.d.	6	independnet experiements	Yes	n/a
Figure	3b	One-way ANOVA with Dunnett’s post-hoc test	s.d.	6	independnet experiements	Yes	n/a
Figure	3c	One-way ANOVA with Dunnett’s post-hoc test	s.d.	6	independnet experiements	Yes	n/a
Figure	3d	One-way ANOVA with Dunnett’s post-hoc test	s.d.	6	independnet experiements	Yes	n/a
Figure	3e	not using	n/a	n/a	n/a	n/a	n/a
Figure	3f	Nonlin fit, log (agonist) vs. response variable slope	n/a	generated from 2j and 3a-d	n/a	n/a	n/a
Figure	3g	One-way ANOVA with Dunnett’s post-hoc test	s.d.	5	independnet experiements	Yes	n/a
Figure	3h	One-way ANOVA with Dunnett’s post-hoc test	s.d.	5	independnet experiements	Yes	n/a
Figure	3i	One-way ANOVA with Dunnett’s post-hoc test	s.d.	6	independnet experiements	Yes	n/a
Figure	3j	One-way ANOVA with Dunnett’s post-hoc test	s.d.	6	independnet experiements	Yes	n/a
Figure	3k	One-way ANOVA with Dunnett’s post-hoc test	s.d.	6	independnet experiements	Yes	n/a
Figure	3l	One-way ANOVA with Dunnett’s post-hoc test	s.d.	6	independnet experiements	Yes	n/a
Figure	4a	Two-way ANOVA with Bonferroni’s post-hoc test	s.d.	5	independnet experiements	Yes	n/a
Figure	4b	One-way ANOVA with Dunnett’s post-hoc test	s.d.	5	independnet experiements	Yes	n/a
Figure	4c	Linear regression	n/a	generated from 3i-l and 4a-c	n/a	n/a	n/a
Figure	4d	One-way ANOVA with Dunnett’s post-hoc test	s.d.	6	independnet experiements	Yes	n/a
Figure	4e	One-way ANOVA with Dunnett’s post-hoc test	s.d.	6	independnet experiements	Yes	n/a
Figure	4f	not using	n/a	n/a	n/a	n/a	n/a
Figure	4g	Two-way ANOVA with Bonferroni’s post-hoc test	s.d.	5	independnet experiements	Yes	n/a
Figure	4h	One-way ANOVA with Dunnett’s post-hoc test	s.d.	6	independnet experiements	Yes	n/a
Figure	4i	One-way ANOVA with Dunnett’s post-hoc test	s.d.	6	independnet experiements	Yes	n/a
Figure	4j	Two-way ANOVA with Bonferroni’s post-hoc test	s.d.	5	independnet experiements	Yes	n/a
Figure	4k	One-way ANOVA with Dunnett’s post-hoc test	s.d. (last four)	6	independnet experiements	Yes	n/a
Figure	4k	Two tailed student t-test	s.d. (first two)	6	independnet experiements	Yes	n/a
Figure	4l	One-way ANOVA with Dunnett’s post-hoc test	s.d. (last four)	6	independnet experiements	Yes	n/a
Figure	4l	Two tailed student t-test	s.d. (first two)	6	independnet experiements	Yes	n/a
Figure	4m	not using	n/a	n/a	n/a	n/a	n/a
Figure	4n	not using	s.d.	5	independnet experiements	n/a
Figure	5a	One-way ANOVA with Dunnett’s post-hoc test	s.d.	6	independnet experiements	Yes	n/a
Figure	5b	One-way ANOVA with Dunnett’s post-hoc test	s.d.	6	independnet experiements	Yes	n/a
Figure	5c	not using	n/a	n/a	n/a	n/a	n/a
Figure	5d	Two-way ANOVA with Bonferroni’s post-hoc test	s.d.	5	independnet experiements	Yes	n/a
Figure	5e	Two-way ANOVA with Bonferroni’s post-hoc test	s.d.	5	independnet experiements	Yes	n/a
Figure	5f	Two-way ANOVA with Bonferroni’s post-hoc test	s.d.	5	independnet experiements	Yes	n/a
Figure	5g	Two-way ANOVA with Bonferroni’s post-hoc test	s.d.	5	independnet experiements	Yes	n/a
Figure	5h	One-way ANOVA with Dunnett’s post-hoc test	s.d. (last eight)	6	independnet experiements	Yes	n/a
Figure	5h	Two tailed student t-test	s.d. (first two)	6	independnet experiements	Yes	n/a
Figure	5i	One-way ANOVA with Dunnett’s post-hoc test	s.d. (last eight)	6	independnet experiements	Yes	n/a
Figure	5i	Two tailed student t-test	s.d. (first two)	6	independnet experiements	Yes	n/a
Extended data	1a	One-way ANOVA with Dunnett’s post-hoc test	s.d.	6	independnet experiements	Yes	n/a
Extended data	1b	One-way ANOVA with Dunnett’s post-hoc test	s.d.	6	independnet experiements	Yes	n/a
Extended data	1c	One-way ANOVA with Dunnett’s post-hoc test	s.d.	6	independnet experiements	Yes	n/a
Extended data	1d	One-way ANOVA with Dunnett’s post-hoc test	s.d.	5	independnet experiements	Yes	n/a
Extended data	1e	One-way ANOVA with Dunnett’s post-hoc test	s.d.	6	independnet experiements	Yes	n/a
Extended data	2a	not using	n/a	Generated from supplementary Table S5	n/a	n/a	n/a
Extended data	2b	One-way ANOVA with Dunnett’s post-hoc test	s.d.	5	independnet experiements	Yes	n/a
Extended data	2c	not using	n/a	Generated from supplementary Table S5	n/a	n/a	n/a
Extended data	2d	One-way ANOVA with Dunnett’s post-hoc test	s.d.	5	independnet experiements	Yes	n/a
Extended data	2e	not using	n/a	Generated from supplementary Table S5	n/a	n/a	n/a
Extended data	2f	One-way ANOVA with Dunnett’s post-hoc test	s.d.	5	independnet experiements	Yes	n/a
Extended data	3a	not using	n/a	n/a	n/a	n/a	n/a
Extended data	3b	not using	n/a	traced from 500 initial MEFs (6 independent repeats )	independnet experiements	n/a	n/a
Extended data	3c	Two tailed student t-test	s.d.	traced from 500 initial MEFs (6 independent repeats )	independnet experiements	Yes	n/a
Extended data	3d	not using	n/a	n/a	n/a	n/a	n/a
Extended data	3e	not using	n/a	traced from 500 initial MEFs (6 independent repeats )	independnet experiements	n/a	n/a
Extended data	3f	not using	n/a	traced from 500 initial MEFs (6 independent repeats )	independnet experiements	n/a	n/a
Extended data	3g	not using	n/a	traced from 500 initial MEFs (6 independent repeats )	independnet experiements	n/a	n/a
Extended data	3g	not using	n/a	traced from 500 initial MEFs (6 independent repeats )	independnet experiements	n/a	n/a
Extended data	3h	not using	n/a	traced from 500 initial MEFs (6 independent repeats )	independnet experiements	n/a	n/a
Extended data	4a	not using	n/a	n/a	n/a	n/a	n/a
Extended data	4b	not using	n/a	n/a	n/a	n/a	n/a
Extended data	4c	One-way ANOVA with Dunnett’s post-hoc test	s.d.	6	independnet experiements	Yes	n/a
Extended data	4d	One-way ANOVA with Dunnett’s post-hoc test	s.d.	6	independnet experiements	Yes	n/a
Extended data	4e	Two tailed student t-test	s.d.	6	independnet experiements	Yes	n/a
Extended data	4f	Two-way ANOVA with Bonferroni’s post-hoc test	s.d.	6	independnet experiements	Yes	n/a
Extended data	4g	One-way ANOVA with Dunnett’s post-hoc test	s.d.	6	independnet experiements	Yes	n/a
Extended data	5	not using	n/a	n/a	n/a	n/a	n/a
Extended data	6a	not using	n/a	n/a	n/a	n/a	n/a
Extended data	6b	not using	n/a	n/a	n/a	n/a	n/a
Extended data	6c	One-way ANOVA with Dunnett’s post-hoc test	s.d.	6	independnet experiements	Yes	n/a
Extended data	6d	One-way ANOVA with Dunnett’s post-hoc test	s.d.	6	independnet experiements	Yes	n/a
Extended data	6e	One-way ANOVA with Dunnett’s post-hoc test	s.e.m.	6	independnet experiements	Yes	n/a
Extended data	7a	Two-way ANOVA with Bonferroni’s post-hoc test	s.d.	5	independnet experiements	Yes	n/a
Extended data	7b	Two-way ANOVA with Bonferroni’s post-hoc test	s.d.	5	independnet experiements	Yes	n/a
Extended data	7c	One-way ANOVA with Dunnett’s post-hoc test	s.d.	6	independnet experiements	Yes	n/a
Extended data	7d	One-way ANOVA with Dunnett’s post-hoc test	s.d.	6	independnet experiements	Yes	n/a
Extended data	7e	Two tailed student t-test	s.d.	5	independnet experiements	Yes	n/a
Extended data	7f	One-way ANOVA with Dunnett’s post-hoc test	s.d.	6	independnet experiements	Yes	n/a
Extended data	7g	not using	n/a	n/a	n/a	n/a	n/a
Extended data	8a	Two-way ANOVA with Bonferroni’s post-hoc test	s.d.	5	independnet experiements	Yes	n/a
Extended data	8b	Two tailed student t-test	s.d.	5	independnet experiements	Yes	n/a
Extended data	8c	Two tailed student t-test	s.d.	5	independnet experiements	Yes	n/a
Extended data	8d	Two tailed student t-test	s.d.	5	independnet experiements	Yes	n/a
Extended data	8e	Two-way ANOVA with Bonferroni’s post-hoc test	s.d.	5	independnet experiements	Yes	n/a
Extended data	8f	Two tailed student t-test	s.d.	5	independnet experiements	Yes	n/a
Extended data	9	not using	n/a	n/a	n/a	n/a	n/a
Supplementary Table	1	not using	n/a	n/a	n/a	n/a	n/a
Supplementary Table	2	not using	n/a	n/a	n/a	n/a	n/a
Supplementary Table	3	not using	n/a	n/a	n/a	n/a	n/a
Supplementary Table	4	not using	n/a	n/a	n/a	n/a	n/a
Supplementary Table	5	not using	n/a	n/a	n/a	n/a	n/a
Supplementary Table	6	not using	n/a	n/a	n/a	n/a	n/a
Supplementary Table	7	not using	n/a	n/a	n/a	n/a	n/a
Supplementary Table	8	not using	n/a	n/a	n/a	n/a	n/a
Supplementary Table	9	not using	n/a	n/a	n/a	n/a	n/a
Supplementary Table	10	not using	n/a	n/a	n/a	n/a	n/a
Supplementary Table	11	not using	n/a	n/a	n/a	n/a	n/a
Supplementary Table	12	not using	n/a	n/a	n/a	n/a	n/a
Supplementary Table	13	not using	n/a	n/a	n/a	n/a	n/a
