# Supplementary material for: Sequential EMT-MET induces neuronal conversion through Sox2
Source: Cell Discov. 2017 May 30;3:17017–. doi: 10.1038/celldisc.2017.17 (PMC5450022; doi:10.1038/celldisc.2017.17)
Supplement: Supplementary Table S2 [file celldisc201717-s6.xlsx]

## Sheet: Sheet1
Usage	Category	Names	Abbreviation	Company	Cat. No.	Final Concentration	5C	5C'	IFB	IB	FB	TSB	mES	FBS	Serum Free	NSC medium	Neuron medium
Medium	Basal Medium	DMEM/F12		Thermo Fisher	11330-032	basal	Y	Y	Y	Y	Y	Y				Y	Y
Medium	Basal Medium	High Glucose DMEM		Thermo Fisher	61965-059	basal							Y	Y	Y
Medium	Basal Medium	MEM		Thermo Fisher		basal
Medium	Basal Medium	Neurobasal		Thermo Fisher	21103-049	basal											0.25
Medium	Serum or Replacement	Fetal Bovine Serum	FBS (for MEF)	Excell	FSP500	0.1								Y
Medium	Serum or Replacement	Fetal Bovine Serum	FBS (for iPSC)	Thermo Fisher	10099-141	0.2											0.2
Medium	Serum or Replacement	B27		Thermo Fisher	17504-044	0.02										Y	Y
Medium	Serum or Replacement	N2		Thermo Fisher	17502-048	0.01	Y									Y
Medium	Growth Factor	basic Fibroblast Growth Factor	bFGF, F	PeproTech	100-18B	20 ng/ml	Y	Y	Y		Y					Y
Medium	Growth Factor	Epidermal Growth Factor	EGF	PeproTech	AF-100-15	20 ng/ml										Y
Medium	Growth Factor	Insulin	I	Sigma	I8405	10 mg/L		Y	Y	Y
Medium	Growth Factor	Leukemia Inhibitory Factor	LIF	PeproTech	300-05	0.01 μg/ml	Y	Y					Y
Medium	Growth Factor	Transferrin	T	Sigma	T0665	5.5 mg/L		Y				Y
Medium	Small-Molecule Compounds	Na Selenite	S	MP Biomedicals	#219474110	6.7 μg/L		Y				Y
Medium	Small-Molecule Compounds	Vitamin C	Vc	Sigma	49752	50 μg/ml	Y	Y					Y
Medium	Small-Molecule Compounds	2-Mercaptoethanol	2Me, B	Thermo Fisher	21985-023	0.05 mM	Y	Y	Y	Y	Y	Y	0.1 mM
Medium	Growth Supplement	Cytosine Arabinoside		Sigma	C1768	5 μM											Y
Medium	Growth Supplement	GlutaMAX		Thermo Fisher	35050-061	0.01							Y				Y
Medium	Growth Supplement	Non-Essential Amino Acids	NEAA	Thermo Fisher	11140-050	0.01							Y				Y
Medium	Growth Supplement	Sodium Pyruvate		Thermo Fisher	11360-070	0.01							Y				Y
Medium	Cell Culture	Matrigel		BD Biosciences	354277	167×
Medium	Cell Culture	Neuron Isolation enzyme		Thermo Fisher	88285
Medium	Cell Culture	Trypsin-EDTA 0.05%		Thermo Fisher	25300-054
Experiment	Growth Factor	Brain Derived Neurotrophic Factor	BDNF	PeproTech	450-02	20ng/ml
Experiment	Growth Factor	Glial Cell-Derived Neurotrophic Factor	GDNF	PeproTech	450-44	20ng/ml
Experiment	Growth Factor	Transforming Growth Factor-β1	TGF-β1	R&D	240-B-002	1ng/ml
Experiment	Growth Factor	Transforming Growth Factor-β2	TGF-β2	R&D	302-B2-002	1ng/ml
Experiment	Growth Factor	Transforming Growth Factor-β3	TGF-β3	R&D	243-B-002	1ng/ml
Experiment	TGFβ Inhibitor	A83-01		Sigma	SML0788	0.5 μM
Experiment	cAMP	cAMP		Sigma	D-0260	1 μM
Experiment	GSK3 Inhibitor	CHIR99021		Selleck	S2924	3 μM
Experiment	Stat3 Inhibitor	Cryptotanshinone		Selleck	S2285	5μM
Experiment	Notch Inhibitor	DAPT		Selleck	S2215	5 μM
Experiment	TGF Inhibitor	E616452 (Repsox)		Tocris	3742	1μM
Experiment	cAMP Inducer	Forskolin		Selleck	S2449	100μM
Experiment	PKC Inhibitor	Gö6983		Sigma	G1918	5μM
Experiment	BET Inhibitor	I-BET151		Selleck	S2780	0.5-2μM
Experiment	NeuroD1 Inducer	Isoxazole 9	Isx9	Biovision	2563-5	20μM
Experiment	Notch Activator	Jagged-1 Fc fusion protein		StemRD	JAGGFC-050	50ng/ml
Experiment	CaMKII Inhibitor	KN-93		Selleck	S7423	1μM
Experiment	BMP Inhibiitor	LDN193189		Sigma	SML0559	0.25μM
Experiment	Akt inhibitor	MK2206		Selleck	S1078	1μM
Experiment	ERK Inhibitor	PD0325901		Selleck	S1036	1μM
Experiment	CDk4/6 Inhibitor	PD0332991		Selleck	S1036	2.5 μM
Experiment	SMO Activator	Purmorphamine	Purmo	Cayman	10009634	0.1μM
Experiment	Stat3 Inhibitor	S3I-201		Selleck	S1155	10μM
Experiment	SMO Activator	Smoothened agonist	SAG	Cayman	11914	0.1μM
Experiment	MAPK Inhibitor	SB203580		Selleck	S1076	1μM
Experiment	TGFβ Inhibitor	SB431542		Tocris	1614	5μM
Experiment	Stat3 Inhibitor	SH-4-54		Selleck	S7337	0.5μM
Experiment	JNK Inhibitor	SP600125		Sigma-Aldrich, St. Louis, MO	S5567	10μM
Experiment	RA analoge	Arotinoid Acid	TTNPB	Tocris	0761	0.5μM
Experiment	ROCK Inhibitor	Thiazovivin	Tzv	Cayman	14245	0.5μM
Experiment	PLC Inhibitor	U73122		Selleck	S8011	0.5μM
Experiment	HDAC Inhibitor	Valproic acid	VPA	Calbiochem	676380	1 mM
Experiment	ROCK Inhibitor	Y27632		Selleck	S1049	5μM
