# Supplementary material for: Sequential EMT-MET induces neuronal conversion through Sox2
Source: Cell Discov. 2017 May 30;3:17017–. doi: 10.1038/celldisc.2017.17 (PMC5450022; doi:10.1038/celldisc.2017.17)
Supplement: Supplementary Table S3 [file celldisc201717-s7.xlsx]

## Sheet: Sheet1
		Log10 after normalized to Day 0
Gene Symbol	Ensemble Gene ID	Day 0	Day 2	Day 5	Day 10	Day 14	Remark			Average of Log10 Values
6530402F18Rik	ENSMUSG00000079499	0	-0.0579919	0.210853	1.10551	1.07918	Cluster I&II	Dual-classification			Start Row	End Row	Day 0	Day 2	Day 5	Day 10	Day 14
Abat	ENSMUSG00000057880	0	0.322932	0.293477	0.60206	0.336943	Cluster I&II			Cluster I&II Neuron	3	115	0	0.099353	0.471548	0.876583	0.878845
Agrn	ENSMUSG00000041936	0	-0.105312	0.535377	1.17556	2.03325	Cluster I&II	Dual-classification		Cluster III~V Adhesion & Migration	116	569	0	0.267816	0.662863	0.933158	0.863641
Agtpbp1	ENSMUSG00000021557	0	0.140179	0.343674	0.362027	0.317931	Cluster I&II			Cluster VI Oxidative Phosphorylation	570	890	0	-0.0411806	-0.286032	-0.544079	-0.429741
Aldh1a2	ENSMUSG00000013584	0	-0.0636691	0.979797	1.03598	1.57718	Cluster I&II			Cluster VII Cell Cycle	891	1040	0	0.00544967	-0.0833837	-0.321229	-0.581827
Amigo1	ENSMUSG00000050947	0	0.419129	0.740363	0.983401	1.11394	Cluster I&II	Dual-classification
Ank3	ENSMUSG00000069601	0	0.462014	0.55195	0.843504	1.06167	Cluster I&II	Dual-classification
Apc	ENSMUSG00000005871	0	-0.0389866	0.0780832	0.359433	0.340825	Cluster I&II	Dual-classification
App	ENSMUSG00000022892	0	-0.2721	0.284714	0.396812	0.284714	Cluster I&II	Dual-classification
Artn	ENSMUSG00000028539	0	0.643453	1.19866	1.91487	2.13098	Cluster I&II	Dual-classification
Atp1a2	ENSMUSG00000007097	0	0	0.653213	1.63849	1.38021	Cluster I&II
Atp7a	ENSMUSG00000033792	0	0	1.04139	2.04532	1.53148	Cluster I&II
Bbs1	ENSMUSG00000006464	0	0.0457575	0.276206	0.564271	0.669007	Cluster I&II	Dual-classification
Bhlhe22	ENSMUSG00000025128	0	-0.39794	0.342423	1.07918	0.80618	Cluster I&II
Cd9	ENSMUSG00000030342	0	-0.231804	0.289814	0.446542	0.349302	Cluster I&II	Dual-classification
Cdkn1c	ENSMUSG00000037664	0	-0.100821	0.204552	0.361502	0.242791	Cluster I&II
Chl1	ENSMUSG00000030077	0	0.480817	1.13729	1.80321	2.66324	Cluster I&II	Dual-classification
Chrm3	ENSMUSG00000046159	0	0.167491	0.582464	0.349335	-0.0543577	Cluster I&II
Cldn11	ENSMUSG00000037625	0	0	1.57978	2.75358	2.72016	Cluster I&II	Dual-classification
Clstn1	ENSMUSG00000039953	0	-0.0860207	0.234225	0.475989	0.312746	Cluster I&II	Dual-classification
Clu	ENSMUSG00000022037	0	0.467576	0.863581	0.901908	0.843747	Cluster I&II	Dual-classification
Cnp	ENSMUSG00000006782	0	0.545656	0.805135	1.54502	1.48521	Cluster I&II
Ctnnb1	ENSMUSG00000006932	0	-0.205896	0.478301	0.547348	0.400943	Cluster I&II	Dual-classification
Cttnbp2	ENSMUSG00000000416	0	0.778151	1.43136	1.716	2.5563	Cluster I&II	Dual-classification
Cxcl12	ENSMUSG00000061353	0	-0.183644	0.17372	0.527894	0.499148	Cluster I&II	Dual-classification
Cyfip1	ENSMUSG00000030447	0	0.0196325	0.105362	0.39289	0.294071	Cluster I&II
Dclk1	ENSMUSG00000027797	0	-0.18089	0.0186822	0.634245	0.707008	Cluster I&II	Dual-classification
Dlg2	ENSMUSG00000052572	0	-1.25527	0.0234811	0.39794	0.288796	Cluster I&II
Dmd	ENSMUSG00000045103	0	-0.171935	-0.0258073	0.498841	0.213416	Cluster I&II	Dual-classification
Dmpk	ENSMUSG00000030409	0	0.150211	0.247628	0.395781	0.510501	Cluster I&II
Dpysl5	ENSMUSG00000029168	0	-0.30103	0.929419	1.69461	1.51851	Cluster I&II	Dual-classification
Draxin	ENSMUSG00000029005	0	0.477121	1.68124	2.16435	1.97313	Cluster I&II	Dual-classification
Dst	ENSMUSG00000026131	0	0.229674	0.186494	0.955557	1.02307	Cluster I&II	Dual-classification
Egr2	ENSMUSG00000037868	0	-0.531479	-0.327359	0.540403	0.873355	Cluster I&II	Dual-classification
Erbb2	ENSMUSG00000062312	0	-0.0680533	-0.0798448	0.310863	0.27718	Cluster I&II	Dual-classification
Etv1	ENSMUSG00000004151	0	0.657283	0.657283	0.441336	0.168667	Cluster I&II	Dual-classification
Fgfr1	ENSMUSG00000031565	0	-0.103655	0.322314	0.387097	0.170101	Cluster I&II
Gabrb3	ENSMUSG00000033676	0	0.124939	0.221849	0.324511	0.136838	Cluster I&II
Gal3st1	ENSMUSG00000049721	0	0.653213	0.823909	1.50965	1.38322	Cluster I&II
Gap43	ENSMUSG00000047261	0	0.57291	0.592355	0.87809	1.59137	Cluster I&II	Dual-classification
Gas1	ENSMUSG00000052957	0	0.591694	0.901037	0.954243	0.916206	Cluster I&II	Dual-classification
Gas7	ENSMUSG00000033066	0	-0.0831027	0.572402	1.2628	1.2628	Cluster I&II
Gdnf	ENSMUSG00000022144	0	0.165626	-0.191886	0.450469	1.15273	Cluster I&II	Dual-classification
Gfra3	ENSMUSG00000024366	0	0.307763	0.780407	1.56893	2.35218	Cluster I&II	Dual-classification
Gjc1	ENSMUSG00000034520	0	-0.0205217	0.266268	0.407195	0.483752	Cluster I&II
Gjc3	ENSMUSG00000056966	0	0.90309	1.5563	2.54158	3.51587	Cluster I&II
Gli3	ENSMUSG00000021318	0	0.245101	0.215285	0.320492	0.0997957	Cluster I&II	Dual-classification
Gria4	ENSMUSG00000025892	0	-1.32222	0.367977	0.349879	0.279841	Cluster I&II
Grik2	ENSMUSG00000056073	0	0.544068	0.537119	0.917914	0.631218	Cluster I&II
Grm7	ENSMUSG00000056755	0	1.17609	1.65321	1.62325	1.66276	Cluster I&II
Kcnmb4	ENSMUSG00000054934	0	-0.30103	0	0.613959	0.425969	Cluster I&II
Kif1b	ENSMUSG00000063077	0	-0.115762	-0.112615	0.317062	0.194642	Cluster I&II
L1cam	ENSMUSG00000031391	0	0.235528	1.04297	1.81584	1.72395	Cluster I&II	Dual-classification
Lamb1	ENSMUSG00000002900	0	0.0865309	0.557662	0.867339	0.557662	Cluster I&II	Dual-classification
Lgi4	ENSMUSG00000036560	0	0.60206	1.73772	2.54241	2.55871	Cluster I&II	Dual-classification
Lingo1	ENSMUSG00000049556	0	-0.320335	-0.106455	0.802625	0.914734	Cluster I&II
Map1b	ENSMUSG00000052727	0	0.013364	0.11185	0.684621	0.726829	Cluster I&II
Mapk8ip3	ENSMUSG00000024163	0	0.161151	0.324014	0.550317	0.470781	Cluster I&II	Dual-classification
Mbp	ENSMUSG00000041607	0	-0.350248	-0.135404	0.859267	0.410174	Cluster I&II
Med12	ENSMUSG00000079487	0	-0.0125891	0.109144	0.556303	0.329059	Cluster I&II	Dual-classification
Mycbp2	ENSMUSG00000033004	0	-0.0947863	0.0632818	0.313619	0.246672	Cluster I&II	Dual-classification
Myo5a	ENSMUSG00000034593	0	0.0685764	0.265934	0.578579	0.775476	Cluster I&II
Myrf	ENSMUSG00000036098	0	-0.263241	0.270361	0.839421	0.470491	Cluster I&II
Nf1	ENSMUSG00000020716	0	0.0757207	0.0347621	0.335792	0.302321	Cluster I&II	Dual-classification
Nfasc	ENSMUSG00000026442	0	0.564271	1.23888	1.63682	1.53572	Cluster I&II	Dual-classification
Ngfr	ENSMUSG00000000120	0	-0.119975	1.00149	2.0086	2.11394	Cluster I&II	Dual-classification
Notch1	ENSMUSG00000026923	0	-0.260913	0.49091	1.17702	1.10852	Cluster I&II
Notch3	ENSMUSG00000038146	0	0.0382645	0.513638	0.575552	0.0782278	Cluster I&II
Nr4a2	ENSMUSG00000026826	0	0.252725	0.101458	0.685034	0.854785	Cluster I&II	Dual-classification
Nrcam	ENSMUSG00000020598	0	0.199157	0.342423	0.873479	1.29706	Cluster I&II	Dual-classification
Nrn1	ENSMUSG00000039114	0	0.0791812	0.681241	0.781037	0.819544	Cluster I&II
Nrp1	ENSMUSG00000025810	0	0.0570709	0.0688953	0.347365	0.207524	Cluster I&II	Dual-classification
Nrxn1	ENSMUSG00000024109	0	1.02119	1.05115	1.25527	1.1383	Cluster I&II	Dual-classification
Ntn1	ENSMUSG00000020902	0	0.367977	0.913029	0.956026	0.90309	Cluster I&II	Dual-classification
Ntng2	ENSMUSG00000035513	0	-0.60206	0	1.54095	1.81624	Cluster I&II	Dual-classification
Ntrk2	ENSMUSG00000055254	0	0.625541	1.55898	1.42233	2.24988	Cluster I&II
Numb	ENSMUSG00000021224	0	-0.0440168	0.257013	0.328895	0.298406	Cluster I&II	Dual-classification
P2rx4	ENSMUSG00000029470	0	0.20458	0.427805	0.443992	0.392011	Cluster I&II
Pcsk9	ENSMUSG00000044254	0	1.60924	1.24715	1.14613	0.937852	Cluster I&II	Dual-classification
Pigt	ENSMUSG00000017721	0	0.0658473	0.215265	0.356009	0.340497	Cluster I&II
Plp1	ENSMUSG00000031425	0	0.22051	0.631131	1.49608	1.764	Cluster I&II
Plxna3	ENSMUSG00000031398	0	0.0705811	0.246672	0.579111	0.481358	Cluster I&II	Dual-classification
Pmp22	ENSMUSG00000018217	0	-0.0726991	0.138006	0.527669	0.202996	Cluster I&II
Ppard	ENSMUSG00000002250	0	-0.0118992	0.401835	0.389246	0.251342	Cluster I&II	Dual-classification
Ppp1r9a	ENSMUSG00000032827	0	-0.238882	0.116506	0.585027	0.31742	Cluster I&II
Ppp1r9b	ENSMUSG00000038976	0	-0.118099	0.242052	0.379636	0.283445	Cluster I&II
Ptprz1	ENSMUSG00000068748	0	-0.166865	0.0233408	0.350105	-0.0135305	Cluster I&II	Dual-classification
Qk	ENSMUSG00000062078	0	-0.0294096	0.202285	0.673781	0.468418	Cluster I&II
Reln	ENSMUSG00000042453	0	0.312929	0.0871502	1.71368	1.54613	Cluster I&II	Dual-classification
Robo1	ENSMUSG00000022883	0	0.187673	0.393219	0.438264	0.126403	Cluster I&II	Dual-classification
Robo2	ENSMUSG00000052516	0	-0.119406	0.119687	0.612376	0.411101	Cluster I&II	Dual-classification
Rora	ENSMUSG00000032238	0	-0.16481	0.433054	0.457643	0.428817	Cluster I&II
Scd2	ENSMUSG00000025203	0	0.419012	0.690421	1.20778	0.873176	Cluster I&II
Scrib	ENSMUSG00000022568	0	-0.09691	0.146128	0.306658	0.287607	Cluster I&II	Dual-classification
Sema4f	ENSMUSG00000000627	0	-0.268845	0.343434	1.06021	1.5721	Cluster I&II	Dual-classification
Sema5a	ENSMUSG00000022231	0	0.374262	0.723104	0.828318	0.511201	Cluster I&II	Dual-classification
Serinc5	ENSMUSG00000021703	0	0.0365168	0.431646	1.19788	2.51457	Cluster I&II
Slc5a7	ENSMUSG00000023945	0	0.288796	0.564271	0.443697	0.477121	Cluster I&II
Slit3	ENSMUSG00000056427	0	0.0350742	0.0845596	0.310399	0.1881	Cluster I&II	Dual-classification
Slitrk2	ENSMUSG00000036790	0	0.191886	0.68921	0.770033	0.38818	Cluster I&II
Slitrk6	ENSMUSG00000045871	0	0.558594	0.895265	1.27766	1.72739	Cluster I&II
Smarca1	ENSMUSG00000031099	0	0.436693	0.364864	0.414973	0.355388	Cluster I&II
Smo	ENSMUSG00000001761	0	0.140451	0.374693	0.40473	0.269654	Cluster I&II	Dual-classification
Sox2	ENSMUSG00000074637	0	0.09691	1.02119	1.716	2.08189	Cluster I&II
Stat3	ENSMUSG00000004040	0	0.00809627	0.318759	0.562037	0.414434	Cluster I&II
Sv2b	ENSMUSG00000053025	0	-0.09691	0.380211	1.7767	2.03019	Cluster I&II
Tgfbr1	ENSMUSG00000007613	0	0.0514898	0.356547	0.50172	0.360538	Cluster I&II	Dual-classification
Tmod2	ENSMUSG00000032186	0	-0.342423	0.104735	1.26396	0.710656	Cluster I&II
Tubb3	ENSMUSG00000062380	0	0.152091	0.472426	0.481766	0.707295	Cluster I&II
Ulk1	ENSMUSG00000029512	0	0.0887266	0.267954	0.438806	0.289292	Cluster I&II	Dual-classification
Ulk2	ENSMUSG00000004798	0	0.26916	0.165026	0.481199	0.417174	Cluster I&II
Vamp2	ENSMUSG00000020894	0	-0.115795	0.127243	0.351155	0.414262	Cluster I&II
Vegfa	ENSMUSG00000023951	0	-0.221849	0.110215	0.386202	0.083184	Cluster I&II	Dual-classification
1500015O10Rik	ENSMUSG00000026051	0	0.0511525	0.867762	1.26717	1.20071	Cluster III~V
2610507B11Rik	ENSMUSG00000010277	0	0.173368	0.222391	0.395763	0.249198	Cluster III~V
4930503L19Rik	ENSMUSG00000044906	0	-1.32222	0.20926	0.483961	0.234083	Cluster III~V
6530402F18Rik	ENSMUSG00000079499	0	-0.0579919	0.210853	1.10551	1.07918	Cluster III~V	Dual-classification
A2m	ENSMUSG00000030111	0	0.740363	0.929419	1	0.574031	Cluster III~V
Abi3bp	ENSMUSG00000035258	0	0.0413927	0.414973	1.16732	0.952631	Cluster III~V
Abl1	ENSMUSG00000026842	0	-0.00151059	0.192854	0.403335	0.146989	Cluster III~V
Ace	ENSMUSG00000020681	0	1.11394	2.12276	2.16534	2.1683	Cluster III~V
Adam10	ENSMUSG00000054693	0	0.205933	0.376333	0.834056	0.696784	Cluster III~V
Adam12	ENSMUSG00000054555	0	-0.430664	-0.102196	0.317074	0	Cluster III~V
Adam17	ENSMUSG00000052593	0	0.0561159	0.519873	0.695964	0.522129	Cluster III~V
Adam19	ENSMUSG00000011256	0	-0.131526	0.200603	0.402954	0.0362682	Cluster III~V
Adam23	ENSMUSG00000025964	0	0.327133	0.493464	0.635341	0.573262	Cluster III~V
Adam33	ENSMUSG00000027318	0	0.496007	0.612784	0.633468	0.568202	Cluster III~V
Adam8	ENSMUSG00000025473	0	1.18089	1.20638	0.544068	0.425969	Cluster III~V
Adamdec1	ENSMUSG00000022057	0	0	0.90309	1.81954	2.06819	Cluster III~V
Adamts1	ENSMUSG00000022893	0	-0.23219	0.0110976	0.5503	0.534175	Cluster III~V
Adamts12	ENSMUSG00000047497	0	-1.43136	-0.227244	1.04864	0.28464	Cluster III~V
Adamts15	ENSMUSG00000033453	0	1.54407	2.11059	2.55509	2.35411	Cluster III~V
Adamts2	ENSMUSG00000036545	0	0.242356	0.520966	0.685397	0.750229	Cluster III~V
Adamts4	ENSMUSG00000006403	0	0.636822	0.937852	1.38021	1.34895	Cluster III~V
Adamts7	ENSMUSG00000032363	0	0.290035	0.643453	0.845098	0.812913	Cluster III~V
Adamtsl1	ENSMUSG00000066113	0	-0.243038	0.01524	0.842877	1.47712	Cluster III~V
Adipoq	ENSMUSG00000022878	0	0	1	2.02531	2.4624	Cluster III~V
Adnp	ENSMUSG00000051149	0	-0.126945	0.377031	0.532185	0.438057	Cluster III~V
Aebp1	ENSMUSG00000020473	0	-0.116848	0.285923	0.444898	0.507925	Cluster III~V
Agrn	ENSMUSG00000041936	0	-0.105312	0.535377	1.17556	1.03325	Cluster III~V	Dual-classification
Amigo1	ENSMUSG00000050947	0	0.419129	0.740363	0.983401	1.11394	Cluster III~V	Dual-classification
Angpt1	ENSMUSG00000022309	0	0.68749	0.765377	0.805589	0.831397	Cluster III~V
Angptl2	ENSMUSG00000004105	0	0.284324	0.735117	0.781417	0.735117	Cluster III~V
Angptl4	ENSMUSG00000002289	0	0.405988	0.730887	0.586959	0.834709	Cluster III~V
Angptl7	ENSMUSG00000028989	0	0.695177	1.10956	0.554726	0.286632	Cluster III~V
Ank3	ENSMUSG00000069601	0	0.462014	0.55195	0.843504	1.06167	Cluster III~V	Dual-classification
Antxr1	ENSMUSG00000033420	0	-0.217297	0.172751	0.443398	0.125874	Cluster III~V
Aoc3	ENSMUSG00000019326	0	0.124939	0.425969	1.47712	1.50965	Cluster III~V
Apc	ENSMUSG00000005871	0	-0.0389866	0.0780832	0.359433	0.340825	Cluster III~V	Dual-classification
Apod	ENSMUSG00000022548	0	0.834172	1.49014	1.8904	2.69502	Cluster III~V
Apoe	ENSMUSG00000002985	0	0.405339	0.822114	1.0384	1.14921	Cluster III~V
App	ENSMUSG00000022892	0	-0.2721	0.284714	0.396812	0.284714	Cluster III~V	Dual-classification
Aqp1	ENSMUSG00000004655	0	-0.271741	0.493636	1.23576	1.31884	Cluster III~V
Arap3	ENSMUSG00000024451	0	0.458638	1	1.39358	1.56229	Cluster III~V
Arhgap24	ENSMUSG00000057315	0	-0.288796	0.296874	0.373262	0.614294	Cluster III~V
Arhgap31	ENSMUSG00000022799	0	-0.0398106	0.103829	0.540886	0.310437	Cluster III~V
Arhgap5	ENSMUSG00000035133	0	-0.10307	0.0352324	0.408813	0.194065	Cluster III~V
Arsa	ENSMUSG00000022620	0	0.0627908	0.265866	0.310575	0.221849	Cluster III~V
Arsj	ENSMUSG00000046561	0	0.0299632	0.196295	0.48734	0.586266	Cluster III~V
Artn	ENSMUSG00000028539	0	0.643453	1.19866	1.91487	2.13098	Cluster III~V	Dual-classification
Arvcf	ENSMUSG00000000325	0	0.227453	0.283771	0.309409	0.343958	Cluster III~V
Atp1b2	ENSMUSG00000041329	0	0.30103	1.16137	2.12872	1.67669	Cluster III~V
Atp2c1	ENSMUSG00000032570	0	0.126745	0.18406	0.473081	0.519974	Cluster III~V
B2m	ENSMUSG00000060802	0	-0.143371	0.61993	0.887666	0.679164	Cluster III~V
Bbs1	ENSMUSG00000006464	0	0.0457575	0.276206	0.564271	0.669007	Cluster III~V	Dual-classification
Bbs2	ENSMUSG00000031755	0	0.157608	0.49485	0.58121	0.640978	Cluster III~V
Bcl2l11	ENSMUSG00000027381	0	0.269431	0.281552	0.545155	0.265314	Cluster III~V
Bcl6	ENSMUSG00000022508	0	0.112297	0.335244	0.331941	0.31158	Cluster III~V
Bmp1	ENSMUSG00000022098	0	0.125925	0.505766	0.711999	0.828865	Cluster III~V
Bmp2	ENSMUSG00000027358	0	0.594235	0.883256	0.48734	0.30103	Cluster III~V
Btd	ENSMUSG00000021900	0	0.41318	0.365755	0.499785	0.442144	Cluster III~V
C1qa	ENSMUSG00000036887	0	1.273	1.22401	0.977724	0.929419	Cluster III~V
C1qb	ENSMUSG00000036905	0	0.891298	0.936657	0.728933	0.70513	Cluster III~V
C1qc	ENSMUSG00000036896	0	0.979797	0.954243	0.893106	0.809866	Cluster III~V
C1qtnf6	ENSMUSG00000022440	0	0.331979	0.571391	0.670415	0.676694	Cluster III~V
C1qtnf7	ENSMUSG00000061535	0	0.124939	1	1.14613	1.11394	Cluster III~V
C2	ENSMUSG00000024371	0	0.159701	0.558975	0.654284	0.649984	Cluster III~V
C3	ENSMUSG00000024164	0	0.90309	2.0607	2.98632	2.95713	Cluster III~V
C4b	ENSMUSG00000073418	0	0.60206	1.72428	2.56467	2.72916	Cluster III~V
Cadm1	ENSMUSG00000032076	0	0.431959	0.654996	1.46736	1.73802	Cluster III~V
Cadm3	ENSMUSG00000005338	0	-0.0442037	0.272066	0.60206	0.704538	Cluster III~V
Cadm4	ENSMUSG00000054793	0	0.381853	1.24078	2.03406	2.41387	Cluster III~V
Calu	ENSMUSG00000029767	0	-0.0683474	0.182966	0.517549	0.250206	Cluster III~V
Cask	ENSMUSG00000031012	0	0.00877392	0.264046	0.302294	0.215985	Cluster III~V
Casp1	ENSMUSG00000025888	0	1.51851	1.77815	1.68124	1.74036	Cluster III~V
Ccl11	ENSMUSG00000020676	0	1.57978	2.35603	2.15229	2.30963	Cluster III~V
Ccl8	ENSMUSG00000009185	0	2.26007	2.5832	2.48144	2.41996	Cluster III~V
Ccl9	ENSMUSG00000019122	0	1.21307	1.19498	0.90309	1.11394	Cluster III~V
Cd34	ENSMUSG00000016494	0	1.66032	1.66005	0.955619	0.782268	Cluster III~V
Cd36	ENSMUSG00000002944	0	0.30103	0.746718	0.936269	1.05037	Cluster III~V
Cd5l	ENSMUSG00000015854	0	1.17609	2.41996	2.64836	2.5977	Cluster III~V
Cd84	ENSMUSG00000038147	0	0.539269	0.957939	0.718566	0.404571	Cluster III~V
Cd9	ENSMUSG00000030342	0	-0.231804	0.289814	0.446542	0.349302	Cluster III~V	Dual-classification
Cdh11	ENSMUSG00000031673	0	-0.377371	0.317742	0.571255	0.335268	Cluster III~V
Cdh19	ENSMUSG00000047216	0	-0.0377886	0.583577	1.51244	1.79108	Cluster III~V
Cdh2	ENSMUSG00000024304	0	-0.281202	-0.364857	0.440833	-0.0192027	Cluster III~V
Cdh8	ENSMUSG00000036510	0	0	1.36173	1.57978	1.66276	Cluster III~V
Cdkn1b	ENSMUSG00000003031	0	0.19382	0.30103	0.656218	0.762022	Cluster III~V
Cdon	ENSMUSG00000038119	0	-0.0107239	0.105995	0.404249	0.162948	Cluster III~V
Celsr1	ENSMUSG00000016028	0	0	0.778151	2.22789	2.0086	Cluster III~V
Celsr2	ENSMUSG00000068740	0	-0.39794	0.69897	1.52114	1	Cluster III~V
Cfh	ENSMUSG00000026365	0	0.216386	0.445864	0.467978	0.371837	Cluster III~V
Cfp	ENSMUSG00000001128	0	0.597097	0.736759	0.456918	0.373581	Cluster III~V
Chl1	ENSMUSG00000030077	0	0.480817	1.13729	1.80321	1.66324	Cluster III~V	Dual-classification
Clasp2	ENSMUSG00000033392	0	0.0413927	0.049218	0.426511	0.414973	Cluster III~V
Cldn1	ENSMUSG00000022512	0	0.664208	0.678448	0.348455	0.187087	Cluster III~V
Cldn11	ENSMUSG00000037625	0	0	1.57978	2.75358	2.72016	Cluster III~V	Dual-classification
Cldn15	ENSMUSG00000001739	0	1.20412	1.25527	1.40937	1.58734	Cluster III~V
Clec3b	ENSMUSG00000025784	0	0	0.954243	1.69897	2.3483	Cluster III~V
Clic4	ENSMUSG00000037242	0	-0.211903	0.0392533	0.376985	0.383968	Cluster III~V
Clstn1	ENSMUSG00000039953	0	-0.0860207	0.234225	0.475989	0.312746	Cluster III~V	Dual-classification
Clu	ENSMUSG00000022037	0	0.467576	0.863581	0.901908	0.843747	Cluster III~V	Dual-classification
Cmtm5	ENSMUSG00000040759	0	0	1	1.74819	1.63347	Cluster III~V
Cmtm6	ENSMUSG00000032434	0	-0.201899	0.289749	0.388939	0.303805	Cluster III~V
Cntn6	ENSMUSG00000030092	0	0	1.25527	2.00432	1.716	Cluster III~V
Col14a1	ENSMUSG00000022371	0	0.310575	0.666934	1.63392	1.61537	Cluster III~V
Col15a1	ENSMUSG00000028339	0	0.225309	0.827369	1.549	1.64503	Cluster III~V
Col16a1	ENSMUSG00000040690	0	0.441957	0.647817	1.13778	1.07898	Cluster III~V
Col18a1	ENSMUSG00000001435	0	0.735832	1.16335	1.23693	1.71737	Cluster III~V
Col1a1	ENSMUSG00000001506	0	-0.309508	0.209467	0.544125	0.544125	Cluster III~V
Col20a1	ENSMUSG00000016356	0	-0.237361	0.13622	0.853186	0.764609	Cluster III~V
Col24a1	ENSMUSG00000028197	0	1.50515	1.91908	1.61278	1.63347	Cluster III~V
Col26a1	ENSMUSG00000004415	0	1.49136	2.16137	2.27416	2.47276	Cluster III~V
Col27a1	ENSMUSG00000045672	0	0.231394	0.577236	1.39922	1.6902	Cluster III~V
Col28a1	ENSMUSG00000068794	0	-0.159701	0.877283	2.24132	1.64572	Cluster III~V
Col3a1	ENSMUSG00000026043	0	0.544334	0.544334	0.838602	0.838602	Cluster III~V
Col4a1	ENSMUSG00000031502	0	-0.353238	0.0585187	0.387824	0.241515	Cluster III~V
Col4a2	ENSMUSG00000031503	0	-0.304295	0.236404	0.409496	0.189614	Cluster III~V
Col5a1	ENSMUSG00000026837	0	-0.177344	0.300028	0.609132	0.483084	Cluster III~V
Col5a3	ENSMUSG00000004098	0	-0.110339	0.459122	1.2001	1.14153	Cluster III~V
Col6a1	ENSMUSG00000001119	0	-0.0390409	0.486196	0.649191	0.553235	Cluster III~V
Col6a2	ENSMUSG00000020241	0	-0.102761	0.528823	0.432717	0.497572	Cluster III~V
Col6a3	ENSMUSG00000048126	0	0.329716	0.919516	1.19175	0.987481	Cluster III~V
Col6a6	ENSMUSG00000043719	0	0	1.30103	2.11394	2.24797	Cluster III~V
Comp	ENSMUSG00000031849	0	0	1.30103	1.65321	2.03342	Cluster III~V
Copa	ENSMUSG00000026553	0	-0.0739142	0.205773	0.335349	0.220926	Cluster III~V
Cp	ENSMUSG00000003617	0	0.501945	1.05959	1.23937	1.05511	Cluster III~V
Cpxm1	ENSMUSG00000027408	0	0.796465	0.987626	1.14298	1.11917	Cluster III~V
Cpz	ENSMUSG00000036596	0	0.69897	1.55226	1.06695	1.22185	Cluster III~V
Ctnna1	ENSMUSG00000037815	0	0.0553238	0.121723	0.423757	0.468985	Cluster III~V
Ctnnal1	ENSMUSG00000038816	0	0.437751	0.296665	0.361728	0.0334238	Cluster III~V
Ctnnb1	ENSMUSG00000006932	0	-0.205896	0.478301	0.547348	0.400943	Cluster III~V	Dual-classification
Ctnnd1	ENSMUSG00000034101	0	-0.117169	0.185398	0.427045	0.276852	Cluster III~V
Ctsb	ENSMUSG00000021939	0	0.0995493	0.911807	0.349795	0.282601	Cluster III~V
Cttnbp2	ENSMUSG00000000416	0	0.778151	1.43136	1.716	1.5563	Cluster III~V	Dual-classification
Cx3cl1	ENSMUSG00000031778	0	0.71321	1.16879	0.801632	0.839897	Cluster III~V
Cxcl1	ENSMUSG00000029380	0	0.663806	0.642355	0.71321	0.812913	Cluster III~V
Cxcl12	ENSMUSG00000061353	0	-0.183644	0.17372	0.527894	0.499148	Cluster III~V	Dual-classification
Cxcl5	ENSMUSG00000029371	0	0.690412	0.758284	0.973803	0.931284	Cluster III~V
Cyfip2	ENSMUSG00000020340	0	-0.115393	0.271067	0.64015	0.518514	Cluster III~V
Dag1	ENSMUSG00000039952	0	-0.282547	0.908951	1.73274	1.64878	Cluster III~V
Dchs1	ENSMUSG00000036862	0	0.188772	0.579784	0.586087	0.276206	Cluster III~V
Dclk1	ENSMUSG00000027797	0	-0.18089	0.0186822	0.634245	0.707008	Cluster III~V	Dual-classification
Dcn	ENSMUSG00000019929	0	0.811013	1.25432	1.31832	1.31832	Cluster III~V
Dhh	ENSMUSG00000023000	0	0.425969	0.954243	1.53991	1.39211	Cluster III~V
Dkk2	ENSMUSG00000028031	0	1.1398	0.498572	0.30377	0.192278	Cluster III~V
Dkk3	ENSMUSG00000030772	0	0.40187	0.474922	0.693007	0.516916	Cluster III~V
Dlg5	ENSMUSG00000021782	0	0.136324	0.236789	0.529879	0.155715	Cluster III~V
Dmd	ENSMUSG00000045103	0	-0.171935	-0.0258073	0.498841	0.213416	Cluster III~V	Dual-classification
Dmp1	ENSMUSG00000029307	0	0.30103	1.72428	1.32222	1.66276	Cluster III~V
Dock1	ENSMUSG00000058325	0	-0.083717	0.296779	0.522597	0.359022	Cluster III~V
Dpt	ENSMUSG00000026574	0	1.01752	1.62142	1.63228	1.844	Cluster III~V
Dpysl5	ENSMUSG00000029168	0	-0.30103	0.929419	1.69461	1.51851	Cluster III~V	Dual-classification
Draxin	ENSMUSG00000029005	0	0.477121	1.68124	2.16435	1.97313	Cluster III~V	Dual-classification
Dst	ENSMUSG00000026131	0	0.229674	0.186494	0.955557	1.02307	Cluster III~V	Dual-classification
Ecm2	ENSMUSG00000043631	0	0	0.286307	0.329059	0.50515	Cluster III~V
Edil3	ENSMUSG00000034488	0	0.313724	0.287953	0.609359	1.07734	Cluster III~V
Ednrb	ENSMUSG00000022122	0	0.778151	0.865301	1.13566	0.477121	Cluster III~V
Egfl6	ENSMUSG00000000402	0	1.07918	1.92428	2.26717	2.43775	Cluster III~V
Egfl8	ENSMUSG00000015467	0	0.20412	0.690196	1.52244	1.48144	Cluster III~V
Egflam	ENSMUSG00000042961	0	-0.352183	0.865301	1.18248	0.831087	Cluster III~V
Egr2	ENSMUSG00000037868	0	-0.531479	-0.327359	0.540403	0.873355	Cluster III~V	Dual-classification
Eln	ENSMUSG00000029675	0	-1.79239	0.341147	0.550031	0.472426	Cluster III~V
Emilin1	ENSMUSG00000029163	0	0.380846	0.471154	0.529682	0.499398	Cluster III~V
Endod1	ENSMUSG00000037419	0	0.40804	0.356888	0.585792	0.70573	Cluster III~V
Enpep	ENSMUSG00000028024	0	0.477121	1.07918	1.58734	1.43669	Cluster III~V
Enpp1	ENSMUSG00000037370	0	0.932414	0.848732	0.371611	0.422764	Cluster III~V
Enpp2	ENSMUSG00000022425	0	0.792392	0.924279	1.2014	1.18752	Cluster III~V
Enpp5	ENSMUSG00000023960	0	0.0200479	0.222532	0.358594	0.181754	Cluster III~V
Entpd1	ENSMUSG00000048120	0	1.35218	1.25123	1.41775	0.912045	Cluster III~V
Entpd2	ENSMUSG00000015085	0	0.414973	1.04139	1.95617	2.3934	Cluster III~V
Epb4.1l5	ENSMUSG00000026383	0	-0.0579919	0.0746336	0.339948	0.511883	Cluster III~V
Epdr1	ENSMUSG00000002808	0	-0.0892906	0.32167	0.353462	0.413789	Cluster III~V
Ephb6	ENSMUSG00000029869	0	0.449969	0.729459	0.867092	0.678767	Cluster III~V
Epyc	ENSMUSG00000019936	0	1.30821	1.25527	0.985277	1.14613	Cluster III~V
Erap1	ENSMUSG00000021583	0	-0.00582954	0.221849	0.40824	0.193125	Cluster III~V
Erbb2	ENSMUSG00000062312	0	-0.0680533	-0.0798448	0.310863	0.27718	Cluster III~V	Dual-classification
Erbb2ip	ENSMUSG00000021709	0	-0.11295	0.241615	0.60206	0.491789	Cluster III~V
Etv1	ENSMUSG00000004151	0	0.657283	0.657283	0.441336	0.168667	Cluster III~V	Dual-classification
Fam131a	ENSMUSG00000050821	0	0.554881	0.69897	0.337753	-0.0263289	Cluster III~V
Fam19a5	ENSMUSG00000054863	0	-0.267606	0.152288	0.526339	1.26387	Cluster III~V
Fat4	ENSMUSG00000046743	0	-0.157608	0.0696359	0.314966	0.0815352	Cluster III~V
Fbln1	ENSMUSG00000006369	0	0.562807	0.805845	0.746653	0.674714	Cluster III~V
Fbn1	ENSMUSG00000027204	0	-0.226806	0.20446	0.453806	0.20446	Cluster III~V
Fcgr2b	ENSMUSG00000026656	0	0.60206	0.929419	1.14613	0.778151	Cluster III~V
Fcgr3	ENSMUSG00000059498	0	0.643453	0.986772	0.568202	0.431364	Cluster III~V
Fetub	ENSMUSG00000022871	0	1.40369	1.02803	0.60206	0.124939	Cluster III~V
Fgf1	ENSMUSG00000036585	0	1	1.716	1.44716	1.53148	Cluster III~V
Fgf5	ENSMUSG00000029337	0	0.124939	0.21011	0.664851	1.51734	Cluster III~V
Fgl2	ENSMUSG00000039899	0	0.138303	0.375664	0.720159	0.889302	Cluster III~V
Figf	ENSMUSG00000031380	0	0.319402	0.392545	0.415797	0.509816	Cluster III~V
Fndc3a	ENSMUSG00000033487	0	0.233318	0.436543	0.553575	0.347399	Cluster III~V
Frem1	ENSMUSG00000059049	0	0.929419	1.32222	1.68124	1.66276	Cluster III~V
Gab1	ENSMUSG00000031714	0	0.124939	0.146128	0.664851	0.726093	Cluster III~V
Gab2	ENSMUSG00000004508	0	-0.221849	0.346353	0.568202	0.683047	Cluster III~V
Gap43	ENSMUSG00000047261	0	0.57291	0.592355	0.87809	1.59137	Cluster III~V	Dual-classification
Gas1	ENSMUSG00000052957	0	0.591694	0.901037	0.954243	0.916206	Cluster III~V	Dual-classification
Gas6	ENSMUSG00000031451	0	0	0.540194	0.577209	0.430855	Cluster III~V
Gdf10	ENSMUSG00000021943	0	0.285236	0.646264	0.6173	0.30103	Cluster III~V
Gdnf	ENSMUSG00000022144	0	0.165626	-0.191886	0.450469	1.15273	Cluster III~V	Dual-classification
Gfra3	ENSMUSG00000024366	0	0.307763	0.780407	1.56893	1.35218	Cluster III~V	Dual-classification
Glb1l	ENSMUSG00000026200	0	0.367977	0.575408	0.767686	0.558594	Cluster III~V
Gli3	ENSMUSG00000021318	0	0.245101	0.215285	0.320492	0.0997957	Cluster III~V	Dual-classification
Gpc1	ENSMUSG00000034220	0	0.094099	0.29663	0.717818	1.11863	Cluster III~V
Gpnmb	ENSMUSG00000029816	0	-0.0718064	0.774035	0.535428	0.253096	Cluster III~V
Gpx3	ENSMUSG00000018339	0	0.659818	0.7564	0.469568	0.240893	Cluster III~V
Hmcn1	ENSMUSG00000066842	0	-0.0347621	0.16481	0.498841	0.0474246	Cluster III~V
Hp	ENSMUSG00000031722	0	1.25527	1.74819	2.25527	2.34635	Cluster III~V
Hpse	ENSMUSG00000035273	0	-0.0621479	0.583577	0.535716	0.500602	Cluster III~V
Hspg2	ENSMUSG00000028763	0	0.0137294	0.1518	0.615972	0.440838	Cluster III~V
Htra3	ENSMUSG00000029096	0	0.161368	0.498311	0.984527	1.31806	Cluster III~V
Hyal1	ENSMUSG00000010051	0	-0.255273	0.537119	1.01889	0.708515	Cluster III~V
Icam1	ENSMUSG00000037405	0	0.37004	0.751621	0.639044	0.539912	Cluster III~V
Igf1	ENSMUSG00000020053	0	0.518158	0.643986	0.853402	0.984466	Cluster III~V
Igf2	ENSMUSG00000048583	0	-0.310414	0.309293	0.309293	0.309293	Cluster III~V
Igfbp3	ENSMUSG00000020427	0	0.171471	0.57678	0.812913	0.934859	Cluster III~V
Igfbp4	ENSMUSG00000017493	0	0.591065	1.0559	1.29759	1.39876	Cluster III~V
Igfbp5	ENSMUSG00000026185	0	0.429899	1.17662	1.63157	1.46058	Cluster III~V
Igsf10	ENSMUSG00000036334	0	0.651973	0.861233	1.1128	0.85661	Cluster III~V
Il13ra2	ENSMUSG00000031289	0	0.01524	0.544068	0.535113	0.632023	Cluster III~V
Il1rap	ENSMUSG00000022514	0	0.308999	0.780824	1.47227	1.02348	Cluster III~V
Il33	ENSMUSG00000024810	0	1.35218	1.74168	0.90309	1.02803	Cluster III~V
Il34	ENSMUSG00000031750	0	0.658541	0.443697	0.407485	1.03698	Cluster III~V
Il4ra	ENSMUSG00000030748	0	0.457725	0.621821	0.350515	0.240033	Cluster III~V
Inhbb	ENSMUSG00000037035	0	0.174462	0.694063	0.347275	0.193625	Cluster III~V
Irs1	ENSMUSG00000055980	0	0.21467	-0.4843	0.381987	-0.141877	Cluster III~V
Islr	ENSMUSG00000037206	0	0.676694	1.18327	1.56031	1.49253	Cluster III~V
Itga1	ENSMUSG00000042284	0	-0.591065	0.157123	0.328013	-0.0469966	Cluster III~V
Itga4	ENSMUSG00000027009	0	-0.0358384	0.347861	0.814564	0.213163	Cluster III~V
Itga6	ENSMUSG00000027111	0	0.200129	0.352183	0.773492	0.304984	Cluster III~V
Itga7	ENSMUSG00000025348	0	0.345234	0.297135	1.01148	1.45647	Cluster III~V
Itgav	ENSMUSG00000027087	0	0.245691	-0.0330906	0.555948	0.0039038	Cluster III~V
Itgb2	ENSMUSG00000000290	0	-0.477121	1.34242	1.15635	0.884607	Cluster III~V
Itgb3	ENSMUSG00000020689	0	1.17194	0.767686	0.477121	0.140179	Cluster III~V
Itgb4	ENSMUSG00000020758	0	0.765917	1.15127	1.61805	1.17124	Cluster III~V
Itgb8	ENSMUSG00000025321	0	-0.457816	0.134699	0.610208	0.490086	Cluster III~V
Itih5	ENSMUSG00000025780	0	0.477121	1.1383	2.10209	1.50174	Cluster III~V
Jam3	ENSMUSG00000031990	0	0.100038	0.189825	0.404174	0.41032	Cluster III~V
Kitl	ENSMUSG00000019966	0	0.283656	0.646538	0.930919	0.688629	Cluster III~V
Kng1	ENSMUSG00000022875	0	1.34242	1.83251	1.69897	1.64345	Cluster III~V
L1cam	ENSMUSG00000031391	0	0.235528	1.04297	1.81584	1.72395	Cluster III~V	Dual-classification
Lama2	ENSMUSG00000019899	0	-0.255738	-0.141957	0.642605	0.256306	Cluster III~V
Lama4	ENSMUSG00000019846	0	0.16122	0.510757	1.01992	0.69081	Cluster III~V
Lama5	ENSMUSG00000015647	0	0.0555173	0.0780832	0.366564	0.164983	Cluster III~V
Lamb1	ENSMUSG00000002900	0	0.0865309	0.557662	0.867339	0.557662	Cluster III~V	Dual-classification
Lamc1	ENSMUSG00000026478	0	-0.176932	0.325924	0.932325	0.373936	Cluster III~V
Lbp	ENSMUSG00000016024	0	1.34242	1.83251	2.26007	2.06446	Cluster III~V
Lcn2	ENSMUSG00000026822	0	0	1.59106	1.81291	1.34242	Cluster III~V
Ldlr	ENSMUSG00000032193	0	0.0685583	0.192462	0.354151	0.323831	Cluster III~V
Lect1	ENSMUSG00000022025	0	0	0.30103	2.01284	1.83885	Cluster III~V
Lgals3bp	ENSMUSG00000033880	0	0.00710034	0.667812	0.732482	0.653742	Cluster III~V
Lgi4	ENSMUSG00000036560	0	0.60206	1.73772	2.54241	2.55871	Cluster III~V	Dual-classification
Lifr	ENSMUSG00000054263	0	-0.227798	0.621558	0.933053	0.814954	Cluster III~V
Lpl	ENSMUSG00000015568	0	0.400977	0.774325	1.55694	1.66614	Cluster III~V
Lrch3	ENSMUSG00000022801	0	-0.249198	0.266013	0.675081	0.558675	Cluster III~V
Lrp5	ENSMUSG00000024913	0	-0.025662	0.448934	0.571652	0.393647	Cluster III~V
Ltbp3	ENSMUSG00000024940	0	0.330058	0.536861	0.577354	0.600556	Cluster III~V
Ltbp4	ENSMUSG00000040488	0	-0.0193052	0.428323	0.539549	0.553848	Cluster III~V
Lum	ENSMUSG00000036446	0	1.02036	1.23019	1.33626	1.54045	Cluster III~V
Luzp2	ENSMUSG00000063297	0	-1.5563	-1.5563	0.362776	0.362776	Cluster III~V
Ly9	ENSMUSG00000004707	0	0.90309	1.25527	1.23045	1	Cluster III~V
Lyst	ENSMUSG00000019726	0	-0.669007	0.196295	0.803262	0.466656	Cluster III~V
Mamdc2	ENSMUSG00000033207	0	-0.267172	0.593166	0.743552	0.427433	Cluster III~V
Man2b2	ENSMUSG00000029119	0	-0.14285	0.407056	0.51087	0.366564	Cluster III~V
Map3k1	ENSMUSG00000021754	0	0.0511525	0.551755	0.951216	0.608793	Cluster III~V
Mapk8ip3	ENSMUSG00000024163	0	0.161151	0.324014	0.550317	0.470781	Cluster III~V	Dual-classification
Masp1	ENSMUSG00000022887	0	-0.447158	0.433656	0.552842	0.0843209	Cluster III~V
Matn2	ENSMUSG00000022324	0	1.02119	1.31405	2.0143	2.1264	Cluster III~V
Matn4	ENSMUSG00000016995	0	0.748188	1.25527	2.08422	1.68124	Cluster III~V
Mcam	ENSMUSG00000032135	0	-0.319402	0.351897	0.740129	0.847295	Cluster III~V
Mcpt8	ENSMUSG00000022157	0	2.05786	1.72016	0.352183	0.09691	Cluster III~V
Med12	ENSMUSG00000079487	0	-0.0125891	0.109144	0.556303	0.329059	Cluster III~V	Dual-classification
Megf10	ENSMUSG00000024593	0	-0.608793	0.146128	0.659843	-0.307763	Cluster III~V
Megf6	ENSMUSG00000057751	0	0.0871502	0.60206	0.948847	0.770033	Cluster III~V
Met	ENSMUSG00000009376	0	0.310575	0.132117	0.422334	0.741239	Cluster III~V
Mfap2	ENSMUSG00000060572	0	0.418143	0.569875	0.61605	0.649752	Cluster III~V
Mgp	ENSMUSG00000030218	0	0.646458	1.16576	0.576597	0.945168	Cluster III~V
Mmp10	ENSMUSG00000047562	0	1.51851	1.31175	0.653213	0.477121	Cluster III~V
Mmp11	ENSMUSG00000000901	0	0.216208	0.272066	0.356827	0.260687	Cluster III~V
Mmp12	ENSMUSG00000049723	0	0.464887	0.661181	0.318759	0.31527	Cluster III~V
Mmp13	ENSMUSG00000050578	0	0.913266	1.45089	1.32999	1.16085	Cluster III~V
Mmp14	ENSMUSG00000000957	0	-0.173988	0.343189	0.543264	0.343189	Cluster III~V
Mmp15	ENSMUSG00000031790	0	1.03643	1.64345	2.00054	1.75397	Cluster III~V
Mmp17	ENSMUSG00000029436	0	0.0843209	0.993751	1.54495	2.04644	Cluster III~V
Mmp19	ENSMUSG00000025355	0	0.611481	0.836302	0.904041	1.4353	Cluster III~V
Mmp1a	ENSMUSG00000043089	0	1.716	1.86332	1	0.477121	Cluster III~V
Mmp2	ENSMUSG00000031740	0	0.275076	0.81796	1.49235	1.19774	Cluster III~V
Mmp23	ENSMUSG00000029061	0	0.870404	0.541579	0.440909	0.354108	Cluster III~V
Mmp28	ENSMUSG00000020682	0	-0.09691	0	0.591065	0.716003	Cluster III~V
Mmp3	ENSMUSG00000043613	0	2.72884	2.72884	2.16725	2.16725	Cluster III~V
Mpdz	ENSMUSG00000028402	0	0.0722324	0.166331	0.353559	0.154902	Cluster III~V
Mycbp2	ENSMUSG00000033004	0	-0.0947863	0.0632818	0.313619	0.246672	Cluster III~V	Dual-classification
Nav1	ENSMUSG00000009418	0	0.363726	0.425969	0.521891	0.453457	Cluster III~V
Nck2	ENSMUSG00000066877	0	0.176091	0.441743	0.490217	0.527288	Cluster III~V
Ndnf	ENSMUSG00000049001	0	-0.537119	0.272066	0.538022	0.687615	Cluster III~V
Negr1	ENSMUSG00000040037	0	-0.117386	-0.0612697	0.60206	0.55055	Cluster III~V
Nell1	ENSMUSG00000055409	0	-0.0871502	0.778151	1.08894	1.14894	Cluster III~V
Nf1	ENSMUSG00000020716	0	0.0757207	0.0347621	0.335792	0.302321	Cluster III~V	Dual-classification
Nfasc	ENSMUSG00000026442	0	0.564271	1.23888	1.63682	1.53572	Cluster III~V	Dual-classification
Ngfr	ENSMUSG00000000120	0	-0.119975	1.00149	2.0086	2.11394	Cluster III~V	Dual-classification
Nid1	ENSMUSG00000005397	0	-0.410285	0.391713	1.00774	0.463117	Cluster III~V
Nid2	ENSMUSG00000021806	0	-0.39236	0.597355	1.24411	0.972171	Cluster III~V
Nisch	ENSMUSG00000021910	0	0.0120459	0.272035	0.434868	0.305307	Cluster III~V
Nlgn2	ENSMUSG00000051790	0	0.0707288	0.418143	0.660052	0.575408	Cluster III~V
Nov	ENSMUSG00000037362	0	0.334198	0.791167	0.650138	0.187431	Cluster III~V
Nr2f1	ENSMUSG00000069171	0	-0.0258073	0.270768	0.60206	0.678448	Cluster III~V
Nr4a2	ENSMUSG00000026826	0	0.252725	0.101458	0.685034	0.854785	Cluster III~V	Dual-classification
Nrcam	ENSMUSG00000020598	0	0.199157	0.342423	0.873479	1.29706	Cluster III~V	Dual-classification
Nrp1	ENSMUSG00000025810	0	0.0570709	0.0688953	0.347365	0.207524	Cluster III~V	Dual-classification
Nrp2	ENSMUSG00000025969	0	0.07684	0.246739	0.35196	0.0137883	Cluster III~V
Nrxn1	ENSMUSG00000024109	0	1.02119	1.05115	1.25527	1.1383	Cluster III~V	Dual-classification
Ntm	ENSMUSG00000059974	0	0.522879	1.34242	1.5272	1.48192	Cluster III~V
Ntn1	ENSMUSG00000020902	0	0.367977	0.913029	0.956026	0.90309	Cluster III~V	Dual-classification
Ntng2	ENSMUSG00000035513	0	-0.60206	0	1.54095	1.81624	Cluster III~V	Dual-classification
Numb	ENSMUSG00000021224	0	-0.0440168	0.257013	0.328895	0.298406	Cluster III~V	Dual-classification
Olfm1	ENSMUSG00000026833	0	0.24182	0.520317	0.468521	0.491087	Cluster III~V
Olfml2a	ENSMUSG00000046618	0	-0.176091	0.884607	1.82895	1.62896	Cluster III~V
Olfml2b	ENSMUSG00000038463	0	-0.110825	0.197715	0.855044	0.960286	Cluster III~V
Olfml3	ENSMUSG00000027848	0	0.212188	0.389166	0.472756	0.761176	Cluster III~V
Otor	ENSMUSG00000027416	0	1.80618	1.77815	1.77085	1.74819	Cluster III~V
Pamr1	ENSMUSG00000027188	0	0.899684	1.0186	0.919732	0.845098	Cluster III~V
Pard3b	ENSMUSG00000052062	0	-0.583577	0.206474	0.409124	0.30103	Cluster III~V
Pcdh1	ENSMUSG00000051375	0	0.217484	0.778151	1.47349	1.59879	Cluster III~V
Pcdh17	ENSMUSG00000035566	0	0.280827	0.389971	0.633009	0.623719	Cluster III~V
Pcdh20	ENSMUSG00000050505	0	-0.801632	-0.181844	0.317843	1.06662	Cluster III~V
Pcdh8	ENSMUSG00000036422	0	0	0.477121	1.54407	1.53148	Cluster III~V
Pcdhac2	ENSMUSG00000007440	0	-0.313619	0.0357156	0.37501	0.275476	Cluster III~V
Pcdhb17	ENSMUSG00000046387	0	-0.243038	0.0299632	0.594235	0.52597	Cluster III~V
Pcdhb22	ENSMUSG00000073591	0	-0.352183	0.346787	0.809185	0.69897	Cluster III~V
Pcdhgc5	ENSMUSG00000023036	0	0.131458	0.719988	1.42626	1.13267	Cluster III~V
Pcsk9	ENSMUSG00000044254	0	1.60924	1.24715	1.14613	0.937852	Cluster III~V	Dual-classification
Pdpn	ENSMUSG00000028583	0	0.662376	0.965311	0.623458	0.669007	Cluster III~V
Penk	ENSMUSG00000045573	0	1.12653	1.77516	1.28476	1.33422	Cluster III~V
Pik3r1	ENSMUSG00000041417	0	-0.238882	0.218495	0.507084	0.118327	Cluster III~V
Pkd1	ENSMUSG00000032855	0	-0.306294	0.361955	0.764869	0.552214	Cluster III~V
Pla2g7	ENSMUSG00000023913	0	0.571798	1.04668	0.420717	0.3878	Cluster III~V
Plat	ENSMUSG00000031538	0	0.366226	0.764692	0.884341	0.918857	Cluster III~V
Plek	ENSMUSG00000020120	0	0.625541	0.890856	0.669007	0.613959	Cluster III~V
Plekhg5	ENSMUSG00000039713	0	0.0843209	0.30103	0.450469	0.372386	Cluster III~V
Pltp	ENSMUSG00000017754	0	0.114519	0.855143	0.917813	0.849885	Cluster III~V
Plxna2	ENSMUSG00000026640	0	0.0195956	0.206203	0.370356	0.320626	Cluster III~V
Plxna3	ENSMUSG00000031398	0	0.0705811	0.246672	0.579111	0.481358	Cluster III~V	Dual-classification
Podn	ENSMUSG00000028600	0	0.738479	0.887296	0.850967	1.08261	Cluster III~V
Podxl2	ENSMUSG00000033152	0	0.282547	0.445864	0.628389	0.452298	Cluster III~V
Postn	ENSMUSG00000027750	0	-0.164083	0.283878	0.39629	0.663542	Cluster III~V
Ppard	ENSMUSG00000002250	0	-0.0118992	0.401835	0.389246	0.251342	Cluster III~V	Dual-classification
Prelp	ENSMUSG00000041577	0	-0.71321	0.16665	0.561717	0.759058	Cluster III~V
Prg4	ENSMUSG00000006014	0	0.32932	1.25759	0.942008	0.468688	Cluster III~V
Prl2c2	ENSMUSG00000079092	0	0.720689	0.887502	0.395707	0.382063	Cluster III~V
Prl2c3	ENSMUSG00000056457	0	2.42325	2.4609	1.83885	1.53148	Cluster III~V
Prlr	ENSMUSG00000005268	0	0.535113	0.433656	0.81766	0.81766	Cluster III~V
Prom1	ENSMUSG00000029086	0	-0.0104654	0.31627	0.376751	0.367977	Cluster III~V
Pros1	ENSMUSG00000022912	0	0.499132	1.2756	1.71932	1.71932	Cluster III~V
Prss12	ENSMUSG00000027978	0	-0.151268	0.216709	1.04371	0.568892	Cluster III~V
Psap	ENSMUSG00000004207	0	0.138286	0.977154	0.977154	0.977154	Cluster III~V
Ptn	ENSMUSG00000029838	0	-0.488402	0.98142	1.4453	1.57674	Cluster III~V
Ptprc	ENSMUSG00000026395	0	1.32222	1.6721	1.75587	1.54407	Cluster III~V
Ptprf	ENSMUSG00000033295	0	-0.239434	-0.0277531	0.485992	0.12026	Cluster III~V
Ptprm	ENSMUSG00000033278	0	-0.161368	0.287725	0.376451	0.090878	Cluster III~V
Ptprs	ENSMUSG00000013236	0	0.296861	0.541293	0.703374	0.526734	Cluster III~V
Ptprz1	ENSMUSG00000068748	0	-0.166865	0.0233408	0.350105	-0.0135305	Cluster III~V	Dual-classification
Pxdn	ENSMUSG00000020674	0	-0.0330003	0.284057	0.653717	0.478129	Cluster III~V
Pxn	ENSMUSG00000029528	0	0.37501	0.381502	0.52039	0.567363	Cluster III~V
Pxylp1	ENSMUSG00000043587	0	0.0193052	0.0555173	0.343319	0.00975984	Cluster III~V
Pycard	ENSMUSG00000030793	0	0.919078	0.568202	0.342423	0.361728	Cluster III~V
Rarres2	ENSMUSG00000009281	0	1.07918	1.99123	2.46982	2.66745	Cluster III~V
Reg3g	ENSMUSG00000030017	0	1.34242	2.47129	2.06446	2.2014	Cluster III~V
Reln	ENSMUSG00000042453	0	0.312929	0.0871502	1.71368	1.54613	Cluster III~V	Dual-classification
Rgmb	ENSMUSG00000048027	0	0.293061	0.630705	0.697388	0.598094	Cluster III~V
Rnase4	ENSMUSG00000021876	0	0.196295	0.524427	0.48509	0.424674	Cluster III~V
Robo1	ENSMUSG00000022883	0	0.187673	0.393219	0.438264	0.126403	Cluster III~V	Dual-classification
Robo2	ENSMUSG00000052516	0	-0.119406	0.119687	0.612376	0.411101	Cluster III~V	Dual-classification
S100b	ENSMUSG00000033208	0	0.176091	0.138303	0.682371	0.74527	Cluster III~V
Saa3	ENSMUSG00000040026	0	0.90309	2.24551	2.71349	2.3927	Cluster III~V
Scarb1	ENSMUSG00000037936	0	0.0861861	0.341459	0.534892	0.391538	Cluster III~V
Scarb2	ENSMUSG00000029426	0	-0.0303826	0.161166	0.585994	0.630112	Cluster III~V
Scrib	ENSMUSG00000022568	0	-0.09691	0.146128	0.306658	0.287607	Cluster III~V	Dual-classification
Sdk1	ENSMUSG00000039683	0	0.625184	0.752529	0.752529	0.419129	Cluster III~V
Sema3b	ENSMUSG00000057969	0	0.00706185	0.488828	1.22751	1.27612	Cluster III~V
Sema3c	ENSMUSG00000028780	0	0.163266	0.0913598	0.312929	-0.062944	Cluster III~V
Sema3g	ENSMUSG00000021904	0	0.30103	1.25527	2.26951	1.96848	Cluster III~V
Sema4f	ENSMUSG00000000627	0	-0.268845	0.343434	1.06021	1.5721	Cluster III~V	Dual-classification
Sema5a	ENSMUSG00000022231	0	0.374262	0.723104	0.828318	0.511201	Cluster III~V	Dual-classification
Sepp1	ENSMUSG00000064373	0	0.970037	1.69579	1.66266	1.63178	Cluster III~V
Serac1	ENSMUSG00000015659	0	0.279841	-0.0917704	0.418143	0.268845	Cluster III~V
Serpina3c	ENSMUSG00000066361	0	0.69897	1.23045	1.79934	1.81291	Cluster III~V
Serpina3m	ENSMUSG00000079012	0	-0.60206	1.46982	1.77815	1.61013	Cluster III~V
Serpina3n	ENSMUSG00000021091	0	0.598947	1.83214	1.92825	1.83214	Cluster III~V
Serpine2	ENSMUSG00000026249	0	0.218804	1.2141	0.653564	0.586125	Cluster III~V
Serping1	ENSMUSG00000023224	0	0.488329	0.853531	1.0684	1.31113	Cluster III~V
Sfrp1	ENSMUSG00000031548	0	0.219126	0.62411	1.07311	0.990857	Cluster III~V
Sfrp2	ENSMUSG00000027996	0	-0.322749	0.36494	0.617665	0.683881	Cluster III~V
Sfrp4	ENSMUSG00000021319	0	0.608793	1.0054	1.20242	1.24459	Cluster III~V
Shroom2	ENSMUSG00000045180	0	-0.309303	0.0681158	0.593787	0.501033	Cluster III~V
Sirpa	ENSMUSG00000037902	0	0.341059	0.650207	0.763428	0.80242	Cluster III~V
Six4	ENSMUSG00000034460	0	0.778151	0.798355	0.330993	0.410174	Cluster III~V
Slc9a1	ENSMUSG00000028854	0	0.0980666	0.274158	0.425969	0.267954	Cluster III~V
Slit3	ENSMUSG00000056427	0	0.0350742	0.0845596	0.310399	0.1881	Cluster III~V	Dual-classification
Slpi	ENSMUSG00000017002	0	1.10266	1.25527	1.02803	0.801632	Cluster III~V
Smo	ENSMUSG00000001761	0	0.140451	0.374693	0.40473	0.269654	Cluster III~V	Dual-classification
Sned1	ENSMUSG00000047793	0	0.610333	1.35735	2.17274	1.51648	Cluster III~V
Sod3	ENSMUSG00000072941	0	0.675846	0.559862	0.835808	0.90309	Cluster III~V
Sorbs1	ENSMUSG00000025006	0	-1.04139	0.280827	1.53953	0.893106	Cluster III~V
Sparc	ENSMUSG00000018593	0	0	0.379664	0.673932	0.673932	Cluster III~V
Sparcl1	ENSMUSG00000029309	0	1	1.58546	2.30928	2.27913	Cluster III~V
Spon1	ENSMUSG00000038156	0	0.0901766	0.724906	1.12909	1.42262	Cluster III~V
Spon2	ENSMUSG00000037379	0	1.08814	1.08814	0.79588	0.909823	Cluster III~V
Spp1	ENSMUSG00000029304	0	1.60312	1.60312	1.30886	1.0416	Cluster III~V
Src	ENSMUSG00000027646	0	0.18799	0.0177288	0.30489	0.197937	Cluster III~V
Srcin1	ENSMUSG00000038453	0	0.30103	1.07918	2.54407	2.07918	Cluster III~V
Srpx2	ENSMUSG00000031253	0	0.382335	0.294596	0.547702	0.629889	Cluster III~V
Ssc5d	ENSMUSG00000035279	0	0.21987	0.541239	0.653213	0.704852	Cluster III~V
St3gal1	ENSMUSG00000013846	0	0.0960318	0.340825	0.336803	0.312929	Cluster III~V
St6gal1	ENSMUSG00000022885	0	0.459747	0.592373	0.857687	1.02723	Cluster III~V
Stab1	ENSMUSG00000042286	0	0.965238	0.705601	0.641932	0.31742	Cluster III~V
Stat5a	ENSMUSG00000004043	0	0.135663	0.33912	0.33912	0.161368	Cluster III~V
Stat5b	ENSMUSG00000020919	0	-0.176091	0.254378	0.463506	0.419895	Cluster III~V
Stc1	ENSMUSG00000014813	0	0.926571	1.04576	0.550907	0.0871502	Cluster III~V
Sulf2	ENSMUSG00000006800	0	-0.159923	0.518968	0.614849	0.329994	Cluster III~V
Svep1	ENSMUSG00000028369	0	-0.251812	0.15557	0.881867	0.775246	Cluster III~V
Syne2	ENSMUSG00000063450	0	0.413452	0.621365	1.44786	1.09215	Cluster III~V
Synm	ENSMUSG00000030554	0	0.430125	0.585027	0.894657	0.585027	Cluster III~V
Tenc1	ENSMUSG00000037003	0	0.291887	0.554287	0.619789	0.463333	Cluster III~V
Tgfbi	ENSMUSG00000035493	0	0.711693	1.19373	1.19373	1.36096	Cluster III~V
Tgfbr1	ENSMUSG00000007613	0	0.0514898	0.356547	0.50172	0.360538	Cluster III~V	Dual-classification
Tgfbr3	ENSMUSG00000029287	0	0.554881	0.882658	1.37188	0.97401	Cluster III~V
Thbd	ENSMUSG00000074743	0	0.0254046	0.45567	0.45567	0.275436	Cluster III~V
Thbs2	ENSMUSG00000023885	0	0.133231	0.648654	1.05883	0.95714	Cluster III~V
Thra	ENSMUSG00000058756	0	0.144032	0.658065	0.818508	0.771596	Cluster III~V
Timp3	ENSMUSG00000020044	0	-0.281218	0.263521	0.308339	0.136904	Cluster III~V
Tjp1	ENSMUSG00000030516	0	0.0864805	0.21741	0.616538	0.391513	Cluster III~V
Tln2	ENSMUSG00000052698	0	-0.184403	-0.145306	0.401629	0.0684145	Cluster III~V
Tlr2	ENSMUSG00000027995	0	0.447158	0.740363	0.778151	0.491362	Cluster III~V
Tmprss11f	ENSMUSG00000048764	0	0	1.04139	1.66276	1.716	Cluster III~V
Tnfsf11	ENSMUSG00000022015	0	-0.845098	0.910777	0.711204	0.586266	Cluster III~V
Tnfsf12Tnfsf13	ENSMUSG00000018752	0	-0.196295	0.119975	0.413452	0.576655	Cluster III~V
Tns3	ENSMUSG00000020422	0	-0.451534	0.0135375	0.389844	0.291179	Cluster III~V
Tnxb	ENSMUSG00000033327	0	0.30103	1.18327	1.716	1.66276	Cluster III~V
Trem2	ENSMUSG00000023992	0	1.00991	0.950515	0.60206	0.634245	Cluster III~V
Trf	ENSMUSG00000032554	0	0.711204	0.967815	1.62766	1.39794	Cluster III~V
Trpm7	ENSMUSG00000027365	0	-0.16481	0.286504	0.491485	0.199572	Cluster III~V
Ttyh1	ENSMUSG00000030428	0	0.243038	1.1383	2.12791	2.17826	Cluster III~V
Twsg1	ENSMUSG00000024098	0	0.384367	0.502607	0.52597	0.337624	Cluster III~V
Txndc16	ENSMUSG00000021830	0	-0.409124	0.286053	0.938418	0.883325	Cluster III~V
Ucn2	ENSMUSG00000049699	0	-0.124939	-0.425969	0.628389	1.71181	Cluster III~V
Ulk1	ENSMUSG00000029512	0	0.0887266	0.267954	0.438806	0.289292	Cluster III~V	Dual-classification
Vash1	ENSMUSG00000021256	0	0	0	1.99564	1.68124	Cluster III~V
Vav3	ENSMUSG00000033721	0	1	1.07918	1.08636	0.963788	Cluster III~V
Vcam1	ENSMUSG00000027962	0	0.339799	0.579232	0.766664	0.579232	Cluster III~V
Vcl	ENSMUSG00000021823	0	0.173517	-0.0204968	0.58498	0.41218	Cluster III~V
Vegfa	ENSMUSG00000023951	0	-0.221849	0.110215	0.386202	0.083184	Cluster III~V	Dual-classification
Vldlr	ENSMUSG00000024924	0	-0.0299632	0.233278	0.401783	0.152967	Cluster III~V
Vstm2a	ENSMUSG00000048834	0	-0.0511525	0.341325	0.373116	0.373116	Cluster III~V
Vwa1	ENSMUSG00000042116	0	0.90309	1.17609	2.27184	2.3784	Cluster III~V
Wasf2	ENSMUSG00000028868	0	0.0594523	0.188061	0.34195	0.252955	Cluster III~V
Wfdc17	ENSMUSG00000069792	0	1.26324	1.54818	1.01424	1.24715	Cluster III~V
Zeb2	ENSMUSG00000026872	0	-0.0236947	0.159109	0.98155	0.781342	Cluster III~V
42068	ENSMUSG00000023307	0	0.00452866	-0.0941872	-0.381853	-0.342059	Cluster VI
Abcb1b	ENSMUSG00000028970	0	-0.0364293	-0.0204412	-0.462398	-0.383217	Cluster VI
Acaa2	ENSMUSG00000036880	0	-0.116744	-0.219271	-0.333215	-0.293343	Cluster VI
Acn9	ENSMUSG00000042505	0	-0.0901766	-0.550907	-0.463757	-0.262112	Cluster VI
Actn1	ENSMUSG00000015143	0	-0.379258	-0.390188	-0.595221	-0.866009	Cluster VI
Aifm1	ENSMUSG00000036932	0	-0.0600512	-0.227154	-0.423102	-0.244478	Cluster VI
Ak2	ENSMUSG00000028792	0	-0.0674883	-0.255597	-0.438319	-0.326953	Cluster VI
Ak4	ENSMUSG00000028527	0	-0.492916	-0.405765	-1.02119	-0.544068	Cluster VI
Akr1e1	ENSMUSG00000045410	0	-0.0994823	-0.164284	-0.340376	-0.28426	Cluster VI
Akr7a5	ENSMUSG00000028743	0	0.375499	-0.121826	-0.372163	-0.267954	Cluster VI
Alg8	ENSMUSG00000035704	0	0.0634472	-0.24182	-0.326141	-0.315922	Cluster VI
Alkbh2	ENSMUSG00000044339	0	0.00653087	-0.705601	-1.51851	-1.04139	Cluster VI
Alkbh3	ENSMUSG00000040174	0	-0.0759761	-0.156437	-0.352183	-0.241032	Cluster VI
Ap1s1	ENSMUSG00000004849	0	0.108053	-0.244513	-0.554246	-0.370602	Cluster VI
Ap1s2	ENSMUSG00000031367	0	0.0405718	-0.272357	-0.366262	-0.248876	Cluster VI
Ap1s3	ENSMUSG00000054702	0	0.443697	-0.306425	-0.762357	-0.377006	Cluster VI
Ap2s1	ENSMUSG00000008036	0	0.201949	-0.109384	-0.406121	-0.297135	Cluster VI
Apex2	ENSMUSG00000025269	0	0.0805845	-0.186762	-0.507687	-0.305267	Cluster VI
Arxes1	ENSMUSG00000048355	0	-0.290565	-0.571391	-0.436693	-0.0942699	Cluster VI
Arxes2	ENSMUSG00000048040	0	-0.316635	-0.379191	-0.39794	-0.266661	Cluster VI
Aspscr1	ENSMUSG00000025142	0	0.197489	-0.106333	-0.305439	-0.159945	Cluster VI
Atad3a	ENSMUSG00000029036	0	-0.193641	-0.216625	-0.335315	-0.293922	Cluster VI
Atp5c1	ENSMUSG00000025781	0	0.193215	-0.099998	-0.338084	-0.208574	Cluster VI
Atp5d	ENSMUSG00000003072	0	0.0447924	-0.20008	-0.424618	-0.371372	Cluster VI
Atp5e	ENSMUSG00000016252	0	0.399959	-0.339179	-0.608711	-0.409986	Cluster VI
Atp5f1	ENSMUSG00000000563	0	-0.282704	-0.260081	-0.679139	-0.453847	Cluster VI
Atp5g1	ENSMUSG00000006057	0	0.0841057	-0.337242	-0.685468	-0.447524	Cluster VI
Atp5g3	ENSMUSG00000018770	0	0.03894	-0.186201	-0.484095	-0.368832	Cluster VI
Atp5h	ENSMUSG00000034566	0	0.09323	-0.11563	-0.350823	-0.192491	Cluster VI
Atp5j	ENSMUSG00000022890	0	0.0424807	-0.128396	-0.439539	-0.254447	Cluster VI
Atp5j2	ENSMUSG00000038690	0	0.166371	-0.270694	-0.567729	-0.421828	Cluster VI
Atp5k	ENSMUSG00000050856	0	0.128968	-0.245807	-0.561337	-0.414826	Cluster VI
Atp5l	ENSMUSG00000038717	0	-0.344928	0.0143901	-0.723563	-0.393325	Cluster VI
Atp5o	ENSMUSG00000022956	0	0.234494	-0.219038	-0.53592	-0.440627	Cluster VI
Atp6v0e	ENSMUSG00000015575	0	-0.163626	-0.206099	-0.474661	-0.215115	Cluster VI
Atp6v1c1	ENSMUSG00000022295	0	-0.2315	-0.0874685	-0.325573	-0.317567	Cluster VI
Atp6v1d	ENSMUSG00000021114	0	-0.0673945	-0.0580878	-0.567866	-0.427089	Cluster VI
Atp6v1f	ENSMUSG00000004285	0	-0.0905782	-0.207029	-0.540028	-0.447971	Cluster VI
Atp6v1h	ENSMUSG00000033793	0	-0.341243	-0.00744949	-0.409542	-0.303994	Cluster VI
B4galnt1	ENSMUSG00000006731	0	0.176091	0.0669468	-0.460731	-0.687975	Cluster VI
Bad	ENSMUSG00000024959	0	0.149493	-0.0673053	-0.34631	-0.233469	Cluster VI
Bak1	ENSMUSG00000057789	0	-0.270081	-0.239047	-0.376281	-0.361851	Cluster VI
Bax	ENSMUSG00000003873	0	0.0943061	-0.136083	-0.546113	-0.533263	Cluster VI
Bckdhb	ENSMUSG00000032263	0	-0.0590448	-0.30103	-0.418669	-0.21455	Cluster VI
Bid	ENSMUSG00000004446	0	-0.365384	-0.201527	-0.403173	-0.559959	Cluster VI
Bnip1	ENSMUSG00000024191	0	-0.022664	-0.372912	-0.390641	-0.316007	Cluster VI
C1qbp	ENSMUSG00000018446	0	-0.299662	-0.233888	-0.469651	-0.47371	Cluster VI
Cacybp	ENSMUSG00000014226	0	-0.173033	-0.177629	-0.562485	-0.374419	Cluster VI
Cav1	ENSMUSG00000007655	0	-0.349891	-0.42806	-0.984434	-0.981872	Cluster VI
Ccs	ENSMUSG00000034108	0	0.143735	-0.0825349	-0.346787	-0.244712	Cluster VI
Chchd3	ENSMUSG00000053768	0	-0.214356	-0.270718	-0.532876	-0.411672	Cluster VI
Chchd4	ENSMUSG00000034203	0	-0.111308	-0.39794	-0.718275	-0.417245	Cluster VI
Chst7	ENSMUSG00000037347	0	-0.021451	-0.350876	-0.742987	-0.487714	Cluster VI
Cisd1	ENSMUSG00000037710	0	-0.124416	-0.34557	-0.561666	-0.401087	Cluster VI
Clta	ENSMUSG00000028478	0	-0.101072	-0.241355	-0.543394	-0.453681	Cluster VI
Cltb	ENSMUSG00000047547	0	-0.0777239	-0.28491	-0.355388	-0.310251	Cluster VI
Cnih1	ENSMUSG00000015759	0	0.108986	-0.0872293	-0.34285	-0.241262	Cluster VI
Copz1	ENSMUSG00000060992	0	0.265998	-0.0924455	-0.307561	-0.199655	Cluster VI
Coq3	ENSMUSG00000028247	0	-0.0538754	-0.442359	-0.723794	-0.763911	Cluster VI
Coq7	ENSMUSG00000030652	0	0.0299632	-0.179986	-0.38646	-0.308855	Cluster VI
Cox10	ENSMUSG00000042148	0	-0.19335	-0.673416	-0.761552	-0.550699	Cluster VI	Dual-classification
Cox17	ENSMUSG00000046516	0	0.163585	-0.398998	-0.631571	-0.398998	Cluster VI
Cox18	ENSMUSG00000035505	0	-0.254698	-0.359433	-0.673827	-0.535524	Cluster VI
Cox4i1	ENSMUSG00000031818	0	0.121594	-0.0833698	-0.320864	-0.290969	Cluster VI
Cox5a	ENSMUSG00000000088	0	-0.0644436	-0.423228	-0.808986	-0.56727	Cluster VI
Cox5b	ENSMUSG00000061518	0	0.114908	-0.228734	-0.555114	-0.337558	Cluster VI
Cox6a1	ENSMUSG00000041697	0	0.041203	-0.263092	-0.501647	-0.344574	Cluster VI
Cox6b1	ENSMUSG00000036751	0	0.228161	-0.273086	-0.590051	-0.487389	Cluster VI
Cox6c	ENSMUSG00000014313	0	0.184682	-0.145237	-0.491101	-0.32787	Cluster VI
Cox7a2	ENSMUSG00000032330	0	0.123356	-0.549506	-1.04222	-0.802076	Cluster VI
Cox7b	ENSMUSG00000031231	0	-0.160123	-0.463653	-0.934797	-0.692467	Cluster VI
Cox7c	ENSMUSG00000017778	0	0.101941	-0.233195	-0.656335	-0.402946	Cluster VI
Cox8a	ENSMUSG00000035885	0	-0.130778	-0.144502	-0.345022	-0.304375	Cluster VI
Crls1	ENSMUSG00000027357	0	-0.09114	-0.377006	-0.534348	-0.328701	Cluster VI
Ctdnep1	ENSMUSG00000018559	0	0.0139432	-0.151977	-0.310339	-0.1854	Cluster VI
Cyb561d2	ENSMUSG00000037190	0	-0.215115	-0.444452	-0.391207	-0.40824	Cluster VI
Cyb5r1	ENSMUSG00000026456	0	-0.419582	-0.323306	-0.473517	-0.422764	Cluster VI
Cyba	ENSMUSG00000006519	0	0.0515276	-0.184962	-0.557791	-0.507181	Cluster VI
Cyc1	ENSMUSG00000022551	0	-0.181134	-0.202734	-0.370297	-0.280686	Cluster VI
Dars2	ENSMUSG00000026709	0	-0.105804	-0.422074	-0.471292	-0.179036	Cluster VI
Derl2	ENSMUSG00000018442	0	0.169835	-0.167575	-0.314125	-0.256133	Cluster VI
Dhfr	ENSMUSG00000021707	0	0.298163	-0.0483047	-0.312612	-0.558594	Cluster VI
Dhodh	ENSMUSG00000031730	0	-0.112704	-0.39794	-0.606216	-0.441406	Cluster VI
Dhrs11	ENSMUSG00000034449	0	0.121734	0.0705811	-0.355388	-0.189056	Cluster VI
Dhrs13	ENSMUSG00000020834	0	0.0211893	-0.28679	-0.499398	-0.455932	Cluster VI
Dhrs7	ENSMUSG00000021094	0	-0.0504095	-0.0924708	-0.30702	0.182	Cluster VI
Dhrs7b	ENSMUSG00000042569	0	0.0396288	-0.209128	-0.357051	-0.309409	Cluster VI
Dhrs9	ENSMUSG00000027068	0	0.215243	-0.724276	-1.42325	-1.42325	Cluster VI
Dnajc19	ENSMUSG00000027679	0	-0.0488189	-0.286307	-0.477121	-0.227712	Cluster VI
Dpm2	ENSMUSG00000026810	0	0.0184834	-0.219756	-0.508435	-0.394804	Cluster VI
Dpm3	ENSMUSG00000042737	0	0.112258	-0.134415	-0.38714	-0.193625	Cluster VI
Dus2	ENSMUSG00000031901	0	0.012965	-0.30103	-0.439333	-0.156786	Cluster VI
Ears2	ENSMUSG00000030871	0	0.142962	-0.390641	-0.594761	-0.239373	Cluster VI
Ece2	ENSMUSG00000022842	0	0.0184834	-0.427229	-0.629334	-0.542184	Cluster VI
Eci1	ENSMUSG00000024132	0	-0.0974426	-0.280246	-0.440398	-0.30103	Cluster VI
Egln3	ENSMUSG00000035105	0	-0.337242	-0.49485	-1.04576	-1.22185	Cluster VI
Eif6	ENSMUSG00000027613	0	-0.066103	-0.367133	-0.677708	-0.476615	Cluster VI
Emd	ENSMUSG00000001964	0	-0.108817	-0.160338	-0.366452	-0.254357	Cluster VI
Eno1b	ENSMUSG00000059040	0	-0.441608	-0.477351	-0.826098	-0.921279	Cluster VI
Eno3	ENSMUSG00000060600	0	-1.02329	-1.71349	-1.39127	-1.48304	Cluster VI
Etfb	ENSMUSG00000004610	0	0.0343476	-0.323642	-0.488531	-0.361336	Cluster VI
Exog	ENSMUSG00000042787	0	0.10721	-0.107905	-0.356547	-0.207608	Cluster VI
Faf1	ENSMUSG00000010517	0	0.0679367	-0.239067	-0.556025	-0.400375	Cluster VI
Fahd1	ENSMUSG00000045316	0	-0.0761964	-0.434369	-0.577791	-0.660766	Cluster VI
Fdx1	ENSMUSG00000032051	0	0.178624	-0.384807	-0.625541	-0.30103	Cluster VI
Fh1	ENSMUSG00000026526	0	-0.113066	-0.111802	-0.343009	-0.226756	Cluster VI
Fis1	ENSMUSG00000019054	0	0.018247	-0.141454	-0.33823	-0.0956963	Cluster VI
Fkbp1a	ENSMUSG00000032966	0	0.0545436	-0.089317	-0.301517	-0.0953323	Cluster VI
Frrs1	ENSMUSG00000033386	0	0.146128	-0.410529	-0.630254	-0.920819	Cluster VI
Fxn	ENSMUSG00000059363	0	0.350079	-0.320335	-0.759668	-0.621365	Cluster VI
Gabarap	ENSMUSG00000018567	0	0	-0.0994361	-0.3998	-0.345552	Cluster VI
Gapdh	ENSMUSG00000057666	0	-0.464172	-0.20672	-0.507456	-0.485136	Cluster VI
Gchfr	ENSMUSG00000046814	0	0.845098	-0.168792	-1.07188	-1.16879	Cluster VI
Gfer	ENSMUSG00000040888	0	0	-0.187673	-0.620212	-0.599528	Cluster VI
Gfod2	ENSMUSG00000013150	0	0.179608	-0.142962	-0.382335	-0.197811	Cluster VI
Gipc1	ENSMUSG00000019433	0	-0.22057	-0.228627	-0.362882	-0.369581	Cluster VI
Glrx2	ENSMUSG00000018196	0	0.0157943	-0.269996	-0.394934	-0.223864	Cluster VI
Gm10053	ENSMUSG00000058927	0	-0.252084	-0.313395	-0.638604	-0.419415	Cluster VI
Gm20498	ENSMUSG00000021139	0	-0.218056	-0.394147	-0.609747	-0.734686	Cluster VI
Gmpr2	ENSMUSG00000002326	0	0.07038	-0.23065	-0.343228	-0.127628	Cluster VI
Got1	ENSMUSG00000025190	0	-0.147053	-0.131143	-0.393344	-0.334639	Cluster VI
Gpx8	ENSMUSG00000021760	0	-0.0872775	-0.196622	-0.463029	-0.315003	Cluster VI
Grhpr	ENSMUSG00000035637	0	0.01524	-0.436434	-0.770464	-0.634245	Cluster VI
Grpel1	ENSMUSG00000029198	0	-0.12996	-0.230532	-0.469697	-0.397524	Cluster VI
H13	ENSMUSG00000019188	0	0.0563662	-0.267723	-0.51149	-0.445274	Cluster VI
Hax1	ENSMUSG00000027944	0	-0.0775831	-0.255473	-0.558308	-0.236089	Cluster VI
Hk2	ENSMUSG00000000628	0	-0.951395	-0.441481	-0.650365	-0.783904	Cluster VI
Hmgcl	ENSMUSG00000028672	0	-0.0687158	-0.150386	-0.369746	-0.189538	Cluster VI
Hsd17b10	ENSMUSG00000025260	0	0.0501022	-0.206012	-0.407485	-0.337961	Cluster VI
Hspd1	ENSMUSG00000025980	0	-0.1734	-0.193001	-0.350835	-0.226329	Cluster VI
Idh3a	ENSMUSG00000032279	0	-0.335065	-0.207186	-0.374574	-0.243857	Cluster VI
Ift46	ENSMUSG00000002031	0	0.206638	-0.181171	-0.39794	-0.341212	Cluster VI
Immp1l	ENSMUSG00000042670	0	-0.154902	-0.230623	-0.44855	-0.248721	Cluster VI
Immp2l	ENSMUSG00000056899	0	-0.040745	-0.163317	-0.445864	-0.246291	Cluster VI
Impdh1	ENSMUSG00000003500	0	0.0484045	-0.0334996	-0.338646	-0.266414	Cluster VI
Ipo5	ENSMUSG00000030662	0	-0.0936181	-0.294285	-0.366093	-0.35058	Cluster VI
Jmjd6	ENSMUSG00000056962	0	-0.295185	-0.446452	-0.622544	-0.470116	Cluster VI
Kcnab1	ENSMUSG00000027827	0	-0.670057	-0.838849	-0.81766	-0.922395	Cluster VI
Kpna2	ENSMUSG00000018362	0	0.378022	-1.21936	-0.70273	-1.41125	Cluster VI
Kpna4	ENSMUSG00000027782	0	-0.0326413	-0.319204	-0.331757	-0.253851	Cluster VI
Krtcap2	ENSMUSG00000042747	0	0.158068	-0.219209	-0.48245	-0.313567	Cluster VI
L2hgdh	ENSMUSG00000020988	0	-0.0850108	-0.206054	-0.352183	-0.477121	Cluster VI
Lars2	ENSMUSG00000035202	0	0.838203	-0.543072	-0.588056	-0.474469	Cluster VI
Lox	ENSMUSG00000024529	0	-0.827946	-1.07536	-1.21253	-1.24942	Cluster VI
Lrpprc	ENSMUSG00000024120	0	-0.383048	-0.271741	-0.41336	-0.330272	Cluster VI
Maoa	ENSMUSG00000025037	0	-0.38972	-0.384101	-0.586661	-0.574377	Cluster VI
Mdh2	ENSMUSG00000019179	0	-0.0365123	-0.180588	-0.406068	-0.310592	Cluster VI
Me2	ENSMUSG00000024556	0	-0.0311935	-0.341564	-0.402261	-0.466502	Cluster VI
Me3	ENSMUSG00000030621	0	-0.133211	-1.02531	-0.724276	-0.682883	Cluster VI
Mecr	ENSMUSG00000028910	0	-0.120775	-0.405537	-0.584834	-0.386788	Cluster VI
Mical2	ENSMUSG00000038244	0	-0.343345	-0.275311	-0.39165	-0.442802	Cluster VI
Mipep	ENSMUSG00000021993	0	0.105417	-0.195613	-0.527678	-0.234766	Cluster VI
Mrpl1	ENSMUSG00000029486	0	-0.240332	-0.482584	-0.823909	-0.471726	Cluster VI
Mrpl11	ENSMUSG00000024902	0	0.053347	-0.390091	-0.598118	-0.558155	Cluster VI
Mrpl12	ENSMUSG00000039640	0	0.0248631	-0.413129	-0.736823	-0.560732	Cluster VI
Mrpl13	ENSMUSG00000022370	0	0.367977	-0.244356	-0.527288	-0.293205	Cluster VI
Mrpl15	ENSMUSG00000033845	0	0.0451432	-0.318248	-0.680934	-0.465015	Cluster VI
Mrpl16	ENSMUSG00000024683	0	-0.0579919	-0.365971	-0.477121	-0.352183	Cluster VI
Mrpl17	ENSMUSG00000030879	0	0.141169	-0.0433143	-0.410586	-0.315654	Cluster VI
Mrpl19	ENSMUSG00000030045	0	-0.169842	-0.36658	-0.50979	-0.440909	Cluster VI
Mrpl2	ENSMUSG00000002767	0	0	-0.23969	-0.526931	-0.398613	Cluster VI
Mrpl20	ENSMUSG00000029066	0	-0.129634	-0.327359	-0.668732	-0.468958	Cluster VI
Mrpl23	ENSMUSG00000037772	0	0.181844	-0.275724	-0.501689	-0.346787	Cluster VI
Mrpl27	ENSMUSG00000024414	0	-0.0429535	-0.0516397	-0.310878	-0.180988	Cluster VI
Mrpl3	ENSMUSG00000032563	0	-0.104735	-0.24879	-0.360424	-0.184332	Cluster VI
Mrpl30	ENSMUSG00000026087	0	0.0739142	-0.390157	-0.782268	-0.682883	Cluster VI
Mrpl32	ENSMUSG00000015672	0	-0.0602652	-0.293875	-0.519525	-0.378196	Cluster VI
Mrpl34	ENSMUSG00000034880	0	-0.136086	-0.500602	-0.818023	-0.664794	Cluster VI
Mrpl36	ENSMUSG00000021607	0	0.0260134	-0.377006	-0.528274	-0.334454	Cluster VI
Mrpl37	ENSMUSG00000028622	0	-0.230917	-0.4488	-0.520156	-0.452103	Cluster VI
Mrpl38	ENSMUSG00000020775	0	-0.179713	-0.345028	-0.580939	-0.505439	Cluster VI
Mrpl39	ENSMUSG00000022889	0	-0.13622	-0.187087	-0.423747	-0.455932	Cluster VI
Mrpl40	ENSMUSG00000022706	0	-0.0240594	-0.201527	-0.409803	-0.330622	Cluster VI
Mrpl43	ENSMUSG00000025208	0	-0.0914157	-0.269996	-0.361326	-0.338819	Cluster VI
Mrpl45	ENSMUSG00000018882	0	-0.137667	-0.46906	-0.773095	-0.630428	Cluster VI
Mrpl47	ENSMUSG00000037531	0	-0.187883	-0.374051	-0.623249	-0.553211	Cluster VI
Mrpl51	ENSMUSG00000030335	0	0.00215888	-0.259768	-0.592076	-0.366297	Cluster VI
Mrpl52	ENSMUSG00000010406	0	0.167079	-0.3558	-0.77202	-0.616712	Cluster VI
Mrpl55	ENSMUSG00000036860	0	0.0257435	-0.526207	-0.685908	-0.54907	Cluster VI
Mrpl57	ENSMUSG00000021967	0	0.0105931	-0.310059	-0.686636	-0.572693	Cluster VI
Mrps10	ENSMUSG00000034729	0	-0.124939	-0.305226	-0.398985	-0.443002	Cluster VI
Mrps14	ENSMUSG00000058267	0	-0.0984446	-0.47255	-0.7851	-0.646373	Cluster VI
Mrps21	ENSMUSG00000054312	0	0.13822	-0.360723	-0.639267	-0.530566	Cluster VI
Mrps22	ENSMUSG00000032459	0	-0.447158	-0.330188	-0.479951	-0.439333	Cluster VI
Mrps23	ENSMUSG00000023723	0	0.195926	-0.181195	-0.381024	-0.223204	Cluster VI
Mrps24	ENSMUSG00000020477	0	0.159132	-0.295521	-0.655065	-0.473441	Cluster VI
Mrps35	ENSMUSG00000040112	0	0.0586644	-0.319357	-0.564271	-0.35851	Cluster VI
Mrps36	ENSMUSG00000061474	0	-0.0307803	-0.265916	-0.386659	-0.344255	Cluster VI
Mrps7	ENSMUSG00000046756	0	-0.133278	-0.262373	-0.473226	-0.432539	Cluster VI
Mrs2	ENSMUSG00000021339	0	-0.288065	-0.518514	-0.372386	-0.740363	Cluster VI
Mtch2	ENSMUSG00000027282	0	-0.047623	-0.159653	-0.424968	-0.295481	Cluster VI
Mthfd2	ENSMUSG00000005667	0	-0.10343	-0.205849	-0.660463	-0.408125	Cluster VI
Mybbp1a	ENSMUSG00000040463	0	-0.375437	-0.319061	-0.344329	-0.378674	Cluster VI
Nars2	ENSMUSG00000018995	0	-0.70405	-0.271741	-0.572771	-0.39043	Cluster VI
Ndufa1	ENSMUSG00000016427	0	0.159185	-0.328676	-0.648456	-0.48387	Cluster VI
Ndufa10	ENSMUSG00000026260	0	0.0502118	-0.267072	-0.492308	-0.376348	Cluster VI
Ndufa11	ENSMUSG00000002379	0	0.17577	-0.17561	-0.4752	-0.398904	Cluster VI
Ndufa12	ENSMUSG00000020022	0	0.0325936	-0.274762	-0.730834	-0.584706	Cluster VI
Ndufa13	ENSMUSG00000036199	0	0.235282	-0.103978	-0.363703	-0.23571	Cluster VI
Ndufa2	ENSMUSG00000014294	0	0.437834	-0.378321	-0.781656	-0.608591	Cluster VI
Ndufa3	ENSMUSG00000035674	0	0.177686	-0.38194	-0.60688	-0.506879	Cluster VI
Ndufa4	ENSMUSG00000029632	0	0.283962	-0.388921	-0.901341	-0.60171	Cluster VI
Ndufa5	ENSMUSG00000023089	0	0.162867	-0.304392	-0.670872	-0.529252	Cluster VI
Ndufa6	ENSMUSG00000022450	0	-0.0710845	-0.162987	-0.385758	-0.305808	Cluster VI
Ndufa7	ENSMUSG00000041881	0	0.052724	-0.261602	-0.600216	-0.375433	Cluster VI
Ndufa8	ENSMUSG00000026895	0	0.185928	-0.206214	-0.500105	-0.313137	Cluster VI
Ndufa9	ENSMUSG00000000399	0	-0.11233	-0.247267	-0.455451	-0.332438	Cluster VI
Ndufab1	ENSMUSG00000030869	0	0.146016	-0.179244	-0.53321	-0.459424	Cluster VI
Ndufaf5	ENSMUSG00000027384	0	-0.0272945	-0.455617	-0.750398	-0.455617	Cluster VI
Ndufb10	ENSMUSG00000040048	0	0.040736	-0.314469	-0.522077	-0.422375	Cluster VI
Ndufb11	ENSMUSG00000031059	0	0.0870285	-0.146664	-0.30574	-0.21455	Cluster VI
Ndufb2	ENSMUSG00000002416	0	0.251471	-0.448864	-0.61817	-0.40654	Cluster VI
Ndufb3	ENSMUSG00000026032	0	-0.00170646	-0.284324	-0.617665	-0.389507	Cluster VI
Ndufb4	ENSMUSG00000022820	0	-0.124048	-0.284408	-0.590619	-0.36531	Cluster VI
Ndufb5	ENSMUSG00000027673	0	0.249746	-0.179787	-0.390641	-0.332649	Cluster VI
Ndufb7	ENSMUSG00000033938	0	0.121213	-0.239925	-0.568984	-0.492222	Cluster VI
Ndufb8	ENSMUSG00000025204	0	-0.0679533	-0.167136	-0.340703	-0.263098	Cluster VI
Ndufb9	ENSMUSG00000022354	0	0.0190126	-0.191305	-0.411994	-0.382159	Cluster VI
Ndufc1	ENSMUSG00000037152	0	0.1492	-0.463839	-0.905796	-0.566676	Cluster VI
Ndufc2	ENSMUSG00000030647	0	0.170368	-0.161893	-0.433468	-0.2843	Cluster VI
Ndufs3	ENSMUSG00000005510	0	0.174917	-0.147821	-0.449841	-0.293356	Cluster VI
Ndufs4	ENSMUSG00000021764	0	0.132045	-0.441681	-0.847308	-0.60427	Cluster VI
Ndufs5	ENSMUSG00000028648	0	0.0863416	-0.357913	-0.660211	-0.50051	Cluster VI
Ndufs6	ENSMUSG00000021606	0	0.172467	-0.408288	-0.718658	-0.593719	Cluster VI
Ndufs7	ENSMUSG00000020153	0	0.021132	-0.223053	-0.446917	-0.324511	Cluster VI
Ndufs8	ENSMUSG00000059734	0	0.0831702	-0.284807	-0.511508	-0.516415	Cluster VI
Ndufv2	ENSMUSG00000024099	0	0.137757	-0.20452	-0.565608	-0.401961	Cluster VI
Nipsnap1	ENSMUSG00000034285	0	0.175092	-0.508155	-0.763428	-1.04742	Cluster VI
Noa1	ENSMUSG00000036285	0	-0.220872	-0.344187	-0.48902	-0.289448	Cluster VI
Nox4	ENSMUSG00000030562	0	-0.0841258	-0.282319	-0.309303	-0.416067	Cluster VI
Nqo1	ENSMUSG00000003849	0	0.462014	0.597864	-0.360616	-0.530367	Cluster VI
Nradd	ENSMUSG00000032491	0	-0.176899	-0.339847	-0.603677	-0.456624	Cluster VI
Nup35	ENSMUSG00000026999	0	-0.326477	-0.0942699	-1.01072	-0.349542	Cluster VI
Nup43	ENSMUSG00000040034	0	-0.0175496	-0.391538	-0.589348	-0.62411	Cluster VI	Dual-classification
Nup50	ENSMUSG00000016619	0	-0.0533404	-0.216068	-0.420906	-0.418039	Cluster VI
Nup54	ENSMUSG00000034826	0	-0.128667	-0.181695	-0.319998	-0.198954	Cluster VI
Nup62	ENSMUSG00000043858	0	-0.320567	-0.236089	-0.331357	-0.272683	Cluster VI
Nupl2	ENSMUSG00000048439	0	-0.124939	-0.244549	-0.442359	-0.425969	Cluster VI
Nxn	ENSMUSG00000020844	0	0.110468	-0.0730438	-0.364556	-0.381188	Cluster VI
Nxt1	ENSMUSG00000036992	0	-0.0749024	-0.12926	-0.541923	-0.240893	Cluster VI
Oxnad1	ENSMUSG00000021906	0	-0.419129	-0.447158	-0.492916	-0.234083	Cluster VI
P4ha1	ENSMUSG00000019916	0	-0.121771	-0.426181	-0.656884	-0.590144	Cluster VI
P4ha3	ENSMUSG00000051048	0	-0.174683	-0.424093	-0.574737	-0.619319	Cluster VI
Pam16	ENSMUSG00000014301	0	-0.22494	-0.334639	-0.782796	-0.583962	Cluster VI
Parl	ENSMUSG00000033918	0	-0.0617789	-0.173102	-0.604466	-0.379732	Cluster VI
Pdk3	ENSMUSG00000035232	0	0.0769598	-0.22407	-0.447158	-0.352737	Cluster VI
Pecr	ENSMUSG00000026189	0	0.0413927	-0.0109954	-0.371611	-0.279841	Cluster VI
Pfkl	ENSMUSG00000020277	0	-0.382017	-0.533828	-0.596687	-0.603866	Cluster VI
Pfkp	ENSMUSG00000021196	0	-0.312995	-0.364451	-0.348364	-0.239512	Cluster VI
Pgam1	ENSMUSG00000011752	0	-0.227004	-0.406815	-0.614122	-0.614122	Cluster VI
Pgk1	ENSMUSG00000062070	0	-0.530621	-0.572231	-0.676191	-0.731098	Cluster VI
Phb	ENSMUSG00000038845	0	-0.126903	-0.411376	-0.599547	-0.514833	Cluster VI
Phb2	ENSMUSG00000004264	0	-0.0899051	-0.216294	-0.423621	-0.378098	Cluster VI
Phgdh	ENSMUSG00000053398	0	-0.321945	-0.392477	-0.402281	-0.430971	Cluster VI	Dual-classification
Pigf	ENSMUSG00000024145	0	-0.245172	-0.0308766	-0.561442	-0.292597	Cluster VI
Pigx	ENSMUSG00000023791	0	0.0761548	-0.129791	-0.323306	-0.181554	Cluster VI
Pkm	ENSMUSG00000032294	0	-0.334595	-0.412939	-0.663901	-0.817676	Cluster VI
Pmaip1	ENSMUSG00000024521	0	-0.254084	-0.176091	-0.641474	-0.835294	Cluster VI
Pmpcb	ENSMUSG00000029017	0	0.0640173	-0.168494	-0.442752	-0.29427	Cluster VI
Pnpo	ENSMUSG00000018659	0	-0.0104654	-0.0917704	-0.419129	-0.146128	Cluster VI
Polr2l	ENSMUSG00000038489	0	-0.0531311	-0.469296	-0.962211	-0.6377	Cluster VI
Ppif	ENSMUSG00000021868	0	-0.140451	-0.156538	-0.389452	-0.349335	Cluster VI
Prdx3	ENSMUSG00000024997	0	-0.188119	-0.281859	-0.475063	-0.388754	Cluster VI
Prdx6	ENSMUSG00000026701	0	0.137996	-0.211352	-0.568171	-0.50301	Cluster VI
Ptgr1	ENSMUSG00000028378	0	0.332528	0.0825842	-0.307483	-0.277347	Cluster VI
Ptgs2	ENSMUSG00000032487	0	-0.0840054	-0.517442	-0.974266	-0.888198	Cluster VI
Pycr2	ENSMUSG00000026520	0	-0.0517954	-0.308809	-0.495493	-0.288367	Cluster VI
Pycrl	ENSMUSG00000022571	0	-0.0529361	-0.287019	-0.4843	-0.353966	Cluster VI
Pyurf	ENSMUSG00000043162	0	0.09691	-0.333215	-0.41575	-0.447158	Cluster VI
Rdh13	ENSMUSG00000008435	0	-0.407485	-0.507856	-0.414434	-0.293012	Cluster VI
Samm50	ENSMUSG00000022437	0	-0.031762	-0.286359	-0.433095	-0.355335	Cluster VI
Sfxn2	ENSMUSG00000025036	0	0.229027	-0.352183	-0.380211	-0.176091	Cluster VI
Sirt5	ENSMUSG00000054021	0	-0.227244	-0.269996	-0.501945	-0.31742	Cluster VI
Slc25a13	ENSMUSG00000015112	0	-0.0369836	-0.347773	-0.367977	-0.845098	Cluster VI
Slc25a14	ENSMUSG00000031105	0	0.217484	-0.176091	-0.522879	-0.106053	Cluster VI
Slc25a19	ENSMUSG00000020744	0	-0.182622	-0.483652	-0.334713	-0.503856	Cluster VI
Slc25a25	ENSMUSG00000026819	0	-0.14546	-0.522879	-0.389667	-0.321552	Cluster VI
Slc25a26	ENSMUSG00000045100	0	0.30103	-0.198368	-0.39794	0.0413927	Cluster VI
Slc25a33	ENSMUSG00000028982	0	-0.167819	-0.373581	-0.716003	-0.778151	Cluster VI
Snupn	ENSMUSG00000055334	0	0.154902	-0.100371	-0.456918	-0.0833372	Cluster VI
Spcs3	ENSMUSG00000054408	0	-0.0352758	-0.134979	-0.302058	-0.156518	Cluster VI
Spr	ENSMUSG00000033735	0	0.0705811	-0.288441	-0.617665	-0.373116	Cluster VI
St3gal6	ENSMUSG00000022747	0	-0.0555173	-0.430125	-1.2888	-0.811674	Cluster VI
Steap1	ENSMUSG00000015652	0	0.0307346	-0.231609	-1.06215	-1	Cluster VI
Stx1a	ENSMUSG00000007207	0	-0.0669468	-0.30103	-0.447158	-0.191886	Cluster VI
Suclg1	ENSMUSG00000052738	0	0.0210314	-0.212826	-0.401268	-0.281581	Cluster VI
Suox	ENSMUSG00000049858	0	-0.179036	-0.39211	-0.39211	-0.245982	Cluster VI
Supv3l1	ENSMUSG00000020079	0	0.0579919	-0.111974	-0.318289	-0.374607	Cluster VI
Syn3	ENSMUSG00000059602	0	-1.58105	-0.41472	-1.75714	-1.93323	Cluster VI
Sys1	ENSMUSG00000045503	0	-0.0621479	-0.340645	-0.483855	-0.260651	Cluster VI
Tamm41	ENSMUSG00000030316	0	0	-0.198368	-0.330993	-0.346787	Cluster VI
Tars2	ENSMUSG00000028107	0	0.0313545	-0.207384	-0.458928	-0.439333	Cluster VI
Tes	ENSMUSG00000029552	0	-0.0474246	-0.195226	-0.445365	-0.0121489	Cluster VI
Timm10	ENSMUSG00000027076	0	-0.605548	-0.463442	-0.681937	-0.415669	Cluster VI
Timm13	ENSMUSG00000020219	0	0.140384	-0.313969	-0.565406	-0.501595	Cluster VI
Timm17b	ENSMUSG00000031158	0	0.0432252	-0.105195	-0.354715	-0.18245	Cluster VI
Timm22	ENSMUSG00000020843	0	-0.0839246	-0.349416	-0.546154	-0.395174	Cluster VI
Timm23	ENSMUSG00000013701	0	0.0652072	-0.34757	-0.50965	-0.279202	Cluster VI
Timm50	ENSMUSG00000003438	0	-0.0296402	-0.369487	-0.535113	-0.463757	Cluster VI
Timm8a1	ENSMUSG00000048007	0	-0.232207	-0.569666	-1.24231	-0.694605	Cluster VI
Timm8b	ENSMUSG00000039016	0	-0.0624924	-0.251705	-0.544815	-0.566266	Cluster VI
Timm9	ENSMUSG00000021079	0	-0.190892	-0.448953	-0.90759	-0.563526	Cluster VI
Tmem70	ENSMUSG00000025940	0	-0.0712721	-0.079651	-0.481842	-0.317782	Cluster VI
Tomm22	ENSMUSG00000022427	0	-0.218056	-0.28272	-0.471957	-0.378138	Cluster VI
Tomm40	ENSMUSG00000002984	0	-0.13875	-0.353436	-0.711307	-0.592857	Cluster VI
Tomm6	ENSMUSG00000033475	0	-0.0264999	-0.352046	-0.769487	-0.666824	Cluster VI
Tomm7	ENSMUSG00000028998	0	0.405379	-0.202977	-0.673053	-0.445255	Cluster VI
Tomm70a	ENSMUSG00000022752	0	-0.162035	-0.333997	-0.593261	-0.567884	Cluster VI
Tpi1	ENSMUSG00000023456	0	-0.128941	-0.210057	-0.369662	-0.303962	Cluster VI
Tsta3	ENSMUSG00000022570	0	0.0826144	-0.218416	-0.408405	-0.48971	Cluster VI
Txn1	ENSMUSG00000028367	0	0.223468	-0.0450434	-0.551685	-0.355481	Cluster VI
Txn2	ENSMUSG00000005354	0	-0.0934768	-0.220701	-0.458896	-0.379385	Cluster VI
Txnl1	ENSMUSG00000024583	0	0.146171	-0.238664	-0.634543	-0.4433	Cluster VI
Uqcr10	ENSMUSG00000059534	0	0.138163	-0.285949	-0.554159	-0.398708	Cluster VI
Uqcr11	ENSMUSG00000020163	0	0.280061	-0.234887	-0.599658	-0.445396	Cluster VI
Uqcrb	ENSMUSG00000021520	0	-0.0475732	-0.343368	-0.717379	-0.490633	Cluster VI
Uqcrc1	ENSMUSG00000025651	0	-0.167761	-0.155558	-0.30719	-0.151746	Cluster VI
Uqcrfs1	ENSMUSG00000038462	0	-0.0120516	-0.150354	-0.404852	-0.248559	Cluster VI
Uqcrq	ENSMUSG00000044894	0	0.126532	-0.359935	-0.824441	-0.638689	Cluster VI
Vdac3	ENSMUSG00000008892	0	-0.0455709	-0.154183	-0.465517	-0.280521	Cluster VI
Yars2	ENSMUSG00000022792	0	-0.176091	-0.417353	-0.639202	-0.449538	Cluster VI
4632434I11Rik	ENSMUSG00000030641	0	0.117799	0.0362122	-0.253388	-0.384004	Cluster VII
Aatf	ENSMUSG00000018697	0	-0.0428646	-0.285003	-0.55565	-0.412044	Cluster VII
Ahctf1	ENSMUSG00000026491	0	-0.204552	-0.267766	-0.257873	-0.334713	Cluster VII
Ajuba	ENSMUSG00000022178	0	-0.588017	-0.414566	-0.564952	-0.588017	Cluster VII
Anapc13	ENSMUSG00000035048	0	0.123219	-0.353902	-0.624969	-0.323939	Cluster VII
Anln	ENSMUSG00000036777	0	0.0202034	0.340539	0.31627	-0.60206	Cluster VII
Aspm	ENSMUSG00000033952	0	0.2156	0.372386	0.391691	-0.333215	Cluster VII
Aurka	ENSMUSG00000027496	0	0.147802	0.0850108	-0.30103	-0.526809	Cluster VII
Aurkb	ENSMUSG00000020897	0	0	0.291485	0.143422	-0.662758	Cluster VII
Avpi1	ENSMUSG00000018821	0	0.102305	-0.457226	-0.7151	-0.450792	Cluster VII
Babam1	ENSMUSG00000031820	0	-0.0479624	-0.168588	-0.359521	-0.333663	Cluster VII
Bccip	ENSMUSG00000030983	0	-0.350115	-0.287968	-0.488882	-0.328396	Cluster VII
Birc5	ENSMUSG00000017716	0	0.397315	0.0975344	-0.38714	-0.665894	Cluster VII
Bod1	ENSMUSG00000044502	0	-0.096082	-0.313359	-0.515211	-0.322551	Cluster VII
Brcc3	ENSMUSG00000031201	0	-0.0439903	-0.227867	-0.259275	-0.317267	Cluster VII
Btg3	ENSMUSG00000022863	0	-0.740363	-0.852336	-1.53872	-0.459536	Cluster VII
Bub1	ENSMUSG00000027379	0	-0.10084	0.136521	-0.126245	-0.312929	Cluster VII
Bub1b	ENSMUSG00000040084	0	0.250725	0.14321	-0.0986098	-1.02803	Cluster VII
Ccna2	ENSMUSG00000027715	0	0.23241	0.218495	-0.00335364	-0.716003	Cluster VII
Ccnb1	ENSMUSG00000041431	0	0.102373	0.251592	0.0108579	-0.897627	Cluster VII
Ccnb2	ENSMUSG00000032218	0	0.542978	0.326911	-0.0155122	-0.801632	Cluster VII
Ccne1	ENSMUSG00000002068	0	0.0716281	-0.0246474	-0.335293	-0.405493	Cluster VII
Ccnf	ENSMUSG00000072082	0	0.229967	0.248852	-0.0253059	-0.362548	Cluster VII
Ccng1	ENSMUSG00000020326	0	0.267284	0.0585544	-0.213234	-0.641277	Cluster VII
Ccnk	ENSMUSG00000021258	0	-0.242498	-0.209774	-0.227649	-0.339408	Cluster VII
Cdc20	ENSMUSG00000006398	0	0.347835	0.11279	-0.116045	-0.6173	Cluster VII
Cdc25a	ENSMUSG00000032477	0	-0.0393457	-0.297624	-0.413608	-0.363441	Cluster VII
Cdc25b	ENSMUSG00000027330	0	0.179036	0.305439	0.0656788	-0.367977	Cluster VII
Cdc25c	ENSMUSG00000044201	0	0.508155	0.39794	0.124939	-0.410174	Cluster VII
Cdc45	ENSMUSG00000000028	0	0.138303	0.0442037	-0.256826	-0.544068	Cluster VII
Cdca2	ENSMUSG00000048922	0	0.440398	0.340283	-0.0118992	-0.79005	Cluster VII
Cdca3	ENSMUSG00000023505	0	0.327359	0.22494	0.0442037	-0.669007	Cluster VII
Cdca5	ENSMUSG00000024791	0	0.0690809	0.08167	-0.31627	-1.16137	Cluster VII
Cdca8	ENSMUSG00000028873	0	0.136838	0.0359977	-0.209515	-0.794542	Cluster VII
Cdk1	ENSMUSG00000019942	0	0.0666039	0.172074	-0.185797	-0.713611	Cluster VII
Cdt1	ENSMUSG00000006585	0	-0.284431	0.0480077	-0.342423	-0.524763	Cluster VII
Cenpe	ENSMUSG00000045328	0	0.298237	0.124939	-0.0287717	-0.850702	Cluster VII
Cenpf	ENSMUSG00000026605	0	0.328468	0.358431	0.286632	-0.884607	Cluster VII
Cenph	ENSMUSG00000045273	0	0.385931	-0.152091	-0.68921	-0.740363	Cluster VII
Cenpo	ENSMUSG00000020652	0	0.0255541	-0.217484	-0.275476	-0.421604	Cluster VII
Cgref1	ENSMUSG00000029161	0	-0.243735	-0.549672	-0.892095	-0.559656	Cluster VII
Cgrrf1	ENSMUSG00000055128	0	0.0642986	-0.344739	-0.683093	-0.488828	Cluster VII
Chaf1b	ENSMUSG00000022945	0	0.169751	-0.0193052	-0.407485	-0.548814	Cluster VII
Chek2	ENSMUSG00000029521	0	0.121422	0.121422	-0.212608	-0.792392	Cluster VII
Chtf18	ENSMUSG00000019214	0	0.134699	0	-0.196295	-0.615424	Cluster VII
Cinp	ENSMUSG00000021276	0	-0.222772	-0.241657	-0.542687	-0.303805	Cluster VII
Cit	ENSMUSG00000029516	0	0.290035	0.176091	0.255273	-1	Cluster VII
Ckap2	ENSMUSG00000037725	0	0.258832	0.383217	0.0272741	-0.542062	Cluster VII
Cks1b	ENSMUSG00000028044	0	0.0227572	-0.0651182	-0.442782	-0.508461	Cluster VII
Cks2	ENSMUSG00000062248	0	0.118731	-0.235984	-0.780052	-0.897437	Cluster VII
Clspn	ENSMUSG00000042489	0	0.167491	0.167491	0.200915	-0.452298	Cluster VII
Cox10	ENSMUSG00000042148	0	-0.19335	-0.673416	-0.761552	-0.550699	Cluster VII	Dual-classification
Dbf4	ENSMUSG00000002297	0	0.00864296	-0.0155518	-0.25746	-0.401226	Cluster VII
Dctn3	ENSMUSG00000028447	0	0.0656084	-0.254205	-0.414973	-0.33004	Cluster VII
Dcun1d3	ENSMUSG00000048787	0	-0.0377886	-0.208972	-0.234083	-0.307104	Cluster VII
Ddit3	ENSMUSG00000025408	0	-0.559351	-0.721283	-1.09536	-0.879573	Cluster VII
Dlgap5	ENSMUSG00000037544	0	0.0641175	0.315589	-0.111974	-0.798355	Cluster VII
Dnajc2	ENSMUSG00000029014	0	-0.0496878	-0.259104	-0.685962	-0.454258	Cluster VII
Dstn	ENSMUSG00000015932	0	-0.194831	-0.403173	-0.440772	-0.389536	Cluster VII
E2f7	ENSMUSG00000020185	0	-0.247784	-0.144244	-0.2156	-0.884607	Cluster VII
E2f8	ENSMUSG00000046179	0	0.499398	0.547321	0.198368	-0.500602	Cluster VII
Ercc6l	ENSMUSG00000051220	0	0.50515	0.380211	0.0413927	-0.60206	Cluster VII
Ereg	ENSMUSG00000029377	0	-0.225857	-0.400512	-1.20071	-1.00689	Cluster VII
Erh	ENSMUSG00000021131	0	-0.0658316	-0.252601	-0.588863	-0.471639	Cluster VII
Foxc1	ENSMUSG00000050295	0	-0.274378	-0.207431	-0.366148	-0.466263	Cluster VII
Gadd45gip1	ENSMUSG00000033751	0	0.186231	-0.496349	-0.848531	-0.612442	Cluster VII
Gm12184	ENSMUSG00000078154	0	0	-0.193125	-0.745967	-0.549672	Cluster VII
Gm16286	ENSMUSG00000024571	0	-0.214002	-0.295242	-0.485265	-0.556571	Cluster VII
Gmnn	ENSMUSG00000006715	0	0.0998949	-0.161368	-0.348455	-0.860338	Cluster VII
H2afx	ENSMUSG00000049932	0	-0.164132	-0.167361	-0.419405	-0.622368	Cluster VII
Haus1	ENSMUSG00000041840	0	0.245172	-0.276761	-0.421005	-0.326735	Cluster VII
Haus7	ENSMUSG00000031371	0	0.0971466	-0.394404	-0.656181	-0.489119	Cluster VII
Hmga2	ENSMUSG00000056758	0	0.31748	-0.11728	-1.00869	-1.23602	Cluster VII
Incenp	ENSMUSG00000024660	0	0.1133	0.195154	0.0867704	-0.363821	Cluster VII
Kif11	ENSMUSG00000012443	0	0.310575	0.425969	0.249877	-0.69897	Cluster VII
Kifc1	ENSMUSG00000079553	0	0.264227	0.295567	0.0511525	-0.756962	Cluster VII
Kifc5b	ENSMUSG00000024301	0	-0.640978	0.146128	-0.0527064	-0.313619	Cluster VII
Krt7	ENSMUSG00000023039	0	-0.564271	-0.980695	-1.1383	-1.38818	Cluster VII
Lig1	ENSMUSG00000056394	0	0.309863	0.15993	-0.0340191	-0.371961	Cluster VII
Mad2l1	ENSMUSG00000029910	0	0.0588667	0.272066	-0.0215397	-0.449969	Cluster VII
Mapk13	ENSMUSG00000004864	0	0.545415	0.126117	-0.81766	-1.00955	Cluster VII
Mcm2	ENSMUSG00000002870	0	-0.216885	-0.136062	-0.161368	-0.71421	Cluster VII
Mcm3	ENSMUSG00000041859	0	-0.0460815	0.0939855	-0.116281	-0.380795	Cluster VII
Mcm5	ENSMUSG00000005410	0	0.102662	0.094005	-0.0457575	-0.560667	Cluster VII
Mcm6	ENSMUSG00000026355	0	0.170936	0.0591913	-0.19274	-0.349787	Cluster VII
Mcts1	ENSMUSG00000000355	0	0.0957053	-0.263041	-0.467602	-0.375664	Cluster VII
Mdm2	ENSMUSG00000020184	0	-0.0624576	0.138003	-0.300664	-0.509785	Cluster VII
Mis18bp1	ENSMUSG00000047534	0	-0.0234811	0.193515	0.0892232	-0.454845	Cluster VII
Mki67	ENSMUSG00000031004	0	0.451754	0.431706	0.463565	-0.717855	Cluster VII
Mnat1	ENSMUSG00000021103	0	-0.138303	-0.2664	-0.468622	-0.463601	Cluster VII
Mtus1	ENSMUSG00000045636	0	-0.350656	-0.374137	-0.393881	-0.564952	Cluster VII
Myc	ENSMUSG00000022346	0	-0.837273	-0.710399	-0.607737	-0.474871	Cluster VII
Nabp2	ENSMUSG00000025374	0	-0.109144	-0.273466	-0.458947	-0.314858	Cluster VII
Nasp	ENSMUSG00000028693	0	0.225018	-0.0702214	-0.382911	-0.377042	Cluster VII
Ncapg2	ENSMUSG00000042029	0	-0.0251835	-0.0953835	-0.00616031	-0.319779	Cluster VII
Ncaph	ENSMUSG00000034906	0	0.209027	0.316542	0.189056	-0.48509	Cluster VII
Ndc80	ENSMUSG00000024056	0	0.122406	0.320774	-0.0424038	-0.633468	Cluster VII
Nedd9	ENSMUSG00000021365	0	-0.7844	-0.714764	-0.60206	-0.714764	Cluster VII
Nek2	ENSMUSG00000026622	0	0.128318	0.20242	0.0511525	-0.80618	Cluster VII
Nfkbil1	ENSMUSG00000042419	0	-0.111415	-0.222907	-0.513471	-0.373293	Cluster VII
Npm1	ENSMUSG00000057113	0	-0.517364	-0.267252	-0.585501	-0.554028	Cluster VII
Nudc	ENSMUSG00000028851	0	-0.0480876	-0.139535	-0.406325	-0.310986	Cluster VII
Nuf2	ENSMUSG00000026683	0	0.0321847	0.292597	-0.0927541	-1.01703	Cluster VII
Nup43	ENSMUSG00000040034	0	-0.0175496	-0.391538	-0.589348	-0.62411	Cluster VII	Dual-classification
Nusap1	ENSMUSG00000027306	0	0.39794	0.41218	0.237837	-0.681241	Cluster VII
Pard6g	ENSMUSG00000056214	0	-0.185046	-0.133894	-0.15448	-0.389166	Cluster VII
Pde3a	ENSMUSG00000041741	0	-0.0165993	-0.580871	-0.50515	-0.861697	Cluster VII
Pes1	ENSMUSG00000020430	0	-0.176091	-0.23076	-0.340094	-0.366423	Cluster VII
Phgdh	ENSMUSG00000053398	0	-0.321945	-0.392477	-0.402281	-0.430971	Cluster VII	Dual-classification
Pik3cb	ENSMUSG00000032462	0	-0.0157943	-0.634245	-0.669007	-0.970037	Cluster VII
Pim1	ENSMUSG00000024014	0	-0.405428	-0.812913	-0.789432	-0.621028	Cluster VII
Pin1	ENSMUSG00000032171	0	-0.141085	-0.299975	-0.596808	-0.564624	Cluster VII
Plk1	ENSMUSG00000030867	0	0.0115819	0.423024	0.11304	-0.79005	Cluster VII
Plk3	ENSMUSG00000028680	0	-0.0803108	-0.178921	-0.524763	-0.439333	Cluster VII
Prr5	ENSMUSG00000036106	0	0.093681	-0.556303	-0.410174	-0.410174	Cluster VII
Psmc3ip	ENSMUSG00000019303	0	0.045323	-0.21467	-0.468521	-0.346787	Cluster VII
Pstpip1	ENSMUSG00000032322	0	0.109144	-0.581857	-1.62325	-1.62325	Cluster VII
Ptp4a1	ENSMUSG00000026064	0	-0.260473	-0.214653	-0.406353	-0.357228	Cluster VII
Pttg1	ENSMUSG00000020415	0	0.502396	0.0048525	-0.305937	-0.606967	Cluster VII
Racgap1	ENSMUSG00000023015	0	0.283057	0.395586	0.226519	-0.346353	Cluster VII
Rad51	ENSMUSG00000027323	0	0.244415	0.00954532	-0.291485	-0.61182	Cluster VII
Rad9a	ENSMUSG00000024824	0	-0.169461	-0.290035	-0.414973	-0.497643	Cluster VII
Ran	ENSMUSG00000029430	0	-0.0959438	-0.168659	-0.389795	-0.404273	Cluster VII
Ranbp1	ENSMUSG00000005732	0	-0.0230224	-0.334548	-0.648517	-0.597365	Cluster VII
Rbl1	ENSMUSG00000027641	0	-0.414973	0.208276	0.283997	-0.335792	Cluster VII
Rcc1	ENSMUSG00000028896	0	-0.348722	-0.142668	-0.264401	-0.39794	Cluster VII
Rprm	ENSMUSG00000075334	0	-0.115795	0.191225	-0.274158	-0.717855	Cluster VII
Ruvbl1	ENSMUSG00000030079	0	-0.0977865	-0.176968	-0.369146	-0.32257	Cluster VII
S100a6	ENSMUSG00000001025	0	0	-0.544125	-0.828553	-0.804114	Cluster VII
Sac3d1	ENSMUSG00000024790	0	-0.00415596	-0.265314	-0.48971	-0.477121	Cluster VII
Sgol1	ENSMUSG00000023940	0	0.146128	0.40824	-0.09691	-0.920819	Cluster VII
Siah2	ENSMUSG00000036432	0	-0.0655015	-0.136677	-0.49485	-0.309804	Cluster VII
Skil	ENSMUSG00000027660	0	-0.446809	-0.714958	-0.576655	-0.714958	Cluster VII
Spag5	ENSMUSG00000002055	0	0.226065	0.306294	0.20676	-0.612784	Cluster VII
Spc25	ENSMUSG00000005233	0	0.191155	0.0958869	-0.30617	-0.6072	Cluster VII
Tacc3	ENSMUSG00000037313	0	0.329059	0.0219546	-0.130334	-0.625184	Cluster VII
Tex15	ENSMUSG00000009628	0	-0.0621479	-0.0909196	-0.255273	-0.320774	Cluster VII
Top2a	ENSMUSG00000020914	0	0.013364	0.307763	0.0941872	-0.774772	Cluster VII
Tpd52l1	ENSMUSG00000000296	0	-0.0927541	-0.201899	-0.778151	-0.937852	Cluster VII
Tpx2	ENSMUSG00000027469	0	0.0406541	0.0294217	-0.223204	-0.883256	Cluster VII
Trip13	ENSMUSG00000021569	0	-0.153815	-0.278754	-0.525426	-0.977724	Cluster VII
Trnp1	ENSMUSG00000056596	0	-0.574031	-0.502675	-0.659461	-0.742436	Cluster VII
Txnl4a	ENSMUSG00000057130	0	0.056538	-0.339875	-0.5861	-0.604389	Cluster VII
Txnl4b	ENSMUSG00000031723	0	0.10721	-0.212303	-0.3837	-0.30686	Cluster VII
Ube2c	ENSMUSG00000001403	0	0.225309	0.139879	-0.200659	-0.920819	Cluster VII
Uhrf1	ENSMUSG00000001228	0	0.187586	0.239458	0.187586	-0.559308	Cluster VII
Uimc1	ENSMUSG00000025878	0	-0.517533	-0.110449	-0.480644	-0.330292	Cluster VII
Zak	ENSMUSG00000004085	0	-0.0846975	-0.103014	-0.359625	-0.524992	Cluster VII
Zc3hc1	ENSMUSG00000039130	0	-0.160984	-0.385625	-0.409626	-0.380981	Cluster VII
Zwint	ENSMUSG00000019923	0	-0.0446815	-0.0443111	-0.512636	-0.386882	Cluster VII
Aaas	ENSMUSG00000073481	0	0.0428004	-0.141807	-0.326584	-0.150493	Un-clustered
42065	ENSMUSG00000079557	0	-0.00380963	-0.102157	-0.142352	-0.0631703	Un-clustered
42066	ENSMUSG00000032656	0	-1.07918	0.263241	0.79005	0.753328	Un-clustered
42069	ENSMUSG00000039100	0	0.0240224	0.029826	0.24626	0.138116	Un-clustered
42070	ENSMUSG00000026977	0	0.0462804	0.0415512	0.22705	0.108951	Un-clustered
42071	ENSMUSG00000025702	0	-0.170827	0.228158	0.440295	0.352575	Un-clustered
42249	ENSMUSG00000026276	0	-0.232018	-0.0551781	0.0681371	-0.0312511	Un-clustered
42252	ENSMUSG00000072214	0	0.178184	0.107276	-0.0729323	0	Un-clustered
42253	ENSMUSG00000050379	0	0.416067	0.426858	0.32526	0.259993	Un-clustered
42254	ENSMUSG00000001833	0	-0.0744547	-0.0226231	-0.0448995	-0.0747947	Un-clustered
42255	ENSMUSG00000018398	0	-0.0703178	0.353672	0.680681	0.378716	Un-clustered
42256	ENSMUSG00000059248	0	0.365147	0.365147	0.286579	0.286579	Un-clustered
42257	ENSMUSG00000019917	0	-0.100465	0.129634	0.253696	0.122572	Un-clustered
42258	ENSMUSG00000058013	0	-0.460154	-0.0411044	0.0788928	-0.0385758	Un-clustered
42262	ENSMUSG00000037072	0	-0.146729	0.0691912	0.0142646	0.374042	Un-clustered
0610007P14Rik	ENSMUSG00000021252	0	0.239872	0.233469	0.0648386	0.185797	Un-clustered
0610009B22Rik	ENSMUSG00000007777	0	-0.00694886	-0.118099	-0.280827	-0.165872	Un-clustered
0610009E02Rik	ENSMUSG00000086714	0	-0.669007	0.196295	-0.049218	0.48734	Un-clustered
0610009O20Rik	ENSMUSG00000024442	0	-0.0982045	0.121044	0.231057	0.228009	Un-clustered
0610010F05Rik	ENSMUSG00000042208	0	0.220762	-0.0397671	-0.0338583	0.0700379	Un-clustered
0610010K14Rik	ENSMUSG00000020831	0	0.0835461	-0.288065	-0.432154	-0.273001	Un-clustered
0610011F06Rik	ENSMUSG00000025731	0	-0.0489865	-0.318759	-0.532639	-0.343582	Un-clustered
0610030E20Rik	ENSMUSG00000058706	0	-0.184524	-0.124939	0.288318	0.153228	Un-clustered
0610031J06Rik	ENSMUSG00000001418	0	0.211252	0.0630798	-0.172736	-0.216526	Un-clustered
0610037L13Rik	ENSMUSG00000028608	0	0.113943	-0.115393	-0.238239	-0.09691	Un-clustered
1110001J03Rik	ENSMUSG00000019689	0	-0.112898	-0.805135	-0.919078	-0.350876	Un-clustered
1110004E09Rik	ENSMUSG00000022972	0	-0.189056	-0.495763	-0.871427	-0.598426	Un-clustered
1110004F10Rik	ENSMUSG00000030663	0	-0.167343	0.0683872	-0.0904357	0.0386294	Un-clustered
1110007C09Rik	ENSMUSG00000037960	0	-0.135797	-0.0743824	-0.141329	0.100115	Un-clustered
1110008F13Rik	ENSMUSG00000027637	0	-0.079742	-0.357823	-0.666585	-0.523814	Un-clustered
1110008L16Rik	ENSMUSG00000021023	0	0.108339	-0.416423	-0.39794	-0.39794	Un-clustered
1110008P14Rik	ENSMUSG00000039195	0	0.0722324	-0.118099	-0.358431	-0.330993	Un-clustered
1110012L19Rik	ENSMUSG00000045237	0	0.0166599	-0.149049	-0.520459	-0.333775	Un-clustered
1110019D14Rik	ENSMUSG00000097616	0	0.121243	-0.117639	-0.0806559	-0.071882	Un-clustered
1110032A03Rik	ENSMUSG00000037971	0	0.09691	-0.243038	-0.216709	-0.124939	Un-clustered
1110034G24Rik	ENSMUSG00000044991	0	-0.013364	-0.477121	-0.477121	-0.314394	Un-clustered
1110037F02Rik	ENSMUSG00000040720	0	0.0509216	0.0301017	0.133172	0.0301017	Un-clustered
1110038B12Rik	ENSMUSG00000092203	0	-0.372878	-0.485807	-0.627744	-0.404438	Un-clustered
1110038F14Rik	ENSMUSG00000063236	0	0.045123	-0.149949	-0.228236	-0.158997	Un-clustered
1110046J04Rik	ENSMUSG00000085457	0	0.428609	-0.270361	-0.571391	-0.214844	Un-clustered
1110051M20Rik	ENSMUSG00000040591	0	0.0590448	-0.0537958	-0.137776	0.00835207	Un-clustered
1110057K04Rik	ENSMUSG00000037669	0	-0.105235	-0.153334	-0.177468	-0.0402946	Un-clustered
1110058L19Rik	ENSMUSG00000026154	0	0.182682	-0.134337	-0.384214	-0.297064	Un-clustered
1110059E24Rik	ENSMUSG00000035171	0	0.0937968	-0.049218	-0.11472	-0.11472	Un-clustered
1110059G10Rik	ENSMUSG00000032551	0	-0.0892232	-0.243038	-0.254033	0.0241337	Un-clustered
1110065P20Rik	ENSMUSG00000078570	0	0.131888	-0.281847	-0.390991	-0.298237	Un-clustered
1190002N15Rik	ENSMUSG00000045414	0	-0.263858	-0.138072	-0.145759	-0.250494	Un-clustered
1200014J11Rik	ENSMUSG00000020783	0	-0.241154	-0.131279	0.00376015	-0.035392	Un-clustered
1300002E11Rik	ENSMUSG00000097290	0	0.0630517	-0.0737862	-0.143422	0	Un-clustered
1500004A13Rik	ENSMUSG00000098912	0	0.199572	0.176091	0.390641	0.221849	Un-clustered
1500009L16Rik	ENSMUSG00000087651	0	0.463111	0.6173	0.311249	0.279841	Un-clustered
1500011B03Rik	ENSMUSG00000072694	0	-0.0572267	-0.417123	-0.431364	-0.431364	Un-clustered
1500011K16Rik	ENSMUSG00000051319	0	0.127787	-0.336746	-0.76687	-0.336746	Un-clustered
1500012F01Rik	ENSMUSG00000074578	0	-0.108208	-0.526392	-0.697006	-0.582812	Un-clustered
1500015A07Rik	ENSMUSG00000098702	0	0.229967	-0.232914	-0.423246	-0.423246	Un-clustered
1600002K03Rik	ENSMUSG00000035595	0	-0.273398	-0.881448	-1.6596	-1.09533	Un-clustered
1600012H06Rik	ENSMUSG00000050088	0	0.0672274	0.0604414	-0.0180564	0.0303561	Un-clustered
1600014C10Rik	ENSMUSG00000054676	0	-0.0563184	0.0498464	-0.0303826	-0.07684	Un-clustered
1600020E01Rik	ENSMUSG00000097048	0	0.549672	0.21388	-0.111974	0.0889411	Un-clustered
1700007K13Rik	ENSMUSG00000026831	0	0.380211	0.209515	-0.522879	-0.920819	Un-clustered
1700017B05Rik	ENSMUSG00000032300	0	0.062411	0.0758786	0.0341543	-0.17807	Un-clustered
1700020I14Rik	ENSMUSG00000085438	0	0.116912	0.115854	0.417942	0.317984	Un-clustered
1700021F05Rik	ENSMUSG00000019797	0	0.0068126	-0.468622	-0.687117	-0.687117	Un-clustered
1700021K19Rik	ENSMUSG00000035629	0	-0.064458	-0.0502176	0.522129	1.04411	Un-clustered
1700025G04Rik	ENSMUSG00000032666	0	-0.0117915	-0.304925	-0.400858	-0.452621	Un-clustered
1700030K09Rik	ENSMUSG00000052794	0	0.0736387	-0.395586	-0.282547	-0.273592	Un-clustered
1700034P13Rik	ENSMUSG00000097893	0	0.338819	-0.00998422	-0.236912	-0.564271	Un-clustered
1700037H04Rik	ENSMUSG00000027327	0	-0.0975005	-0.167908	-0.508943	-0.445274	Un-clustered
1700047I17Rik2	ENSMUSG00000094103	0	-0.30103	-0.247345	-0.538391	-0.44945	Un-clustered
1700048O20Rik	ENSMUSG00000043773	0	0.212894	-0.514105	-0.912045	-0.690196	Un-clustered
1700049G17Rik	ENSMUSG00000070709	0	-0.0737862	-0.20412	0.0746336	-0.0137883	Un-clustered
1700052N19Rik	ENSMUSG00000061759	0	0.0913301	-0.0961407	-0.279987	-0.214721	Un-clustered
1700066M21Rik	ENSMUSG00000038323	0	0.240332	0.143422	0	-0.0606978	Un-clustered
1700088E04Rik	ENSMUSG00000033029	0	-0.434924	-0.0180982	-0.292256	0.161062	Un-clustered
1700113A16Rik	ENSMUSG00000096935	0	0.221849	-0.477121	-1.34242	-0.372386	Un-clustered
1700123O20Rik	ENSMUSG00000040822	0	-0.202743	-0.183917	-0.410174	-0.384367	Un-clustered
1810009A15Rik	ENSMUSG00000071653	0	0.0666527	-0.230861	-0.661525	-0.55343	Un-clustered
1810011O10Rik	ENSMUSG00000056313	0	0.745967	0.778151	0.438203	0.78837	Un-clustered
1810013L24Rik	ENSMUSG00000022507	0	-0.0991544	-0.270768	-0.41857	-0.32213	Un-clustered
1810022K09Rik	ENSMUSG00000078784	0	0.0258853	-0.401725	-0.725263	-0.487092	Un-clustered
1810024B03Rik	ENSMUSG00000044145	0	-0.0716932	-0.884607	-0.708515	-0.759668	Un-clustered
1810026B05Rik	ENSMUSG00000098496	0	0.564271	-0.0211893	0.124939	0.497325	Un-clustered
1810026J23Rik	ENSMUSG00000048429	0	-0.283997	-0.0925886	-0.0798767	-0.101275	Un-clustered
1810030O07Rik	ENSMUSG00000044148	0	-0.242252	-0.0429691	-0.0226078	-0.00634018	Un-clustered
1810032O08Rik	ENSMUSG00000020812	0	-0.061054	-0.370356	-0.293968	-0.266816	Un-clustered
1810037I17Rik	ENSMUSG00000054091	0	0.0392206	-0.195728	-0.440327	-0.258195	Un-clustered
1810043G02Rik	ENSMUSG00000020284	0	0.0399633	0.0303119	0.318968	0.163707	Un-clustered
1810043H04Rik	ENSMUSG00000078572	0	0	-0.264159	-0.420506	-0.499687	Un-clustered
1810055G02Rik	ENSMUSG00000035372	0	-0.0746336	0.0579919	0.0522396	0.0988648	Un-clustered
1810058I24Rik	ENSMUSG00000073155	0	-0.0236722	-0.235707	-0.504806	-0.380418	Un-clustered
2010012O05Rik	ENSMUSG00000062376	0	0.0144778	-0.158068	-0.168792	-0.168792	Un-clustered
2010107E04Rik	ENSMUSG00000021290	0	0.131714	-0.287583	-0.571308	-0.520156	Un-clustered
2010111I01Rik	ENSMUSG00000021458	0	0.024089	-0.158693	-0.370738	-0.211783	Un-clustered
2010204K13Rik	ENSMUSG00000063018	0	0.433054	-0.46584	-0.801632	-0.579784	Un-clustered
2010315B03Rik	ENSMUSG00000074829	0	-0.0303826	0.075251	0.0702875	0.183847	Un-clustered
2200002D01Rik	ENSMUSG00000030587	0	0.12366	-0.959382	-2.40654	-1.62839	Un-clustered
2210013O21Rik	ENSMUSG00000086316	0	0.145494	-0.264906	-0.456565	-0.350248	Un-clustered
2210016F16Rik	ENSMUSG00000021550	0	0.151382	-0.133461	-0.343983	-0.357079	Un-clustered
2210016L21Rik	ENSMUSG00000029559	0	-0.048733	-0.173672	-0.298611	-0.298611	Un-clustered
2210018M11Rik	ENSMUSG00000035401	0	-0.0976647	-0.0649408	-0.0248236	-0.0444191	Un-clustered
2210404O09Rik	ENSMUSG00000078546	0	0.0519178	-0.0511525	-0.00694886	-0.0284885	Un-clustered
2210408I21Rik	ENSMUSG00000071252	0	-0.0384583	0.0420613	0.035328	0.0215397	Un-clustered
2210418O10Rik	ENSMUSG00000078894	0	-0.287666	-0.30103	-0.359022	-0.249877	Un-clustered
2300009A05Rik	ENSMUSG00000032403	0	0.227244	-0.283301	-0.338819	-0.234083	Un-clustered
2310003H01Rik	ENSMUSG00000025384	0	0.187431	-0.0589779	-0.0511525	-0.0833372	Un-clustered
2310009B15Rik	ENSMUSG00000079283	0	0.103541	-0.591065	-1.047	-0.530367	Un-clustered
2310011J03Rik	ENSMUSG00000020133	0	-0.177049	-0.302947	-0.382898	-0.334837	Un-clustered
2310015A10Rik	ENSMUSG00000097729	0	-0.0310342	-0.258278	0.0690809	0.042752	Un-clustered
2310022A10Rik	ENSMUSG00000049643	0	-0.071882	-0.00369615	-0.239373	-0.158068	Un-clustered
2310022B05Rik	ENSMUSG00000031983	0	-0.237947	-0.503048	-0.533944	-0.546121	Un-clustered
2310030G06Rik	ENSMUSG00000032062	0	0	-0.247784	-0.486667	-0.432309	Un-clustered
2310033P09Rik	ENSMUSG00000020441	0	0.281725	0.18234	0.261521	0.129634	Un-clustered
2310035C23Rik	ENSMUSG00000026319	0	-0.144787	-0.0447637	0	-0.0782867	Un-clustered
2310036O22Rik	ENSMUSG00000041203	0	0.202084	-0.349707	-0.673545	-0.449149	Un-clustered
2310039H08Rik	ENSMUSG00000062619	0	-0.0154204	-0.572771	-0.730378	-0.679226	Un-clustered
2310045N01Rik	ENSMUSG00000002345	0	-0.0636691	-0.342423	-0.479951	-0.381341	Un-clustered
2310047M10Rik	ENSMUSG00000045176	0	-0.126532	-0.243038	-0.496643	-0.210853	Un-clustered
2310057M21Rik	ENSMUSG00000040177	0	-0.30103	-0.245982	-0.526809	-0.30103	Un-clustered
2310058D17Rik	ENSMUSG00000085379	0	0.0543577	-0.574031	-0.823909	-0.632023	Un-clustered
2310061I04Rik	ENSMUSG00000050705	0	-0.0892906	-0.337075	-0.774325	-0.50901	Un-clustered
2310067B10Rik	ENSMUSG00000020747	0	0.148653	0.244302	0.500136	0.491648	Un-clustered
2410002F23Rik	ENSMUSG00000045411	0	-0.145306	-0.162914	0.0504659	-0.0387251	Un-clustered
2410004B18Rik	ENSMUSG00000036873	0	-0.0835461	-0.170696	-0.240332	-0.170696	Un-clustered
2410004N09Rik	ENSMUSG00000087590	0	-0.0905698	-0.799085	-1.11651	-0.753328	Un-clustered
2410006H16Rik	ENSMUSG00000086841	0	-0.210696	-0.522043	-0.638709	-0.638709	Un-clustered
2410015M20Rik	ENSMUSG00000049760	0	0.118545	-0.224082	-0.443697	-0.347531	Un-clustered
2410016O06Rik	ENSMUSG00000046791	0	-0.166331	-0.166331	-0.0993846	-0.281725	Un-clustered
2410018L13Rik	ENSMUSG00000073164	0	0.774325	0.499398	0.729847	0.53416	Un-clustered
2410089E03Rik	ENSMUSG00000039801	0	0.263241	0.104735	0.359433	0.244914	Un-clustered
2410127L17Rik	ENSMUSG00000024726	0	0.0484846	-0.130676	-0.29089	-0.264955	Un-clustered
2410131K14Rik	ENSMUSG00000032840	0	-0.207302	-0.163593	-0.202222	-0.233631	Un-clustered
2510002D24Rik	ENSMUSG00000071632	0	-0.0395085	-0.560095	-0.537819	-0.560095	Un-clustered
2510003E04Rik	ENSMUSG00000036955	0	-0.104735	0.0757207	0.200659	0.162081	Un-clustered
2510009E07Rik	ENSMUSG00000043391	0	0.284943	0.173451	0.554104	0.455537	Un-clustered
2510016G02Rik	ENSMUSG00000097595	0	0.226065	-0.3953	-0.853116	-0.752446	Un-clustered
2510039O18Rik	ENSMUSG00000044496	0	-0.0295804	-0.0592704	-0.0145384	-0.0613238	Un-clustered
2610001J05Rik	ENSMUSG00000052419	0	-0.01957	-0.116698	-0.487222	-0.249323	Un-clustered
2610002J02Rik	ENSMUSG00000073684	0	0.0855214	-0.197025	-0.30617	-0.165991	Un-clustered
2610002M06Rik	ENSMUSG00000031242	0	-0.0557974	-0.0736722	-0.059314	-0.0221143	Un-clustered
2610008E11Rik	ENSMUSG00000060301	0	0.0998949	-0.154189	-0.227712	-0.176091	Un-clustered
2610015P09Rik	ENSMUSG00000022701	0	0.0314085	-0.0705811	-0.240332	-0.0338583	Un-clustered
2610018G03Rik	ENSMUSG00000031112	0	-0.0993846	-0.0871502	-0.0993846	-0.181055	Un-clustered
2610020H08Rik	ENSMUSG00000030924	0	0.144492	-0.117386	-0.14842	-0.0884219	Un-clustered
2610034B18Rik	ENSMUSG00000039043	0	-0.00411657	0.0750647	0.035392	0.0121206	Un-clustered
2610044O15Rik8	ENSMUSG00000071302	0	0.0944905	0.0920575	0.0538251	0.195746	Un-clustered
2610203C20Rik	ENSMUSG00000074415	0	0.226761	-0.0203668	0.0625137	-0.18231	Un-clustered
2610301B20Rik	ENSMUSG00000059482	0	-0.289894	-0.174683	-0.424093	-0.330188	Un-clustered
2610318N02Rik	ENSMUSG00000049916	0	0.158717	-0.628389	-1.05436	-1.23045	Un-clustered
2610524H06Rik	ENSMUSG00000092486	0	0.161368	-0.132238	-0.346787	-0.230992	Un-clustered
2700016F22Rik	ENSMUSG00000097731	0	0.36374	-2.01284	-2.01284	-2.01284	Un-clustered
2700029M09Rik	ENSMUSG00000038005	0	0.11864	-0.259844	-0.590837	-0.377943	Un-clustered
2700049A03Rik	ENSMUSG00000034601	0	-0.0757207	-0.0362122	-0.130768	-0.0362122	Un-clustered
2700060E02Rik	ENSMUSG00000021807	0	0.339325	0.0356481	-0.131392	0.11177	Un-clustered
2700062C07Rik	ENSMUSG00000024273	0	-0.0917704	-0.396465	-0.587534	-0.50456	Un-clustered
2700069I18Rik	ENSMUSG00000086224	0	0.10067	-0.231394	-0.708515	-0.171396	Un-clustered
2700081O15Rik	ENSMUSG00000053080	0	0.285682	0.210853	0.450164	0.380714	Un-clustered
2700089E24Rik	ENSMUSG00000072704	0	0.10721	-0.0222764	0.0253059	0.121669	Un-clustered
2700094K13Rik	ENSMUSG00000076437	0	0.383815	0.20412	-0.0809219	-0.161151	Un-clustered
2700097O09Rik	ENSMUSG00000062198	0	0.0705811	-0.116506	-0.189056	-0.133539	Un-clustered
2810001G20Rik	ENSMUSG00000087497	0	0.196295	-0.787106	-0.845098	-0.486076	Un-clustered
2810004N23Rik	ENSMUSG00000031984	0	-0.0698229	-0.381072	-0.597781	-0.479277	Un-clustered
2810006K23Rik	ENSMUSG00000047635	0	-0.101709	-0.2778	-0.305829	-0.356981	Un-clustered
2810008D09Rik	ENSMUSG00000086859	0	0.431706	-0.496007	-0.416825	-0.153584	Un-clustered
2810021J22Rik	ENSMUSG00000020491	0	0.159701	-0.21388	0.106455	-0.0122345	Un-clustered
2810055G20Rik	ENSMUSG00000090386	0	0.263741	-0.0225658	-0.254174	-0.112297	Un-clustered
2810403A07Rik	ENSMUSG00000028060	0	-0.228798	0.0299632	-0.0211893	0.0739801	Un-clustered
2810403D21Rik	ENSMUSG00000086629	0	0.12014	-0.2778	-0.2778	-0.195613	Un-clustered
2810408I11Rik	ENSMUSG00000087213	0	0.00560388	-0.564271	-1.88649	-1.18752	Un-clustered
2810408M09Rik	ENSMUSG00000039725	0	-0.280827	-0.307979	-0.384367	-0.322219	Un-clustered
2810417H13Rik	ENSMUSG00000040204	0	0.356185	0.124939	-0.162727	-0.868328	Un-clustered
2810428I15Rik	ENSMUSG00000058833	0	0.176978	-0.229916	-0.354855	-0.255539	Un-clustered
2810474O19Rik	ENSMUSG00000032712	0	0.211978	0.122492	0.144032	0.05061	Un-clustered
2900026A02Rik	ENSMUSG00000051339	0	-0.283997	-0.828065	-0.900615	-1.39794	Un-clustered
3110002H16Rik	ENSMUSG00000024410	0	-0.103829	-0.0615723	-0.231949	-0.203123	Un-clustered
3110007F17Rik	ENSMUSG00000079450	0	0.0303826	-0.157608	-0.0127743	0.0905698	Un-clustered
3110040N11Rik	ENSMUSG00000025102	0	0.0647253	-0.119799	-0.41575	-0.271067	Un-clustered
3110043O21Rik	ENSMUSG00000028300	0	-0.289749	-0.124939	-0.109962	-0.0884219	Un-clustered
3110052M02Rik	ENSMUSG00000035868	0	-0.221849	0.0791812	0.185637	0.213075	Un-clustered
3110062M04Rik	ENSMUSG00000046806	0	0.176091	0.0829742	-0.0612697	0.0734289	Un-clustered
3300005D01Rik	ENSMUSG00000096965	0	0.0857121	-0.39794	-1.43933	-0.78612	Un-clustered
3632451O06Rik	ENSMUSG00000036242	0	0.557033	0.605338	0.837512	0.803705	Un-clustered
3830406C13Rik	ENSMUSG00000033111	0	0.267281	-0.0609008	-0.14857	-0.0751413	Un-clustered
4632427E13Rik	ENSMUSG00000074024	0	0.0391521	-0.0908074	-0.122216	-0.167973	Un-clustered
4632428N05Rik	ENSMUSG00000020101	0	0.38818	0.636822	0.809185	0.589826	Un-clustered
4833420G17Rik	ENSMUSG00000062822	0	0.230712	0.19792	0.103133	0.291982	Un-clustered
4833427G06Rik	ENSMUSG00000032057	0	0.257995	0	-0.520156	-0.277118	Un-clustered
4833439L19Rik	ENSMUSG00000025871	0	-0.01094	0.186762	0.186762	0.193734	Un-clustered
4921524J17Rik	ENSMUSG00000036934	0	-0.149561	-0.117032	-0.363441	-0.264955	Un-clustered
4930402H24Rik	ENSMUSG00000027309	0	0.0227962	0.276971	0.547399	0.439096	Un-clustered
4930430F08Rik	ENSMUSG00000046567	0	0.0806559	-0.275223	-0.411442	-0.611015	Un-clustered
4930453N24Rik	ENSMUSG00000059920	0	0.0779151	-0.232731	-0.435556	-0.410445	Un-clustered
4930511M06Rik	ENSMUSG00000086607	0	0.0362122	-0.407485	-0.458638	-0.144244	Un-clustered
4931406C07Rik	ENSMUSG00000031938	0	0.09691	0.140619	0.30103	0.357823	Un-clustered
4931406P16Rik	ENSMUSG00000066571	0	-0.274047	-0.452762	0.382063	0.0621479	Un-clustered
4932438A13Rik	ENSMUSG00000037270	0	-0.147664	0.0272297	0.218257	0.0917704	Un-clustered
4933411K20Rik	ENSMUSG00000031631	0	0.427562	0.239373	0.30103	0.267862	Un-clustered
4933426M11Rik	ENSMUSG00000021133	0	-0.224453	0.443386	0.536491	0.265537	Un-clustered
4933427D14Rik	ENSMUSG00000020807	0	0	-0.0263289	0.0986098	0.161662	Un-clustered
4933431E20Rik	ENSMUSG00000086968	0	-0.0125891	-0.0125891	0.255273	0.11869	Un-clustered
4933434E20Rik	ENSMUSG00000027942	0	-0.104209	-0.236572	-0.3837	-0.278464	Un-clustered
5031420N21Rik	ENSMUSG00000098332	0	0.218843	-0.421005	-0.684247	-0.508155	Un-clustered
5031425E22Rik	ENSMUSG00000073147	0	0.293851	-0.162081	-0.151861	-0.0219018	Un-clustered
5031439G07Rik	ENSMUSG00000036046	0	0.0366561	0.102792	0.0489536	0.153295	Un-clustered
5330426P16Rik	ENSMUSG00000022639	0	0.320335	0.0193052	-0.129348	0.0193052	Un-clustered
5430403G16Rik	ENSMUSG00000072763	0	0.101458	-0.199572	-0.0483047	0.127787	Un-clustered
5430416N02Rik	ENSMUSG00000097772	0	-0.439333	-0.293205	0.0155122	-0.0501666	Un-clustered
5430417L22Rik	ENSMUSG00000074918	0	-0.13622	0.0621479	0.0269835	-0.0170333	Un-clustered
5430435G22Rik	ENSMUSG00000052688	0	0.432309	0.561943	0.360616	0.509914	Un-clustered
5530601H04Rik	ENSMUSG00000087174	0	-0.30103	-0.131279	0.0362122	0.156786	Un-clustered
5730409E04Rik	ENSMUSG00000073755	0	0.115795	-0.00607415	0.120391	0	Un-clustered
5730455P16Rik	ENSMUSG00000057181	0	-0.0230653	-0.0310342	0.00742402	0.042752	Un-clustered
5730480H06Rik	ENSMUSG00000093459	0	0.257564	0.311249	0.196295	0.330993	Un-clustered
5730508B09Rik	ENSMUSG00000050549	0	0.49485	0.574031	0.687975	1.15381	Un-clustered
5830418K08Rik	ENSMUSG00000046111	0	-0.0258073	0	0.141329	0.0548487	Un-clustered
5830428H23Rik	ENSMUSG00000074733	0	0.0791812	0.185637	0.278754	0.477121	Un-clustered
6030419C18Rik	ENSMUSG00000066607	0	0.00904813	0.20412	-0.0283336	0.00454763	Un-clustered
6030458C11Rik	ENSMUSG00000022195	0	0.145142	0.0698912	0.0927541	0.178383	Un-clustered
6330403K07Rik	ENSMUSG00000018451	0	0.325164	0.268845	0.109144	0.0122345	Un-clustered
6330403L08Rik	ENSMUSG00000075585	0	-0.528274	-0.176091	0.38818	0.361028	Un-clustered
6330408A02Rik	ENSMUSG00000070814	0	-0.0776049	-0.208884	-0.0591215	0.0791812	Un-clustered
6330416G13Rik	ENSMUSG00000045917	0	-0.0306688	0.00975984	0.467137	0.817445	Un-clustered
6720427I07Rik	ENSMUSG00000097375	0	-0.115639	-0.101161	-0.146128	-0.0114295	Un-clustered
8430419L09Rik	ENSMUSG00000030207	0	0.130616	-0.0483047	-0.0656788	-0.031599	Un-clustered
9030617O03Rik	ENSMUSG00000021185	0	0.409005	0.47945	0.16665	-0.139179	Un-clustered
9030624J02Rik	ENSMUSG00000030982	0	0.0575257	-0.0461719	-0.080675	-0.163236	Un-clustered
9130011E15Rik	ENSMUSG00000039901	0	-0.0942699	-0.0107239	0.172546	0.150644	Un-clustered
9130221H12Rik	ENSMUSG00000090330	0	-0.636822	-0.268845	-0.43725	-0.124939	Un-clustered
9230112E08Rik	ENSMUSG00000070461	0	-0.157123	-0.216709	-0.168404	-0.0406179	Un-clustered
9430008C03Rik	ENSMUSG00000085385	0	-0.105588	-0.143015	-0.14738	-0.193625	Un-clustered
9430015G10Rik	ENSMUSG00000059939	0	0.142668	0.186684	0.0805196	0.159701	Un-clustered
9430016H08Rik	ENSMUSG00000025971	0	0.0780832	-0.255273	-0.314394	-0.337624	Un-clustered
9430020K01Rik	ENSMUSG00000033960	0	0.042612	0.103133	0.353672	0.515655	Un-clustered
9530068E07Rik	ENSMUSG00000036275	0	0.16626	0.391748	0.415398	0.437538	Un-clustered
9530082P21Rik	ENSMUSG00000097006	0	-0.13438	-0.144032	-0.179608	-0.242163	Un-clustered
9630033F20Rik	ENSMUSG00000038028	0	-0.429348	-0.271741	-0.39043	-0.40302	Un-clustered
9830147E19Rik	ENSMUSG00000074158	0	-0.0532455	0.116506	-0.0347621	0.187087	Un-clustered
9930021J03Rik	ENSMUSG00000046138	0	-0.0339845	0.107064	0.249001	0.117877	Un-clustered
9930104L06Rik	ENSMUSG00000044730	0	-0.367977	-0.00782534	-0.0157943	-0.049218	Un-clustered
9930111J21Rik2	ENSMUSG00000069892	0	0.0884219	0.0649408	0.256826	-0.0599979	Un-clustered
A130010J15Rik	ENSMUSG00000079144	0	-0.435729	-0.0621479	0.124939	0.113943	Un-clustered
A230004M16Rik	ENSMUSG00000087306	0	-1.69897	-0.318759	-0.0861861	-0.154902	Un-clustered
A230006K03Rik	ENSMUSG00000068151	0	-0.0109954	-1.60206	-1.60206	-1.60206	Un-clustered
A230046K03Rik	ENSMUSG00000034560	0	0.135797	0.0317918	0.231095	0.063794	Un-clustered
A230050P20Rik	ENSMUSG00000038884	0	0.09691	0.458638	0.632626	0.592917	Un-clustered
A230059L01Rik	ENSMUSG00000087627	0	0.166948	-1.50515	-0.0901766	0.0389181	Un-clustered
A230087F16Rik	ENSMUSG00000097381	0	-0.0106363	-0.638577	-1.91733	-1.09342	Un-clustered
A330021E22Rik	ENSMUSG00000040473	0	-0.0258073	-0.318063	-0.569875	-0.460731	Un-clustered
A330044P14Rik	ENSMUSG00000093385	0	0.384975	-0.0195956	-0.0690809	-0.0690809	Un-clustered
A330069E16Rik	ENSMUSG00000097868	0	0.0338583	-1.5682	-0.869232	-0.966142	Un-clustered
A430005L14Rik	ENSMUSG00000047613	0	-0.0527064	-0.574031	-0.678767	-0.678767	Un-clustered
A430105I19Rik	ENSMUSG00000045838	0	0.264436	0.162727	0.457683	0.440527	Un-clustered
A430106G13Rik	ENSMUSG00000098206	0	0.0321847	-0.30103	-0.30103	-0.113943	Un-clustered
A4galt	ENSMUSG00000047878	0	0.571391	1.11998	0.915256	0.996034	Un-clustered
A530017D24Rik	ENSMUSG00000072847	0	-0.488117	-0.240332	-0.221849	-0.0457575	Un-clustered
A530054K11Rik	ENSMUSG00000021510	0	0.260913	0	0.167491	0.0705811	Un-clustered
A630007B06Rik	ENSMUSG00000035173	0	-0.176091	-0.168913	0.227601	0.0234811	Un-clustered
A630010A05Rik	ENSMUSG00000075395	0	-0.378196	0.0292894	-0.0424038	-0.311249	Un-clustered
A630033H20Rik	ENSMUSG00000054293	0	-0.754239	-0.548185	-0.502427	-0.633195	Un-clustered
A830010M20Rik	ENSMUSG00000044060	0	0.447158	0.0280287	0.380211	0.0791812	Un-clustered
A830018L16Rik	ENSMUSG00000057715	0	0.138303	-1.38021	-0.319513	-0.176091	Un-clustered
A830080D01Rik	ENSMUSG00000044150	0	-0.0205217	-0.221849	-0.321552	-0.179445	Un-clustered
A830082K12Rik	ENSMUSG00000087143	0	0.485554	0.111974	0.509914	0.441649	Un-clustered
A930004D18Rik	ENSMUSG00000054057	0	-0.20412	-0.143422	0.0389181	0	Un-clustered
AA474331	ENSMUSG00000096687	0	0.0997029	-0.236089	0.0527064	-0.0763883	Un-clustered
AA987161	ENSMUSG00000058093	0	-0.131888	0.0843209	-0.0104654	0.124939	Un-clustered
Aaas	ENSMUSG00000036678	0	0.108459	0.151811	-0.183077	-0.274158	Un-clustered
Aacs	ENSMUSG00000029482	0	-0.103263	0.12041	0.150737	0.0262229	Un-clustered
Aaed1	ENSMUSG00000021482	0	0.322219	0.124939	0.0543577	-0.0147233	Un-clustered
Aagab	ENSMUSG00000037257	0	-0.105062	0.031158	0.0961916	0.0377886	Un-clustered
Aamdc	ENSMUSG00000035642	0	0.276556	-0.12296	-0.272258	-0.0120645	Un-clustered
Aamp	ENSMUSG00000006299	0	0.0548487	-0.00843317	-0.0927541	-0.0570385	Un-clustered
Aar2	ENSMUSG00000027628	0	0.128216	-0.120574	-0.271359	-0.172814	Un-clustered
Aars	ENSMUSG00000031960	0	-0.283029	-0.158417	-0.383217	-0.377497	Un-clustered
Aarsd1	ENSMUSG00000075528	0	0.545021	-0.105343	0.0259357	-0.0805196	Un-clustered
Aasdhppt	ENSMUSG00000025894	0	-0.187409	-0.168478	-0.417213	-0.296861	Un-clustered
Aatk	ENSMUSG00000025375	0	0.138303	0.829304	1.7653	1.67325	Un-clustered
Abca1	ENSMUSG00000015243	0	0.68258	1.29455	1.75105	1.21011	Un-clustered
Abca2	ENSMUSG00000026944	0	0.402488	0.566344	0.90309	0.785704	Un-clustered
Abca3	ENSMUSG00000024130	0	-0.262401	0.182773	0.501664	0.21163	Un-clustered
Abca5	ENSMUSG00000018800	0	-0.661828	-0.478675	-0.39408	-0.425969	Un-clustered
Abca7	ENSMUSG00000035722	0	0.503993	0.332224	0.54009	0.24698	Un-clustered
Abca8a	ENSMUSG00000041828	0	0	1.04139	1.54407	1.68124	Un-clustered
Abca8b	ENSMUSG00000020620	0	-0.0829742	0.362548	0.921573	0.437613	Un-clustered
Abcb10	ENSMUSG00000031974	0	-0.119406	-0.0725507	0.106818	0.0243593	Un-clustered
Abcb4	ENSMUSG00000042476	0	-0.0413927	0.0889411	0.586996	1.25964	Un-clustered
Abcb6	ENSMUSG00000026198	0	-0.113943	-0.159701	-0.151732	0.0321847	Un-clustered
Abcb7	ENSMUSG00000031333	0	-0.0552228	-0.23501	-0.105915	-0.0817818	Un-clustered
Abcb8	ENSMUSG00000028973	0	0.273001	0.227244	0.276605	0.28018	Un-clustered
Abcc1	ENSMUSG00000023088	0	-0.0478945	0.0303119	-0.16575	-0.237837	Un-clustered
Abcc10	ENSMUSG00000032842	0	0.0871502	0.0669468	0.263241	0.276206	Un-clustered
Abcc3	ENSMUSG00000020865	0	0.149762	0.422764	0.477121	0.231949	Un-clustered
Abcc5	ENSMUSG00000022822	0	0.136454	0.15246	0.532314	0.517159	Un-clustered
Abcd1	ENSMUSG00000031378	0	0.240549	0.198657	0.431364	0.534026	Un-clustered
Abcd2	ENSMUSG00000055782	0	0.0299632	0.30103	0.340539	0.363522	Un-clustered
Abcd3	ENSMUSG00000028127	0	-0.0573157	0.11697	0.10721	0.0671723	Un-clustered
Abcd4	ENSMUSG00000021240	0	0.321423	0.38264	0.0867704	0.0798767	Un-clustered
Abce1	ENSMUSG00000058355	0	-0.314085	-0.0885815	-0.251529	-0.216767	Un-clustered
Abcf1	ENSMUSG00000038762	0	-0.0241518	-0.117386	-0.19557	-0.117386	Un-clustered
Abcf2	ENSMUSG00000028953	0	-0.191331	0.0024888	-0.0659081	-0.10067	Un-clustered
Abcf3	ENSMUSG00000003234	0	-0.183231	-0.0848832	-0.190489	-0.153107	Un-clustered
Abcg1	ENSMUSG00000024030	0	1.09691	1.44196	1.48667	1.22617	Un-clustered
Abcg2	ENSMUSG00000029802	0	-0.0600512	-0.27861	-0.462974	-0.471407	Un-clustered
Abhd10	ENSMUSG00000033157	0	-0.0338583	-0.0054629	-0.290306	-0.240332	Un-clustered
Abhd11	ENSMUSG00000040532	0	-0.0145263	-0.222802	-0.284216	-0.232454	Un-clustered
Abhd11os	ENSMUSG00000085042	0	1.13354	0.869232	0.623249	0.50515	Un-clustered
Abhd12	ENSMUSG00000032046	0	0.0606978	0.149693	-0.0420613	0.181624	Un-clustered
Abhd13	ENSMUSG00000040396	0	-0.264818	-0.0143978	0.0318474	-0.0292894	Un-clustered
Abhd14a	ENSMUSG00000042210	0	0.141169	-0.129759	-0.265163	-0.161944	Un-clustered
Abhd14b	ENSMUSG00000042073	0	0.322749	-0.0725507	-0.0228629	0.0523881	Un-clustered
Abhd16a	ENSMUSG00000007036	0	-0.121636	0.100213	0.280669	0.211108	Un-clustered
Abhd17a	ENSMUSG00000003346	0	-0.00668159	-0.126045	-0.262965	-0.185305	Un-clustered
Abhd17b	ENSMUSG00000047368	0	-0.0124093	0.107783	0.220624	0.190134	Un-clustered
Abhd17c	ENSMUSG00000038459	0	0.0894004	0.115531	0.0722324	-0.0211893	Un-clustered
Abhd2	ENSMUSG00000039202	0	0.09114	-0.0564201	-0.011165	-0.215285	Un-clustered
Abhd4	ENSMUSG00000040997	0	0.0569262	0.399155	0.384348	0.27792	Un-clustered
Abhd5	ENSMUSG00000032540	0	-0.133108	-0.0781036	-0.149921	-0.133108	Un-clustered
Abhd8	ENSMUSG00000007950	0	-0.0288567	0.109144	0.0270582	-0.108702	Un-clustered
Abi1	ENSMUSG00000058835	0	-0.089754	0.0227572	-0.0097286	-0.0111364	Un-clustered
Abi2	ENSMUSG00000026782	0	-0.0565515	-0.0682111	-0.118257	-0.0925136	Un-clustered
Abl2	ENSMUSG00000026596	0	-0.270718	-0.119738	0.0103408	-0.174785	Un-clustered
Ablim1	ENSMUSG00000025085	0	-0.0710634	-0.252007	0.0391521	-0.430545	Un-clustered
Abr	ENSMUSG00000017631	0	0.0757207	0.342423	0.488013	0.262112	Un-clustered
Abracl	ENSMUSG00000078453	0	-0.132672	-0.424002	-0.778809	-0.621544	Un-clustered
Abt1	ENSMUSG00000036376	0	-0.144593	-0.496776	-0.848958	-0.496776	Un-clustered
Abtb1	ENSMUSG00000030083	0	0.481766	0.241032	0.256826	0.241032	Un-clustered
Abtb2	ENSMUSG00000032724	0	-0.404571	-0.0636691	0.197489	0.15818	Un-clustered
Acaa1a	ENSMUSG00000036138	0	0.146384	0.0679711	0.0227248	0.0800776	Un-clustered
Acaa1b	ENSMUSG00000010651	0	0.518514	0.39794	0.267172	0.332438	Un-clustered
Acaca	ENSMUSG00000020532	0	0.161733	0.105995	0.423978	0.279311	Un-clustered
Acad11	ENSMUSG00000090150	0	0.0327925	0.155753	0.0917704	0.0632818	Un-clustered
Acad8	ENSMUSG00000031969	0	0.210853	0.121044	-0.0624463	-0.00782534	Un-clustered
Acad9	ENSMUSG00000027710	0	-0.127732	-0.139086	-0.13622	-0.228158	Un-clustered
Acadl	ENSMUSG00000026003	0	0.101417	0.189982	-0.0511525	0.108378	Un-clustered
Acadm	ENSMUSG00000062908	0	-0.397044	-0.0763193	0.0507535	0.0244246	Un-clustered
Acads	ENSMUSG00000029545	0	0.0843209	-0.0373549	-0.0987034	-0.0452275	Un-clustered
Acadsb	ENSMUSG00000030861	0	0.0764541	-0.0317144	0.17677	0.164381	Un-clustered
Acadvl	ENSMUSG00000018574	0	0.187852	0.212553	0.0958869	0.110656	Un-clustered
Acap2	ENSMUSG00000049076	0	-0.07038	0.360089	0.630196	0.666312	Un-clustered
Acap3	ENSMUSG00000029033	0	-0.115795	0.049438	0.221849	0.219997	Un-clustered
Acat1	ENSMUSG00000032047	0	0.09691	0.386532	0.258832	0.254378	Un-clustered
Acat2	ENSMUSG00000023832	0	0.401556	0.401556	0.267662	0.286836	Un-clustered
Acbd3	ENSMUSG00000026499	0	-0.0819412	0.0535477	0.0321847	0.0638477	Un-clustered
Acbd4	ENSMUSG00000056938	0	0.0400052	-0.332629	-0.250725	-0.00382641	Un-clustered
Acbd5	ENSMUSG00000026781	0	-0.131613	-0.0263289	0.133372	0.118505	Un-clustered
Acbd6	ENSMUSG00000033701	0	0.170795	-0.423345	-0.719173	-0.59813	Un-clustered
Accs	ENSMUSG00000040272	0	0.361728	0.414973	0.342423	0.361728	Un-clustered
Acd	ENSMUSG00000038000	0	-0.310506	-0.256524	-0.31694	-0.291756	Un-clustered
Acer3	ENSMUSG00000030760	0	-0.11521	-0.117968	-0.276441	-0.354826	Un-clustered
Acin1	ENSMUSG00000022185	0	-0.0712848	0.109476	0.198733	0.223241	Un-clustered
Ackr3	ENSMUSG00000044337	0	-0.20926	-0.195687	-0.0741017	-0.100115	Un-clustered
Acly	ENSMUSG00000020917	0	0.31207	0.292712	0.446232	0.320591	Un-clustered
Aco1	ENSMUSG00000028405	0	-0.14429	-0.0204227	0.137045	0.164164	Un-clustered
Aco2	ENSMUSG00000022477	0	-0.131697	0.0662701	0.110654	0.0758154	Un-clustered
Acot1	ENSMUSG00000072949	0	0.26803	0.316635	0.635189	0.256448	Un-clustered
Acot11	ENSMUSG00000034853	0	0.135663	0.156347	0	-0.246672	Un-clustered
Acot13	ENSMUSG00000006717	0	0.150673	-0.00337974	-0.48734	-0.386314	Un-clustered
Acot2	ENSMUSG00000021226	0	-0.477121	-0.288065	0.0835461	-0.176091	Un-clustered
Acot6	ENSMUSG00000043487	0	0	0.0395085	0.418143	0.410174	Un-clustered
Acot7	ENSMUSG00000028937	0	-0.0474912	-0.344678	-0.58013	-0.445431	Un-clustered
Acot8	ENSMUSG00000017307	0	0.0131614	-0.335792	-0.470491	-0.365755	Un-clustered
Acot9	ENSMUSG00000025287	0	0.0194784	-0.345461	-0.500868	-0.386148	Un-clustered
Acox1	ENSMUSG00000020777	0	-0.108169	0.0233011	0.223896	0.0732516	Un-clustered
Acox3	ENSMUSG00000029098	0	-0.0304893	0.241985	0.462144	0.384484	Un-clustered
Acp1	ENSMUSG00000044573	0	-0.0776601	-0.211807	-0.522597	-0.344629	Un-clustered
Acp2	ENSMUSG00000002103	0	-0.00396619	0.0249332	0.164082	0.0791812	Un-clustered
Acp6	ENSMUSG00000028093	0	-0.0347621	-0.20412	-0.20412	-0.0170333	Un-clustered
Acsf2	ENSMUSG00000076435	0	0.117113	0.381072	0.522879	0.389588	Un-clustered
Acsf3	ENSMUSG00000015016	0	-0.106894	-0.342423	-0.360151	-0.536243	Un-clustered
Acsl1	ENSMUSG00000018796	0	-0.367977	0.022664	0.841762	0.870905	Un-clustered
Acsl3	ENSMUSG00000032883	0	0.4496	0.849969	1.13287	1.18289	Un-clustered
Acsl4	ENSMUSG00000031278	0	0.259264	0.0504606	0.0504606	-0.0925763	Un-clustered
Acsl5	ENSMUSG00000024981	0	0.217732	0.309148	0.13003	0.0903046	Un-clustered
Acss1	ENSMUSG00000027452	0	0.20412	0.643453	1.10037	1.13354	Un-clustered
Acss2	ENSMUSG00000027605	0	0.353736	0.481766	0.667001	0.6789	Un-clustered
Acss3	ENSMUSG00000035948	0	-1.32222	0.182931	0.402057	0.279841	Un-clustered
Acta1	ENSMUSG00000031972	0	-0.980802	-1.85003	-2.549	-2.07188	Un-clustered
Acta2	ENSMUSG00000035783	0	-0.706271	-1.35557	-1.85378	-2.12678	Un-clustered
Actb	ENSMUSG00000029580	0	-0.126068	-0.272509	-0.309293	-0.0589689	Un-clustered
Actg1	ENSMUSG00000062825	0	-0.21354	-0.17655	-0.21354	-0.14541	Un-clustered
Actg2	ENSMUSG00000059430	0	-0.420378	-1.00463	-1.5487	-1.73163	Un-clustered
Actl6a	ENSMUSG00000027671	0	-0.213075	-0.102859	-0.121994	-0.0567276	Un-clustered
Actn4	ENSMUSG00000054808	0	-0.128645	-0.196021	-0.115949	-0.186759	Un-clustered
Actr10	ENSMUSG00000021076	0	-0.0973986	-0.192682	-0.421005	-0.275123	Un-clustered
Actr1a	ENSMUSG00000025228	0	-0.0493246	-0.0553357	-0.0390013	-0.0762603	Un-clustered
Actr1b	ENSMUSG00000037351	0	-0.121073	-0.0274744	-0.0230653	0.0442573	Un-clustered
Actr2	ENSMUSG00000020152	0	-0.203767	0.0201498	-0.0131614	0.0290587	Un-clustered
Actr3	ENSMUSG00000026341	0	-0.420062	-0.377715	-0.519167	-0.463878	Un-clustered
Actr5	ENSMUSG00000037761	0	0.197489	-0.217484	-0.196295	-0.0561159	Un-clustered
Actr6	ENSMUSG00000019948	0	0.0421977	-0.171682	-0.309985	-0.146128	Un-clustered
Actr8	ENSMUSG00000015971	0	-0.0799938	-0.0381577	-0.0609008	-0.11557	Un-clustered
Acvr1	ENSMUSG00000026836	0	-0.326058	0.130977	0.266702	0.146128	Un-clustered
Acvr1b	ENSMUSG00000000532	0	-0.0483047	0.393344	0.569436	0.461609	Un-clustered
Acvr2a	ENSMUSG00000052155	0	-0.212303	0.00288569	0.0887266	0.0594372	Un-clustered
Acvrl1	ENSMUSG00000000530	0	0.281847	0.314231	0.58567	0.351586	Un-clustered
Acy1	ENSMUSG00000023262	0	-0.31742	-0.285236	-0.410174	-0.45364	Un-clustered
Acyp1	ENSMUSG00000008822	0	0.110541	-0.0754211	-0.391691	-0.282547	Un-clustered
Acyp2	ENSMUSG00000060923	0	-0.113559	-0.183847	-0.30489	-0.128799	Un-clustered
Ada	ENSMUSG00000017697	0	-0.0248236	-0.352183	-0.778151	-0.778151	Un-clustered
Adal	ENSMUSG00000027259	0	-0.190815	-0.109144	-0.121734	0	Un-clustered
Adam11	ENSMUSG00000020926	0	0.477121	1.07918	1.87506	2.20412	Un-clustered
Adam15	ENSMUSG00000028041	0	0.0902393	0.0727821	-0.0544245	-0.0706401	Un-clustered
Adam22	ENSMUSG00000040537	0	0.296284	0.10067	-0.264818	-0.340539	Un-clustered
Adam9	ENSMUSG00000031555	0	-0.270017	0.117469	0.266609	-0.0908074	Un-clustered
Adamts10	ENSMUSG00000024299	0	0.246409	0.232765	0.128869	0.0304893	Un-clustered
Adamts14	ENSMUSG00000059901	0	0.582063	0.139879	0.0170333	0.139879	Un-clustered
Adamts5	ENSMUSG00000022894	0	-0.133608	-0.380555	0.21318	0.0720662	Un-clustered
Adamts6	ENSMUSG00000046169	0	-0.143422	-0.182931	0.219126	-0.143422	Un-clustered
Adamts9	ENSMUSG00000030022	0	0.198141	0.307763	0.265702	0.0326691	Un-clustered
Adamtsl3	ENSMUSG00000070469	0	-0.0901766	0.665112	0.704365	0.419129	Un-clustered
Adamtsl4	ENSMUSG00000015850	0	-0.335792	-0.432702	-0.335792	-0.268845	Un-clustered
Adamtsl5	ENSMUSG00000043822	0	0.0279286	-0.123339	-0.127618	-0.189931	Un-clustered
Adar	ENSMUSG00000027951	0	-0.00553249	0.18336	0.298273	0.157369	Un-clustered
Adarb1	ENSMUSG00000020262	0	0.509914	0.231949	0.111974	0.477121	Un-clustered
Adarb2	ENSMUSG00000052551	0	0.303384	-0.733339	-1.36173	-0.733339	Un-clustered
Adat2	ENSMUSG00000019808	0	-0.0496878	-0.869232	-0.79005	-0.79005	Un-clustered
Adc	ENSMUSG00000028789	0	0.113232	0.225529	0.160411	0.202963	Un-clustered
Adck1	ENSMUSG00000021044	0	-0.0292894	0.10067	0.093117	0.341564	Un-clustered
Adck2	ENSMUSG00000046947	0	0.280443	0.112704	0.0805196	0.159701	Un-clustered
Adck3	ENSMUSG00000026489	0	0.359897	-0.190332	-0.0442037	0.0271522	Un-clustered
Adck4	ENSMUSG00000003762	0	0.269772	-0.0248236	-0.0889411	0.0347621	Un-clustered
Adck5	ENSMUSG00000022550	0	0.166061	-0.077993	-0.14732	0.10516	Un-clustered
Adcy1	ENSMUSG00000020431	0	-0.942008	-0.544068	0.380211	-0.265314	Un-clustered
Adcy2	ENSMUSG00000021536	0	0.492361	0.557163	0.345234	0.444937	Un-clustered
Adcy3	ENSMUSG00000020654	0	0.524763	0.606755	0.721058	0.416423	Un-clustered
Adcy4	ENSMUSG00000022220	0	0.0746336	0.0859146	-0.0280287	-0.0901766	Un-clustered
Adcy5	ENSMUSG00000022840	0	-0.176091	0	0.452298	0.583577	Un-clustered
Adcy6	ENSMUSG00000022994	0	-0.241262	0.171319	0.494565	0.31158	Un-clustered
Adcyap1r1	ENSMUSG00000029778	0	0.549208	0.221849	-0.0579919	0.176091	Un-clustered
Add1	ENSMUSG00000029106	0	0.233084	0.351183	0.614242	0.679052	Un-clustered
Add3	ENSMUSG00000025026	0	0.156347	0.5272	1.25648	0.942008	Un-clustered
Adh1	ENSMUSG00000074207	0	0.189056	-0.0501666	0.0725507	0.263959	Un-clustered
Adh5	ENSMUSG00000028138	0	-0.153074	-0.0759879	-0.220782	-0.140713	Un-clustered
Adhfe1	ENSMUSG00000025911	0	0.60206	1.17609	1.5563	1.54407	Un-clustered
Adi1	ENSMUSG00000020629	0	0.128399	0.049218	-0.119186	0.0301948	Un-clustered
Adipor1	ENSMUSG00000026457	0	0.00509941	0.0794661	0.0794661	0.180627	Un-clustered
Adipor2	ENSMUSG00000030168	0	0.237625	0.183558	0.216799	0.121789	Un-clustered
Adk	ENSMUSG00000039197	0	-0.203851	0.155439	-0.0483047	0.0625063	Un-clustered
Adm	ENSMUSG00000030790	0	-0.749049	-0.800201	-0.671883	-0.309716	Un-clustered
Adnp2	ENSMUSG00000053950	0	-0.126606	0.164284	0.153902	0.0857866	Un-clustered
Ado	ENSMUSG00000057134	0	0.0195956	-0.0686204	-0.0927541	0.0227772	Un-clustered
Adora2b	ENSMUSG00000018500	0	0.255273	0.153815	-0.259637	-0.139662	Un-clustered
Adpgk	ENSMUSG00000025236	0	-0.0323693	0.0118344	-0.111551	-0.0272297	Un-clustered
Adprh	ENSMUSG00000002844	0	-0.12608	0.0216775	-0.0228167	0.176091	Un-clustered
Adprhl2	ENSMUSG00000042558	0	-0.049974	-0.00315852	-0.21046	-0.148653	Un-clustered
Adprm	ENSMUSG00000020910	0	0.0474246	-0.224642	-0.511883	-0.373581	Un-clustered
Adra2a	ENSMUSG00000033717	0	-0.451186	-0.307763	0.173858	0.48594	Un-clustered
Adrbk1	ENSMUSG00000024858	0	-0.0707732	-0.172029	-0.196995	-0.155369	Un-clustered
Adrm1	ENSMUSG00000039041	0	-0.119787	-0.0920143	-0.184463	-0.155346	Un-clustered
Adsl	ENSMUSG00000022407	0	-0.0868681	-0.0716281	-0.115725	-0.179918	Un-clustered
Adss	ENSMUSG00000015961	0	0.0333382	-0.226234	-0.445928	-0.360344	Un-clustered
Adssl1	ENSMUSG00000011148	0	-0.102662	0.685034	0.995404	1.39702	Un-clustered
Aebp2	ENSMUSG00000030232	0	-0.189507	-0.0325659	0.0287506	-0.00665598	Un-clustered
Aen	ENSMUSG00000030609	0	-0.0566235	-0.128578	-0.405359	-0.427036	Un-clustered
Aes	ENSMUSG00000054452	0	0.170262	0.0505455	0.00493522	-0.0465855	Un-clustered
Afap1	ENSMUSG00000029094	0	0.0871502	0.130929	0.484212	0.636203	Un-clustered
Afap1l1	ENSMUSG00000033032	0	0.0669468	0.669007	1.03698	1.05222	Un-clustered
Afap1l2	ENSMUSG00000025083	0	-0.435729	0.612784	1.33779	1.39328	Un-clustered
Aff1	ENSMUSG00000029313	0	0.135909	0.0908074	0.195191	0.0602585	Un-clustered
Aff2	ENSMUSG00000031189	0	-0.337753	-0.613959	-0.0630517	-0.121044	Un-clustered
Aff3	ENSMUSG00000037138	0	-0.137027	-0.650665	-0.753328	-0.567691	Un-clustered
Aff4	ENSMUSG00000049470	0	-0.272367	0.0141585	0.309829	-0.0334238	Un-clustered
Afg3l1	ENSMUSG00000031967	0	-0.0522733	-0.167228	-0.233444	-0.203822	Un-clustered
Afg3l2	ENSMUSG00000024527	0	-0.264185	-0.0490371	-0.260049	-0.0846441	Un-clustered
Aftph	ENSMUSG00000049659	0	-0.0169008	-0.275286	-0.297727	-0.0117611	Un-clustered
Aga	ENSMUSG00000031521	0	0.26894	0.29165	-0.16329	-0.191199	Un-clustered
Agap1	ENSMUSG00000055013	0	0.0762468	0.271537	0.316119	0.189056	Un-clustered
Agap3	ENSMUSG00000023353	0	-0.0557552	0.100038	0.00777862	0.100038	Un-clustered
Agbl3	ENSMUSG00000038836	0	0.0111364	0.0219943	-0.0539818	-0.017259	Un-clustered
Agbl5	ENSMUSG00000029165	0	0.221849	-0.0184834	0.210853	0.138303	Un-clustered
Agfg1	ENSMUSG00000026159	0	0.0706309	0.116388	-0.0654552	-0.113147	Un-clustered
Agfg2	ENSMUSG00000029722	0	0.208276	0.00553249	-0.121243	-0.128667	Un-clustered
Aggf1	ENSMUSG00000021681	0	0.106597	0.0936323	-0.00990829	0.0775455	Un-clustered
Agk	ENSMUSG00000029916	0	-0.826075	0.087739	0.0930033	0.103344	Un-clustered
Agl	ENSMUSG00000033400	0	0.131279	-0.0882159	0.09691	-0.0471791	Un-clustered
Agmo	ENSMUSG00000050103	0	-1.25527	-0.255273	0.30103	0.288796	Un-clustered
Ago1	ENSMUSG00000041530	0	0.122282	0.155608	0.447914	0.234377	Un-clustered
Ago2	ENSMUSG00000036698	0	-0.183917	-0.0284885	0.169142	-0.0415651	Un-clustered
Ago3	ENSMUSG00000028842	0	0.31627	0.0885579	0.140179	0.109144	Un-clustered
Agpat1	ENSMUSG00000034254	0	-0.0997029	-0.122717	-0.207249	-0.174424	Un-clustered
Agpat2	ENSMUSG00000026922	0	0.0543577	-0.157866	0.243629	0.661858	Un-clustered
Agpat3	ENSMUSG00000001211	0	-0.00147971	-0.0243025	0.175105	0.184865	Un-clustered
Agpat4	ENSMUSG00000023827	0	0.194575	0.180564	-0.134944	-0.0701053	Un-clustered
Agpat5	ENSMUSG00000031467	0	0.00202469	-0.265956	-0.71763	-0.5175	Un-clustered
Agpat6	ENSMUSG00000031545	0	-0.0169982	-0.083945	-0.210305	-0.144377	Un-clustered
Agps	ENSMUSG00000042410	0	-0.150073	-0.228189	-0.174207	-0.304823	Un-clustered
Agtr2	ENSMUSG00000068122	0	1.35076	1.72815	1.82872	1.72815	Un-clustered
Agtrap	ENSMUSG00000029007	0	0.237898	0.164003	0.260913	0.104005	Un-clustered
Ahcy	ENSMUSG00000027597	0	0.553755	0.226396	-0.433656	-0.278754	Un-clustered
Ahcyl1	ENSMUSG00000027893	0	-0.0223808	0.119702	0.166737	0.0635338	Un-clustered
Ahcyl2	ENSMUSG00000029772	0	-0.291046	-0.114955	-0.0424038	-0.163646	Un-clustered
Ahdc1	ENSMUSG00000037692	0	0.112227	0.309303	0.353418	0.183452	Un-clustered
Ahi1	ENSMUSG00000019986	0	0.279036	-0.0889411	-0.218289	-0.109144	Un-clustered
Ahnak	ENSMUSG00000069833	0	0	-0.18562	0.183402	0.0736802	Un-clustered
Ahnak2	ENSMUSG00000072812	0	-0.0982963	0.0744393	0.194164	0.020427	Un-clustered
Ahr	ENSMUSG00000019256	0	0.0347621	0.69897	1.44326	1.0607	Un-clustered
Ahrr	ENSMUSG00000021575	0	0.221849	0.740363	1.4624	1.51851	Un-clustered
Ahsa1	ENSMUSG00000021037	0	0.0355039	-0.0939045	-0.370666	-0.207349	Un-clustered
Ahsa2	ENSMUSG00000020288	0	0.0325764	-0.0254156	-0.36494	-0.138875	Un-clustered
AI314180	ENSMUSG00000050812	0	0.0647004	-0.187045	-0.206615	-0.161206	Un-clustered
AI413582	ENSMUSG00000062753	0	0.0256227	-0.0874169	-0.451499	-0.333399	Un-clustered
AI462493	ENSMUSG00000071654	0	0.105684	-0.423024	-0.735954	-0.514105	Un-clustered
AI464131	ENSMUSG00000046312	0	-0.559308	0	0.350515	0.245172	Un-clustered
AI480526	ENSMUSG00000090086	0	0.0280287	-0.134699	0.436693	0.564271	Un-clustered
AI504432	ENSMUSG00000056145	0	-0.286307	0.236572	0.128667	0.277965	Un-clustered
AI597479	ENSMUSG00000010290	0	-0.0939045	-0.11697	0.106455	0.151268	Un-clustered
AI606181	ENSMUSG00000074873	0	-0.356547	-0.283997	-0.142668	-0.130768	Un-clustered
AI607873	ENSMUSG00000073490	0	0.200659	0.593356	0.541104	0.373846	Un-clustered
AI837181	ENSMUSG00000047423	0	-0.0435806	-0.0270115	-0.0866655	-0.046	Un-clustered
AI846148	ENSMUSG00000024970	0	0	-0.0448966	-0.104735	0	Un-clustered
AI987944	ENSMUSG00000056383	0	-0.14321	-0.14321	-0.129846	-0.0463	Un-clustered
Aida	ENSMUSG00000042901	0	-0.0328195	0.125625	-0.00553249	0.0626058	Un-clustered
Aif1l	ENSMUSG00000001864	0	-0.243954	-0.421116	-0.907997	-1.15351	Un-clustered
Aifm2	ENSMUSG00000020085	0	0.110541	0.0184834	-0.0679971	-0.176091	Un-clustered
Aig1	ENSMUSG00000019806	0	0.190332	0.153815	-0.293851	-0.240332	Un-clustered
Aimp1	ENSMUSG00000028029	0	-0.0415042	-0.30495	-0.730169	-0.495338	Un-clustered
Aimp2	ENSMUSG00000029610	0	-0.100115	-0.466086	-0.649239	-0.608494	Un-clustered
Aip	ENSMUSG00000024847	0	0.0318891	0.00411657	-0.0841732	0.0142404	Un-clustered
Airn	ENSMUSG00000078247	0	0.042752	0.400925	0.575029	0.105804	Un-clustered
AK010878	ENSMUSG00000091931	0	-0.0924708	-0.541104	-0.863323	-0.632874	Un-clustered
Ak1	ENSMUSG00000026817	0	0.0432687	0.182543	-0.131488	-0.121213	Un-clustered
Ak3	ENSMUSG00000024782	0	0.0718431	-0.0563537	0.232741	0.128372	Un-clustered
Ak5	ENSMUSG00000039058	0	0.189756	-0.191225	-0.562293	-0.659203	Un-clustered
Ak6	ENSMUSG00000078941	0	-0.157495	-0.20412	-0.556303	-0.539269	Un-clustered
Akap1	ENSMUSG00000018428	0	-0.0925452	0.237361	0.137904	-0.0462452	Un-clustered
Akap10	ENSMUSG00000047804	0	-0.317117	0.0193052	-0.0501666	-0.122315	Un-clustered
Akap11	ENSMUSG00000022016	0	0.0511525	0.248178	0.383217	0.197663	Un-clustered
Akap12	ENSMUSG00000038587	0	-0.618766	-0.42108	-0.192159	-0.575057	Un-clustered
Akap13	ENSMUSG00000066406	0	-0.16442	0.0133128	0.359444	0.311877	Un-clustered
Akap2	ENSMUSG00000038729	0	-0.155232	0.103331	0.0301172	-0.304509	Un-clustered
Akap6	ENSMUSG00000061603	0	-0.39794	0.531479	1.04139	1.35025	Un-clustered
Akap7	ENSMUSG00000039166	0	-0.20412	-0.0579919	0.0700379	0.0314085	Un-clustered
Akap8	ENSMUSG00000024045	0	-0.168086	0.0637609	0.110041	0.12088	Un-clustered
Akap8l	ENSMUSG00000002625	0	0.119186	0.0413927	0.0577061	0.163726	Un-clustered
Akap9	ENSMUSG00000040407	0	-0.0662163	0.0337486	0.283118	0.183342	Un-clustered
Akip1	ENSMUSG00000031023	0	-0.00624895	-0.08167	-0.367977	-0.154902	Un-clustered
Akirin1	ENSMUSG00000023075	0	-0.171935	-0.0800172	-0.335792	-0.264985	Un-clustered
Akirin2	ENSMUSG00000028291	0	-0.266135	-0.344678	-0.507579	-0.287404	Un-clustered
Akr1a1	ENSMUSG00000028692	0	0.0737394	0.249971	-0.285584	-0.146078	Un-clustered
Akr1b10	ENSMUSG00000061758	0	0.0547868	0.031663	-0.107064	-0.262634	Un-clustered
Akr1b3	ENSMUSG00000001642	0	0.0825349	-0.069197	-0.104837	-0.067883	Un-clustered
Akr1b8	ENSMUSG00000029762	0	0.448107	0.314125	-0.169494	-0.00296448	Un-clustered
Akr1c13	ENSMUSG00000021213	0	0.176091	0.206054	0.154902	0.285236	Un-clustered
Akr1c18	ENSMUSG00000021214	0	1.81954	1.74819	1.34242	1.61278	Un-clustered
Akt1	ENSMUSG00000001729	0	-0.160623	0.0415936	0.055915	-0.0320997	Un-clustered
Akt1s1	ENSMUSG00000011096	0	-0.081473	-0.0723775	-0.269799	-0.232454	Un-clustered
Akt2	ENSMUSG00000004056	0	-0.0690037	0.09691	0.167043	0.216669	Un-clustered
Akt3	ENSMUSG00000019699	0	0.12311	0.0282568	0.0767414	-0.0799118	Un-clustered
Aktip	ENSMUSG00000031667	0	-0.171812	0.0042788	0.0487571	0.106268	Un-clustered
Alad	ENSMUSG00000028393	0	0.454513	0.0723085	-0.347487	-0.195396	Un-clustered
Alas1	ENSMUSG00000032786	0	-0.0266225	0.0571107	-0.09691	0	Un-clustered
Alcam	ENSMUSG00000022636	0	0.488302	0.524363	0.00106055	-0.279285	Un-clustered
Aldh16a1	ENSMUSG00000007833	0	0.0464101	-0.0410663	-0.082459	-0.0593937	Un-clustered
Aldh18a1	ENSMUSG00000025007	0	0.0791812	0.100579	-0.0215843	0.0255541	Un-clustered
Aldh1a1	ENSMUSG00000053279	0	0.0490229	0.187769	0.097456	-0.0841258	Un-clustered
Aldh1a3	ENSMUSG00000015134	0	-0.0791812	1.22185	1.10834	1.37107	Un-clustered
Aldh1a7	ENSMUSG00000024747	0	0.656909	0.116506	0.772547	1.16021	Un-clustered
Aldh1l1	ENSMUSG00000030088	0	1.41125	1.34022	1.22473	1.26587	Un-clustered
Aldh1l2	ENSMUSG00000020256	0	-0.143907	0.413257	0.900297	0.641932	Un-clustered
Aldh2	ENSMUSG00000029455	0	0.085745	0.362111	0.284746	0.153467	Un-clustered
Aldh3a2	ENSMUSG00000010025	0	-0.0725507	0.279005	0.369338	0.32876	Un-clustered
Aldh4a1	ENSMUSG00000028737	0	0.11869	0.311249	0.383644	0.124939	Un-clustered
Aldh6a1	ENSMUSG00000021238	0	0.197489	0.440527	0.706795	0.719532	Un-clustered
Aldh7a1	ENSMUSG00000053644	0	0.0511525	0.03809	-0.202675	-0.187087	Un-clustered
Aldh9a1	ENSMUSG00000026687	0	-0.100465	0.245727	0.489531	0.484918	Un-clustered
Aldoa	ENSMUSG00000030695	0	-0.250034	-0.186886	-0.259071	-0.221648	Un-clustered
Alg1	ENSMUSG00000039427	0	-0.256826	-0.135404	-0.243038	-0.135404	Un-clustered
Alg10b	ENSMUSG00000075470	0	-0.335792	-0.477121	0.488117	-0.176091	Un-clustered
Alg11	ENSMUSG00000063362	0	0.0669468	-0.0328812	0.013364	-0.234083	Un-clustered
Alg12	ENSMUSG00000035845	0	-0.408664	-0.0217192	0.0206846	0.103219	Un-clustered
Alg13	ENSMUSG00000041718	0	-0.0444783	-0.0753548	-0.233535	-0.0892906	Un-clustered
Alg14	ENSMUSG00000039887	0	-0.268845	-0.189664	-0.122717	0.0735774	Un-clustered
Alg2	ENSMUSG00000039740	0	-0.0143978	0.0736387	0.234869	0.185431	Un-clustered
Alg3	ENSMUSG00000033809	0	0.0628593	-0.235101	-0.338172	-0.330485	Un-clustered
Alg5	ENSMUSG00000036632	0	-0.0593607	-0.174182	-0.3648	-0.219305	Un-clustered
Alg6	ENSMUSG00000073792	0	-0.0621479	0.113943	0.238882	0.286307	Un-clustered
Alg9	ENSMUSG00000032059	0	-0.20265	-0.174255	-0.20265	-0.0506927	Un-clustered
Alkbh1	ENSMUSG00000079036	0	-0.064458	-0.41318	-0.328859	-0.328859	Un-clustered
Alkbh5	ENSMUSG00000042650	0	-0.201397	-0.0253059	0.107167	-0.0630944	Un-clustered
Alkbh6	ENSMUSG00000042831	0	0.0275835	0.0839019	-0.162081	-0.194265	Un-clustered
Alkbh7	ENSMUSG00000002661	0	0.0310342	-0.477121	-1.13033	-0.528274	Un-clustered
Alkbh8	ENSMUSG00000025899	0	-0.380211	-0.227244	-0.0696359	-0.0791812	Un-clustered
Alms1	ENSMUSG00000063810	0	0.0118992	0.133894	0.106455	-0.0377886	Un-clustered
Als2	ENSMUSG00000026024	0	0.0669468	-0.0351644	0.149561	-0.0621479	Un-clustered
Alx1	ENSMUSG00000036602	0	-0.127486	-0.357935	-0.594507	-0.488703	Un-clustered
Alyref	ENSMUSG00000025134	0	-0.201899	-0.20412	-0.312311	-0.376883	Un-clustered
Alyref2	ENSMUSG00000060244	0	0	-0.337753	-0.364082	-0.454258	Un-clustered
Amacr	ENSMUSG00000022244	0	-0.0604159	-0.0291582	-0.330188	0.100281	Un-clustered
Ambra1	ENSMUSG00000040506	0	-0.0255541	0.109144	0.150537	0.159223	Un-clustered
Amd1	ENSMUSG00000075232	0	-0.113943	-0.0983042	-0.238882	-0.161312	Un-clustered
Amdhd2	ENSMUSG00000036820	0	0.387879	0.102837	-0.108671	-0.272173	Un-clustered
Amer1	ENSMUSG00000050332	0	0.288441	-0.0527064	0.395451	0.0791812	Un-clustered
Amfr	ENSMUSG00000031751	0	-0.125234	0.111692	0.138222	0.185136	Un-clustered
Ammecr1	ENSMUSG00000042225	0	-0.0582806	-0.260556	-0.215167	-0.287115	Un-clustered
Ammecr1l	ENSMUSG00000041915	0	-0.234686	0.0145124	0.117497	0.0383153	Un-clustered
Amn1	ENSMUSG00000068250	0	0.00796893	0.0234811	-0.30103	-0.141329	Un-clustered
Amot	ENSMUSG00000041688	0	0.0727763	0.121994	0.161166	-0.0750924	Un-clustered
Amotl1	ENSMUSG00000013076	0	0.0464014	-0.0519587	0.17994	-0.102748	Un-clustered
Amotl2	ENSMUSG00000032531	0	-0.740596	-0.783792	-0.489916	-0.515165	Un-clustered
Ampd2	ENSMUSG00000027889	0	-0.0780399	0.13622	0.105958	0.0382645	Un-clustered
Ampd3	ENSMUSG00000005686	0	0.18988	0.256826	0.598543	0.321552	Un-clustered
Amph	ENSMUSG00000021314	0	1.59106	1.4624	1.5563	1.53148	Un-clustered
Amy1	ENSMUSG00000074264	0	-0.51491	0.142668	0.256611	0.367977	Un-clustered
Amz2	ENSMUSG00000020610	0	0.255273	0.0813691	-0.0160868	0.0255541	Un-clustered
Anapc1	ENSMUSG00000014355	0	0.064458	-0.00608479	0.145048	-0.0185162	Un-clustered
Anapc10	ENSMUSG00000036977	0	-0.129634	-0.254573	-0.421324	-0.248324	Un-clustered
Anapc11	ENSMUSG00000025135	0	0.150357	-0.227839	-0.438441	-0.281259	Un-clustered
Anapc15	ENSMUSG00000030649	0	0.046344	-0.427275	-0.63035	-0.48303	Un-clustered
Anapc16	ENSMUSG00000020107	0	-0.230212	-0.242447	-0.379975	-0.24452	Un-clustered
Anapc2	ENSMUSG00000026965	0	0.0622235	0.157164	0.16731	0.208492	Un-clustered
Anapc4	ENSMUSG00000029176	0	0.0692941	-0.0970748	-0.307002	-0.157073	Un-clustered
Anapc5	ENSMUSG00000029472	0	0.210177	0.158159	0.152013	0.256626	Un-clustered
Anapc7	ENSMUSG00000029466	0	0.0319217	-0.0896108	-0.158068	-0.155428	Un-clustered
Angel2	ENSMUSG00000026634	0	-0.0579919	0.133894	0.151268	0.151268	Un-clustered
Angpt2	ENSMUSG00000031465	0	-0.823909	0.284431	-0.20412	-0.139662	Un-clustered
Ank	ENSMUSG00000022265	0	0.626313	1.02949	0.676075	0.697795	Un-clustered
Ank2	ENSMUSG00000032826	0	-0.0266522	0.172631	0.519766	0.330993	Un-clustered
Ankef1	ENSMUSG00000074771	0	1.25527	1.27875	1.74036	1.85733	Un-clustered
Ankfy1	ENSMUSG00000020790	0	-0.00699362	0.0842393	0.199061	0.0203295	Un-clustered
Ankhd1	ENSMUSG00000024483	0	-0.298996	0.160171	0.229128	0.204375	Un-clustered
Ankib1	ENSMUSG00000040351	0	-0.0811157	-0.0584518	0.18773	0.0310342	Un-clustered
Ankle2	ENSMUSG00000029501	0	0.00265624	0.0478838	-0.0598993	-0.0218559	Un-clustered
Ankmy2	ENSMUSG00000036188	0	0.0723085	-0.144244	-0.288621	-0.190489	Un-clustered
Ankra2	ENSMUSG00000021661	0	-0.137528	0.0469966	-0.0321847	0.123385	Un-clustered
Ankrd1	ENSMUSG00000024803	0	-0.492621	-1.03875	-1.97181	-2.21484	Un-clustered
Ankrd10	ENSMUSG00000031508	0	0.0922437	0.217182	0.115725	0.16603	Un-clustered
Ankrd11	ENSMUSG00000035569	0	-0.230223	0.251993	0.559308	0.303286	Un-clustered
Ankrd12	ENSMUSG00000034647	0	0.0202034	0.0506927	0.201527	0.0687158	Un-clustered
Ankrd13a	ENSMUSG00000041870	0	-0.0515719	-0.082886	0.0652667	-0.0153598	Un-clustered
Ankrd13b	ENSMUSG00000037907	0	0.111974	0.0367228	0.0741852	0.221849	Un-clustered
Ankrd13c	ENSMUSG00000039988	0	0.051587	-0.0159392	0.026559	-0.0367228	Un-clustered
Ankrd13d	ENSMUSG00000005986	0	0.190332	-0.0377886	-0.330993	-0.380211	Un-clustered
Ankrd16	ENSMUSG00000047909	0	-0.16665	0.22565	0.32426	0.315116	Un-clustered
Ankrd17	ENSMUSG00000055204	0	-0.0304084	0.123155	0.2501	0.0868264	Un-clustered
Ankrd26	ENSMUSG00000007827	0	-0.283997	0.283301	0.334454	0.20412	Un-clustered
Ankrd27	ENSMUSG00000034867	0	-0.0559952	-0.0142404	0.0797646	0.0997029	Un-clustered
Ankrd28	ENSMUSG00000014496	0	-0.0884865	-0.0354297	0.333786	-0.0442037	Un-clustered
Ankrd32	ENSMUSG00000021597	0	0.0211893	0.108339	0.0413927	0.0791812	Un-clustered
Ankrd39	ENSMUSG00000079610	0	0.168792	-0.0835461	-0.124939	-0.0222764	Un-clustered
Ankrd40	ENSMUSG00000020864	0	0.00728175	-0.11185	-0.0326691	0.0897174	Un-clustered
Ankrd44	ENSMUSG00000052331	0	-0.258278	0.0898645	0.259138	-0.064458	Un-clustered
Ankrd46	ENSMUSG00000048307	0	-0.110412	0.14655	0.287528	0.360313	Un-clustered
Ankrd49	ENSMUSG00000031931	0	-0.634245	-0.049218	-0.0854302	-0.0157943	Un-clustered
Ankrd50	ENSMUSG00000044864	0	-0.124571	-0.136511	0.157656	-0.0192047	Un-clustered
Ankrd52	ENSMUSG00000014498	0	-0.376281	0.00490733	0.548278	0.0467434	Un-clustered
Ankrd54	ENSMUSG00000033055	0	0.180592	-0.0137883	-0.172712	-0.0579919	Un-clustered
Anks1	ENSMUSG00000024219	0	-0.0552228	0.132967	0.323144	0.118408	Un-clustered
Anks3	ENSMUSG00000022515	0	0.11368	-0.0319217	-0.200714	-0.0545857	Un-clustered
Anks6	ENSMUSG00000066191	0	-0.39794	0.31527	0.329059	0.425969	Un-clustered
Ankzf1	ENSMUSG00000026199	0	0.214844	0.0440168	-0.00582954	0.137776	Un-clustered
Ano1	ENSMUSG00000031075	0	0.373581	0.373581	0.104735	-0.228479	Un-clustered
Ano10	ENSMUSG00000037949	0	-0.0369121	0.0975529	-0.00322897	0.0871502	Un-clustered
Ano3	ENSMUSG00000074968	0	0.0618314	0.130246	-0.116323	-0.233067	Un-clustered
Ano6	ENSMUSG00000064210	0	0.1133	0.09691	0.214946	0.122846	Un-clustered
Ano8	ENSMUSG00000034863	0	-0.0362122	0.536558	0.719331	0.763428	Un-clustered
Anp32a	ENSMUSG00000032249	0	0.0497788	0.0497788	-0.0242299	0.121559	Un-clustered
Anp32b	ENSMUSG00000028333	0	0.000351798	-0.00852979	-0.26524	-0.110403	Un-clustered
Anp32e	ENSMUSG00000015749	0	-0.0473556	0.184386	0.267463	0.416214	Un-clustered
Anpep	ENSMUSG00000039062	0	0.0995342	0.445274	0.373581	0.233535	Un-clustered
Antxr2	ENSMUSG00000029338	0	0.110896	0.327823	0.509243	0.442432	Un-clustered
Anxa1	ENSMUSG00000024659	0	-0.407984	-0.204022	-0.345396	-0.234892	Un-clustered
Anxa11	ENSMUSG00000021866	0	-1.34242	0.905551	0.915256	0.898127	Un-clustered
Anxa2	ENSMUSG00000032231	0	-0.272233	-0.335587	-0.23528	0	Un-clustered
Anxa3	ENSMUSG00000029484	0	-0.60912	-0.890166	-1.3813	-1.45342	Un-clustered
Anxa4	ENSMUSG00000029994	0	0.108763	0.259637	0.119324	0.144654	Un-clustered
Anxa5	ENSMUSG00000027712	0	-0.276862	0.0635638	-0.276862	-0.109897	Un-clustered
Anxa6	ENSMUSG00000018340	0	-0.121123	-0.0646657	0.0533311	0.2665	Un-clustered
Anxa7	ENSMUSG00000021814	0	0.00599036	0.102305	-0.0976647	0.189942	Un-clustered
Anxa8	ENSMUSG00000021950	0	-0.0583169	0.187314	-0.314892	-0.485153	Un-clustered
Ap1ar	ENSMUSG00000074238	0	-0.256826	0.234083	0.281196	0.469296	Un-clustered
Ap1b1	ENSMUSG00000009090	0	0.0198084	0.0980666	0.0815873	0.0320813	Un-clustered
Ap1g1	ENSMUSG00000031731	0	-0.0865878	-0.0260916	0.0467692	0.10019	Un-clustered
Ap1g2	ENSMUSG00000040701	0	0.294399	0.171682	0.21388	0.294399	Un-clustered
Ap1m1	ENSMUSG00000003033	0	-0.177001	0.0178014	0.00541747	0.130805	Un-clustered
Ap2a1	ENSMUSG00000060279	0	-0.368766	0.0797725	0.0708177	0.0207947	Un-clustered
Ap2a2	ENSMUSG00000002957	0	-0.0709208	-0.216747	-0.158491	-0.170672	Un-clustered
Ap2b1	ENSMUSG00000035152	0	0.198932	0.105604	0.0633804	0.141035	Un-clustered
Ap2m1	ENSMUSG00000022841	0	-0.0981975	-0.0643832	-0.0981975	-0.119827	Un-clustered
Ap3b1	ENSMUSG00000021686	0	-0.0979387	0.0430088	-0.0617266	-0.0297676	Un-clustered
Ap3d1	ENSMUSG00000020198	0	-0.15565	-0.11545	-0.124939	-0.179704	Un-clustered
Ap3m1	ENSMUSG00000021824	0	-0.249116	-0.289558	-0.559233	-0.329039	Un-clustered
Ap3m2	ENSMUSG00000031539	0	0.0848215	0.0705811	0.321814	0.279202	Un-clustered
Ap3s1	ENSMUSG00000024480	0	-0.184667	-0.026898	-0.337717	-0.271714	Un-clustered
Ap3s2	ENSMUSG00000063801	0	0.164533	0.118976	0.0703178	0.0921462	Un-clustered
Ap4b1	ENSMUSG00000032952	0	0.148226	0.0144778	0.0486919	-0.0304893	Un-clustered
Ap4e1	ENSMUSG00000001998	0	0	0.19382	0.659203	0.352183	Un-clustered
Ap4m1	ENSMUSG00000019518	0	0.313619	0	0.355012	0.10199	Un-clustered
Ap4s1	ENSMUSG00000020955	0	-0.11472	-0.651278	-0.557856	-0.425969	Un-clustered
Ap5m1	ENSMUSG00000036291	0	0.0156051	-0.142962	0.0774122	-0.0813049	Un-clustered
Ap5s1	ENSMUSG00000068264	0	0.136477	-0.0275835	-0.210853	-0.105343	Un-clustered
Ap5z1	ENSMUSG00000039623	0	0.0444191	0.0901766	0.15557	0.0259357	Un-clustered
Apaf1	ENSMUSG00000019979	0	0.173588	0.134199	0.176091	0	Un-clustered
Apba3	ENSMUSG00000004931	0	-0.132024	-0.0128372	0.0516208	0.0553486	Un-clustered
Apbb1	ENSMUSG00000037032	0	0.103297	-0.0511525	0.142668	0.0904279	Un-clustered
Apbb1ip	ENSMUSG00000026786	0	0.121126	0.0265076	-0.322827	-0.182208	Un-clustered
Apbb2	ENSMUSG00000029207	0	0.0336831	-0.156406	-0.193055	-0.182264	Un-clustered
Apc2	ENSMUSG00000020135	0	0.274701	0.413004	0.459747	0.149762	Un-clustered
Apcdd1	ENSMUSG00000071847	0	-0.049218	0.673416	0.492361	0.143907	Un-clustered
Apeh	ENSMUSG00000032590	0	0.138495	0.0345991	0.0247059	-0.037596	Un-clustered
Apex1	ENSMUSG00000035960	0	0.0379024	-0.0224202	-0.27454	-0.146401	Un-clustered
Aph1a	ENSMUSG00000015750	0	-0.198067	-0.0884219	-0.101458	-0.0907631	Un-clustered
Aph1b	ENSMUSG00000032375	0	-0.066458	-0.364082	-0.312929	-0.414387	Un-clustered
Api5	ENSMUSG00000027193	0	-0.0772834	-0.0329168	-0.0785477	-0.097968	Un-clustered
Apip	ENSMUSG00000010911	0	0.116506	-0.229337	-0.407795	-0.354276	Un-clustered
Apitd1	ENSMUSG00000073705	0	0.187673	-0.153228	-0.723104	-0.79005	Un-clustered
Aplf	ENSMUSG00000030051	0	-0.11472	-0.00782534	-0.216709	-0.11472	Un-clustered
Apln	ENSMUSG00000037010	0	0.778151	0.851937	0.890856	0.726999	Un-clustered
Aplp1	ENSMUSG00000006651	0	-0.250863	0.139108	0.0130953	-0.121994	Un-clustered
Aplp2	ENSMUSG00000031996	0	0.217618	0.217618	0.459023	0.333314	Un-clustered
Apmap	ENSMUSG00000033096	0	-0.194802	-0.0159881	0.14162	0.35508	Un-clustered
Apoa1bp	ENSMUSG00000028070	0	0.0543577	-0.0425524	-0.18783	-0.129466	Un-clustered
Apobec1	ENSMUSG00000040613	0	0.48734	0.91457	0.673416	0.569875	Un-clustered
Apobec3	ENSMUSG00000009585	0	0.266544	-0.0818416	-0.190415	-0.297727	Un-clustered
Apoo	ENSMUSG00000079508	0	-0.173298	-0.491362	-0.889302	-0.434457	Un-clustered
Apool	ENSMUSG00000025525	0	0.123883	-0.227507	-0.268544	-0.14655	Un-clustered
Apopt1	ENSMUSG00000037787	0	-0.0477728	-0.0328812	-0.218843	-0.131013	Un-clustered
Appbp2	ENSMUSG00000018481	0	-0.271646	0.00432137	0.167317	0.0773679	Un-clustered
Appl1	ENSMUSG00000040760	0	0.0193769	-0.0716509	-0.020282	-0.0397445	Un-clustered
Appl2	ENSMUSG00000020263	0	0.215243	0.63175	1.00245	0.889566	Un-clustered
Aprt	ENSMUSG00000006589	0	0.0253532	-0.24066	-0.681744	-0.61068	Un-clustered
Aptx	ENSMUSG00000028411	0	0.0484846	-0.234572	-0.271295	-0.130676	Un-clustered
Aqr	ENSMUSG00000040383	0	-0.381686	0.0387077	0.20458	0.0954353	Un-clustered
Ar	ENSMUSG00000046532	0	0.455932	0.325164	0.294781	0.268845	Un-clustered
Araf	ENSMUSG00000001127	0	0.0787756	-0.0475182	-0.0211893	0.0643321	Un-clustered
Arap1	ENSMUSG00000032812	0	0.392919	0.314545	0.343782	0.367977	Un-clustered
Arap2	ENSMUSG00000037999	0	-0.0437089	0.123782	0	-0.059314	Un-clustered
Arcn1	ENSMUSG00000032096	0	-0.0682961	0.26544	0.185541	0.202002	Un-clustered
Areg	ENSMUSG00000029378	0	0.703769	0.530057	-0.556303	-0.778151	Un-clustered
Arel1	ENSMUSG00000042350	0	-0.0684574	0.471047	0.645095	0.561797	Un-clustered
Arf1	ENSMUSG00000048076	0	-0.100773	0.170933	0.0565102	0.127299	Un-clustered
Arf2	ENSMUSG00000062421	0	-0.317284	-0.359782	-0.236878	-0.171682	Un-clustered
Arf3	ENSMUSG00000051853	0	0.0737536	0.173298	0.215327	0.111689	Un-clustered
Arf4	ENSMUSG00000021877	0	0.0399523	0.058017	-0.22265	-0.0486817	Un-clustered
Arf5	ENSMUSG00000020440	0	0.205328	-0.0160183	-0.143475	-0.0499445	Un-clustered
Arf6	ENSMUSG00000044147	0	-0.0510345	0.0838764	-0.0457575	-0.11009	Un-clustered
Arfgap1	ENSMUSG00000027575	0	0.0729579	-0.0217192	-0.0702696	0.0452275	Un-clustered
Arfgap2	ENSMUSG00000027255	0	0.0784395	0.0102536	-0.0105016	0.0747116	Un-clustered
Arfgap3	ENSMUSG00000054277	0	-0.0326691	0.196581	0.129634	0.184403	Un-clustered
Arfgef1	ENSMUSG00000067851	0	-0.0368026	-0.0901766	0.0836817	-0.0054629	Un-clustered
Arfgef2	ENSMUSG00000074582	0	-0.23976	-0.176091	0.0397945	-0.0871502	Un-clustered
Arfip1	ENSMUSG00000074513	0	-0.318159	0.0187832	0.175291	0.014163	Un-clustered
Arfip2	ENSMUSG00000030881	0	-0.13891	-0.0224041	-0.0738761	0.00241947	Un-clustered
Arfrp1	ENSMUSG00000038671	0	-0.207754	-0.218843	-0.237978	-0.134082	Un-clustered
Arglu1	ENSMUSG00000040459	0	0.0782278	-0.134179	-0.278754	-0.0394541	Un-clustered
Arhgap1	ENSMUSG00000027247	0	-0.197002	-0.0469966	0.0578373	-0.010013	Un-clustered
Arhgap10	ENSMUSG00000037148	0	0.179835	-0.0976156	-0.361446	-0.361446	Un-clustered
Arhgap11a	ENSMUSG00000041219	0	0.287242	0.401544	0.2778	-0.283301	Un-clustered
Arhgap12	ENSMUSG00000041225	0	-0.174627	-0.0947148	-0.00889371	0.0550476	Un-clustered
Arhgap17	ENSMUSG00000030766	0	-0.129402	0.0478838	0.0733697	0.0573253	Un-clustered
Arhgap18	ENSMUSG00000039031	0	0.598855	0.422764	0.459747	0.337753	Un-clustered
Arhgap19	ENSMUSG00000025154	0	-0.0843209	0.40302	0.331844	0.10199	Un-clustered
Arhgap20	ENSMUSG00000053199	0	1.20412	1.32222	1.93952	1.97772	Un-clustered
Arhgap21	ENSMUSG00000036591	0	0.0321847	0.108573	0.31742	0.163048	Un-clustered
Arhgap22	ENSMUSG00000063506	0	0.769008	0.735399	0.287242	0.369911	Un-clustered
Arhgap23	ENSMUSG00000049807	0	-0.206126	0.0176487	0.144983	0.0327561	Un-clustered
Arhgap28	ENSMUSG00000024043	0	0.194433	0.0573528	0.160486	0.0437089	Un-clustered
Arhgap29	ENSMUSG00000039831	0	-0.259808	-0.37684	-0.23489	-0.277252	Un-clustered
Arhgap32	ENSMUSG00000041444	0	0.0734289	0.160579	0.39794	0.265314	Un-clustered
Arhgap35	ENSMUSG00000058230	0	0.10418	0.168999	0.246042	0.0808441	Un-clustered
Arhgap39	ENSMUSG00000033697	0	-0.0263289	0.111974	0.575731	0.688629	Un-clustered
Arhgap42	ENSMUSG00000050730	0	-0.180267	-0.385648	-0.129815	-0.079597	Un-clustered
Arhgap44	ENSMUSG00000033389	0	0.205546	-0.0357156	-0.132626	-0.375664	Un-clustered
Arhgap6	ENSMUSG00000031355	0	0.243038	0.251812	0.00513964	-0.0104654	Un-clustered
Arhgdia	ENSMUSG00000025132	0	-0.0888999	0.0223822	0.00570461	0.00540623	Un-clustered
Arhgdib	ENSMUSG00000030220	0	0.0633427	-0.110583	-0.565589	-0.700768	Un-clustered
Arhgdig	ENSMUSG00000073433	0	-0.0579919	-0.90309	-1.68124	-1.68124	Un-clustered
Arhgef1	ENSMUSG00000040940	0	-0.0341543	0.206622	0.287124	0.353397	Un-clustered
Arhgef10	ENSMUSG00000071176	0	-0.187431	-0.173858	0.40768	0.278046	Un-clustered
Arhgef10l	ENSMUSG00000040964	0	-0.238239	0.296177	0.761761	0.758407	Un-clustered
Arhgef11	ENSMUSG00000041977	0	-0.380211	1.00718	1.50741	1.40654	Un-clustered
Arhgef12	ENSMUSG00000059495	0	0.176091	0.372652	0.779247	0.533923	Un-clustered
Arhgef17	ENSMUSG00000032875	0	0.0218453	0.0669468	0.346787	-0.0284885	Un-clustered
Arhgef18	ENSMUSG00000004568	0	-0.080229	-0.133748	-0.0617456	-0.116304	Un-clustered
Arhgef19	ENSMUSG00000028919	0	0.21388	0.259637	0.722035	0.917649	Un-clustered
Arhgef2	ENSMUSG00000028059	0	0.146128	0.125443	0.186075	0.233409	Un-clustered
Arhgef25	ENSMUSG00000019467	0	0.125254	0.0292894	0.106894	0.171862	Un-clustered
Arhgef26	ENSMUSG00000036885	0	-0.189056	0.216709	0.852336	0.954243	Un-clustered
Arhgef28	ENSMUSG00000021662	0	-0.0103	-0.035328	-0.351335	-0.563142	Un-clustered
Arhgef3	ENSMUSG00000021895	0	0.249877	0.636822	1.17448	1.13389	Un-clustered
Arhgef4	ENSMUSG00000037509	0	0.445522	0.60206	0.45364	0.212608	Un-clustered
Arhgef40	ENSMUSG00000004562	0	0.298831	0.386382	0.466763	0.525503	Un-clustered
Arhgef5	ENSMUSG00000033542	0	0.0676433	-0.133149	-0.167635	-0.30103	Un-clustered
Arhgef6	ENSMUSG00000031133	0	0.224396	0.337753	0.551306	0.253851	Un-clustered
Arhgef7	ENSMUSG00000031511	0	0.115599	0.293261	0.44073	0.354572	Un-clustered
Arhgef9	ENSMUSG00000025656	0	0.0540498	0.134	0.194865	0.220801	Un-clustered
Arid1a	ENSMUSG00000007880	0	0.0888541	0.103896	0.452988	0.349829	Un-clustered
Arid1b	ENSMUSG00000069729	0	-0.0880365	0.0864251	0.349963	0.172089	Un-clustered
Arid2	ENSMUSG00000033237	0	0.158068	-0.0387526	0.276518	0.183096	Un-clustered
Arid4a	ENSMUSG00000048118	0	-0.124939	0.0511525	0.458638	0.291887	Un-clustered
Arid4b	ENSMUSG00000039219	0	-0.00796893	0.0449671	0.157264	0.0205622	Un-clustered
Arid5a	ENSMUSG00000037447	0	-0.0690809	0.0917704	0.313619	0.239373	Un-clustered
Arih1	ENSMUSG00000025234	0	-0.193396	-0.120438	-0.148965	-0.125693	Un-clustered
Arih2	ENSMUSG00000064145	0	0.0744781	-0.135909	-0.171682	-0.0954353	Un-clustered
Arl1	ENSMUSG00000060904	0	-0.0861301	0.0443766	-0.0880021	0.0498741	Un-clustered
Arl13b	ENSMUSG00000022911	0	-0.636822	0.187087	0.326966	0.240165	Un-clustered
Arl14ep	ENSMUSG00000027122	0	-0.130334	-0.0929073	-0.171292	-0.21652	Un-clustered
Arl15	ENSMUSG00000042348	0	-0.21455	-0.127399	0.115639	-0.117639	Un-clustered
Arl16	ENSMUSG00000057594	0	0.207608	0.0884219	-0.11115	-0.129634	Un-clustered
Arl2	ENSMUSG00000024944	0	0.121809	-0.206622	-0.357889	-0.22909	Un-clustered
Arl2bp	ENSMUSG00000031776	0	-0.0678386	0.00663058	0.0609882	0.136477	Un-clustered
Arl3	ENSMUSG00000025035	0	0.181186	-0.0892906	-0.345508	-0.141921	Un-clustered
Arl4a	ENSMUSG00000047446	0	0.39794	-0.0263289	-0.0690809	0.0367228	Un-clustered
Arl4c	ENSMUSG00000049866	0	0.085502	0.00796893	-0.528274	-0.790386	Un-clustered
Arl5a	ENSMUSG00000036093	0	-0.242492	0.144355	-0.055087	-0.0850502	Un-clustered
Arl5b	ENSMUSG00000017418	0	-0.286944	0.0365938	0.0978635	0.101656	Un-clustered
Arl6	ENSMUSG00000022722	0	-0.157866	-0.0344176	-0.157866	-0.0621479	Un-clustered
Arl6ip1	ENSMUSG00000030654	0	0.228441	0.186746	0.0207836	0.0175243	Un-clustered
Arl6ip4	ENSMUSG00000029404	0	-0.113509	-0.249235	-0.427903	-0.346787	Un-clustered
Arl6ip5	ENSMUSG00000035199	0	-0.158082	-0.0289637	-0.22812	0.0406491	Un-clustered
Arl6ip6	ENSMUSG00000026960	0	-0.203309	-0.00819448	0	0.10095	Un-clustered
Arl8a	ENSMUSG00000026426	0	-0.304036	0.117386	0.0741604	-0.0310342	Un-clustered
Arl8b	ENSMUSG00000030105	0	-0.0309789	0.0351644	-0.0939303	-0.12469	Un-clustered
Armc1	ENSMUSG00000027599	0	0.00799828	-0.150999	-0.256566	-0.280533	Un-clustered
Armc10	ENSMUSG00000038525	0	-0.07038	-0.12608	0	0.0751732	Un-clustered
Armc5	ENSMUSG00000042178	0	0.11304	-0.07684	-0.0910805	-0.0721951	Un-clustered
Armc6	ENSMUSG00000002343	0	-0.233278	-0.263241	-0.263241	-0.166331	Un-clustered
Armc7	ENSMUSG00000057219	0	-0.0211893	-0.176091	-0.261521	-0.191886	Un-clustered
Armc8	ENSMUSG00000032468	0	-0.10721	0.0177288	0.00895484	0.154449	Un-clustered
Armc9	ENSMUSG00000062590	0	-0.0253059	-0.156074	-0.292912	-0.254454	Un-clustered
Armcx1	ENSMUSG00000033460	0	-0.165367	0.18089	0.20862	0.0731071	Un-clustered
Armcx2	ENSMUSG00000033436	0	-0.232689	-0.0728046	0.0525467	-0.144456	Un-clustered
Armcx3	ENSMUSG00000049047	0	-0.160623	0.101527	0.227121	0.221185	Un-clustered
Armcx4	ENSMUSG00000049804	0	-0.158362	0.0402946	0.288796	0	Un-clustered
Armcx6	ENSMUSG00000050394	0	0.0538754	0.0819041	-0.0710634	-0.122216	Un-clustered
Arnt	ENSMUSG00000015522	0	0.160152	0.195226	0.401447	0.267489	Un-clustered
Arnt2	ENSMUSG00000015709	0	0.0424038	0.187087	0.498841	0.0810333	Un-clustered
Arntl	ENSMUSG00000055116	0	-0.389452	-0.349335	-0.349335	-0.208716	Un-clustered
Arpc1a	ENSMUSG00000029621	0	0.190178	0.0637992	0.0886228	0.288441	Un-clustered
Arpc1b	ENSMUSG00000029622	0	0.183657	0.331756	0.355745	0.455359	Un-clustered
Arpc2	ENSMUSG00000006304	0	-0.129127	-0.139523	-0.439969	-0.289939	Un-clustered
Arpc3	ENSMUSG00000029465	0	-0.0472272	0.0465637	-0.176825	-0.0974606	Un-clustered
Arpc4	ENSMUSG00000079426	0	0.137368	-0.196895	-0.39794	-0.34317	Un-clustered
Arpc5	ENSMUSG00000008475	0	0.119112	-0.186873	-0.347921	-0.186873	Un-clustered
Arpc5l	ENSMUSG00000026755	0	0.164321	-0.15457	-0.317599	-0.287314	Un-clustered
Arpp19	ENSMUSG00000007656	0	0.320888	-0.27123	-0.446864	-0.42941	Un-clustered
Arrb1	ENSMUSG00000018909	0	0.09691	0.39794	0.769008	0.79588	Un-clustered
Arrb2	ENSMUSG00000060216	0	0.342423	0.268845	0.288441	0.385351	Un-clustered
Arrdc1	ENSMUSG00000026972	0	0.172051	-0.266268	-0.0720027	0.0920575	Un-clustered
Arrdc3	ENSMUSG00000074794	0	-0.0157943	0.2156	0.273001	0.293205	Un-clustered
Arrdc4	ENSMUSG00000042659	0	0.262277	0.378442	0.273707	0.331699	Un-clustered
Arsb	ENSMUSG00000042082	0	0.298163	0.252725	0.451625	0.289448	Un-clustered
Arsk	ENSMUSG00000021592	0	-0.277965	-0.160579	0.0589779	0.110896	Un-clustered
Art3	ENSMUSG00000034842	0	0	0.954243	1.83251	1.76343	Un-clustered
Arv1	ENSMUSG00000031982	0	-0.0993846	-0.497325	-0.564271	-0.497325	Un-clustered
Asah1	ENSMUSG00000031591	0	-0.43248	0.140763	0.153883	0.09691	Un-clustered
Asah2	ENSMUSG00000024887	0	0.496007	0.773299	0.849215	0.60206	Un-clustered
Asap1	ENSMUSG00000022377	0	-0.0478606	-0.0468078	-0.000945146	-0.266558	Un-clustered
Asap2	ENSMUSG00000052632	0	-0.322219	0.51663	1.01022	0.760566	Un-clustered
Asap3	ENSMUSG00000036995	0	0.569875	0.47192	0.539614	0.308717	Un-clustered
Asb1	ENSMUSG00000026311	0	0.0791812	-0.187087	-0.0457575	-0.0901766	Un-clustered
Asb13	ENSMUSG00000033781	0	0.0102192	-0.243038	-0.225309	-0.322219	Un-clustered
Asb18	ENSMUSG00000067081	0	0.185637	-0.148063	-0.121734	-0.39794	Un-clustered
Asb3	ENSMUSG00000020305	0	-0.00513964	-0.00513964	-0.109875	-0.0209339	Un-clustered
Asb6	ENSMUSG00000039483	0	-0.19904	-0.0728411	-0.0616569	-0.0690809	Un-clustered
Asb7	ENSMUSG00000030509	0	0	-0.144956	-0.0630517	0.00582954	Un-clustered
Asb8	ENSMUSG00000048175	0	-0.0201098	-0.174131	-0.276206	-0.240589	Un-clustered
Ascc1	ENSMUSG00000044475	0	0.18856	-0.241985	-0.462609	-0.305267	Un-clustered
Ascc2	ENSMUSG00000020412	0	-0.0478207	-0.106799	-0.114767	-0.234377	Un-clustered
Ascc3	ENSMUSG00000038774	0	-0.201414	-0.0541315	-0.0819041	-0.148169	Un-clustered
Asf1a	ENSMUSG00000019857	0	-0.255273	-0.0980081	-0.332877	-0.150537	Un-clustered
Asf1b	ENSMUSG00000005470	0	0.232573	0.0511525	-0.149762	-0.726999	Un-clustered
Ash1l	ENSMUSG00000028053	0	0.00327771	0.119975	0.470491	0.304308	Un-clustered
Ash2l	ENSMUSG00000031575	0	-0.0972733	-0.176818	-0.185637	-0.179006	Un-clustered
Asl	ENSMUSG00000025533	0	-0.153638	-0.299261	-0.439776	-0.411442	Un-clustered
Asna1	ENSMUSG00000052456	0	-0.364467	-0.179629	-0.381093	-0.447334	Un-clustered
Asns	ENSMUSG00000029752	0	-0.163126	-0.242308	-0.627658	-0.431364	Un-clustered
Asnsd1	ENSMUSG00000026095	0	0.0786139	-0.0807717	-0.295397	-0.273569	Un-clustered
Aspa	ENSMUSG00000020774	0	0.104735	0.248642	0.818945	1.85126	Un-clustered
Asph	ENSMUSG00000028207	0	0.24452	0.708018	0.490758	0.21388	Un-clustered
Aspn	ENSMUSG00000021388	0	-0.0439903	-0.321423	-0.208123	-0.11574	Un-clustered
Asrgl1	ENSMUSG00000024654	0	0.226648	0.00796893	0.216996	0.0599979	Un-clustered
Ass1	ENSMUSG00000076441	0	-0.469434	0.144216	-0.33788	-0.541063	Un-clustered
Aste1	ENSMUSG00000032567	0	-0.411101	-0.445864	-0.445864	-0.144834	Un-clustered
Astn2	ENSMUSG00000028373	0	-0.161368	0.406834	1.16394	1.50702	Un-clustered
Asun	ENSMUSG00000040250	0	-0.0488964	0.0253817	-0.182165	-0.0334238	Un-clustered
Asxl1	ENSMUSG00000042548	0	0.0558247	0	0.159109	0.0820542	Un-clustered
Asxl2	ENSMUSG00000037486	0	-0.0170333	-0.0120981	0.0683082	-0.00721836	Un-clustered
Asxl3	ENSMUSG00000045215	0	-0.0439055	-0.30103	-0.0725507	-0.0725507	Un-clustered
Atad1	ENSMUSG00000013662	0	-0.199484	-0.0774897	-0.118629	-0.102239	Un-clustered
Atad2	ENSMUSG00000022360	0	0.252853	0.0170333	-0.0604807	-0.275724	Un-clustered
Atad2b	ENSMUSG00000052812	0	0.0188853	-0.221849	0.227601	-0.09691	Un-clustered
Atat1	ENSMUSG00000024426	0	0.0821868	0.314394	0.528274	0.57883	Un-clustered
Ate1	ENSMUSG00000030850	0	0.0411474	-0.0395085	0.0132822	-0.073287	Un-clustered
Atf1	ENSMUSG00000023027	0	-0.231949	0.0561159	0.042752	0.0176089	Un-clustered
Atf2	ENSMUSG00000027104	0	-0.0468556	-0.0911902	-0.0973215	-0.0598761	Un-clustered
Atf3	ENSMUSG00000026628	0	-0.352183	-0.264046	0.464059	1.29934	Un-clustered
Atf4	ENSMUSG00000042406	0	-0.330156	-0.124157	-0.263927	-0.158269	Un-clustered
Atf5	ENSMUSG00000038539	0	-0.402755	-0.233842	-0.487381	-0.418707	Un-clustered
Atf6	ENSMUSG00000026663	0	-0.0564814	-0.0107239	0.124939	0.226065	Un-clustered
Atf6b	ENSMUSG00000015461	0	-0.318554	0.117515	0.15686	0.0944494	Un-clustered
Atf7	ENSMUSG00000099083	0	-0.168718	0.10516	0.380954	0.30103	Un-clustered
Atf7ip	ENSMUSG00000030213	0	0.243756	0.228174	0.237978	0.161888	Un-clustered
Atg10	ENSMUSG00000021619	0	0.214844	-0.0757207	-0.19382	-0.167491	Un-clustered
Atg101	ENSMUSG00000037204	0	0.149169	-0.209373	-0.353966	-0.284727	Un-clustered
Atg12	ENSMUSG00000032905	0	-0.147031	-0.032763	-0.198447	-0.220349	Un-clustered
Atg13	ENSMUSG00000027244	0	0.157182	0.0664801	0.124122	0.25636	Un-clustered
Atg14	ENSMUSG00000037526	0	-0.0274382	0.135879	0.0258073	0.0732319	Un-clustered
Atg16l1	ENSMUSG00000026289	0	0.236519	-0.0107905	-0.0508196	0.00529634	Un-clustered
Atg2a	ENSMUSG00000024773	0	0.176091	0.123782	0.327902	0.113232	Un-clustered
Atg2b	ENSMUSG00000041341	0	-0.207011	-0.0571107	-0.0342478	-0.128383	Un-clustered
Atg3	ENSMUSG00000022663	0	-0.350016	-0.154902	-0.356547	-0.192315	Un-clustered
Atg4a	ENSMUSG00000079418	0	-0.0804063	0.0179734	0.148742	0.131013	Un-clustered
Atg4b	ENSMUSG00000026280	0	0.182401	-0.0217192	-0.037596	0.0226999	Un-clustered
Atg4c	ENSMUSG00000028550	0	-0.759668	0.10067	0.319513	0.30103	Un-clustered
Atg4d	ENSMUSG00000002820	0	0.156998	-0.361028	-0.329994	-0.0934217	Un-clustered
Atg5	ENSMUSG00000038160	0	-0.0224041	-0.166493	-0.407755	-0.426778	Un-clustered
Atg7	ENSMUSG00000030314	0	0.0750082	0.112297	-0.0672435	-0.104089	Un-clustered
Atg9a	ENSMUSG00000033124	0	-0.218214	0.0611736	0.136641	0.0579919	Un-clustered
Atg9b	ENSMUSG00000038295	0	1.77085	1.64345	1	0	Un-clustered
Athl1	ENSMUSG00000062031	0	0.223733	0.305725	0.486461	0.447832	Un-clustered
Atic	ENSMUSG00000026192	0	-0.491907	-0.229179	-0.456711	-0.374077	Un-clustered
Atl2	ENSMUSG00000059811	0	-0.142313	-0.120702	-0.160411	-0.0766341	Un-clustered
Atl3	ENSMUSG00000024759	0	-0.0261966	0.0738524	0.419028	0.280423	Un-clustered
Atm	ENSMUSG00000034218	0	0.0702875	-0.0118992	0.187673	-0.0910805	Un-clustered
Atmin	ENSMUSG00000047388	0	-0.0392533	-0.0889411	0.0553028	-0.130334	Un-clustered
Atn1	ENSMUSG00000004263	0	-0.243038	0.295679	0.459639	0.388261	Un-clustered
Atoh8	ENSMUSG00000037621	0	-0.855606	-0.736916	-0.48586	-0.331488	Un-clustered
Atox1	ENSMUSG00000018585	0	0.184301	-0.208786	-0.483803	-0.172789	Un-clustered
Atp10a	ENSMUSG00000025324	0	0.0104654	-0.135663	-0.232573	-0.270361	Un-clustered
Atp10d	ENSMUSG00000046808	0	0.0829742	-0.349335	-0.403692	-0.30103	Un-clustered
Atp11a	ENSMUSG00000031441	0	-0.12632	0.147603	0.431364	0.169142	Un-clustered
Atp11b	ENSMUSG00000037400	0	0.0116858	0.225779	0.293061	0.268237	Un-clustered
Atp11c	ENSMUSG00000062949	0	-0.0143978	0.0815352	0.126117	0.0574015	Un-clustered
Atp13a1	ENSMUSG00000031862	0	-0.083487	-0.0695513	-0.0582703	-0.0240224	Un-clustered
Atp13a2	ENSMUSG00000036622	0	0.233469	0.329519	0.402334	0.278366	Un-clustered
Atp13a3	ENSMUSG00000022533	0	-0.0434151	0.153747	0.168987	-0.0509124	Un-clustered
Atp1a1	ENSMUSG00000033161	0	-0.478184	-0.0654892	-0.121063	-0.193837	Un-clustered
Atp1b1	ENSMUSG00000026576	0	-0.474955	0.0191163	-0.00217692	-0.127844	Un-clustered
Atp1b3	ENSMUSG00000032412	0	0.0784064	0.0894139	-0.220689	-0.128046	Un-clustered
Atp2a2	ENSMUSG00000029467	0	-0.209157	0.200438	0.294542	0.224985	Un-clustered
Atp2b1	ENSMUSG00000019943	0	-0.0720864	0.23095	0.273795	0.287187	Un-clustered
Atp2b4	ENSMUSG00000026463	0	-0.0263289	0	0.642678	0.532979	Un-clustered
Atp5a1	ENSMUSG00000025428	0	-0.022294	0.0865571	0.0240614	0.0240614	Un-clustered
Atp5b	ENSMUSG00000025393	0	-0.125492	0.208898	-0.234285	-0.0580534	Un-clustered
Atp5g2	ENSMUSG00000062683	0	-0.456338	-0.0718631	-0.243511	-0.214655	Un-clustered
Atp5s	ENSMUSG00000054894	0	0.253257	0.124939	-0.0791812	0.0177288	Un-clustered
Atp5sl	ENSMUSG00000057229	0	-0.144244	-0.157608	-0.361728	-0.282547	Un-clustered
Atp6ap1	ENSMUSG00000019087	0	-0.159374	0.0860009	0.0136699	-0.0202435	Un-clustered
Atp6ap2	ENSMUSG00000031007	0	-0.268348	0.0358987	-0.152793	-0.220979	Un-clustered
Atp6v0a1	ENSMUSG00000019302	0	0.168603	0.249355	0.138303	0.121795	Un-clustered
Atp6v0a2	ENSMUSG00000038023	0	-0.236789	0.173988	0.442184	0.206474	Un-clustered
Atp6v0b	ENSMUSG00000033379	0	-0.151591	-0.127012	-0.252644	-0.147215	Un-clustered
Atp6v0c	ENSMUSG00000024121	0	-0.165738	0.062811	-0.0400327	-0.119904	Un-clustered
Atp6v0d1	ENSMUSG00000013160	0	-0.160109	-0.0541437	-0.286154	-0.234411	Un-clustered
Atp6v0d2	ENSMUSG00000028238	0	1.73239	2.17319	1.78533	1.79239	Un-clustered
Atp6v0e2	ENSMUSG00000039347	0	-0.146128	-0.08167	0.248324	0.20412	Un-clustered
Atp6v1a	ENSMUSG00000052459	0	-0.310957	0.226243	0.102275	-0.14933	Un-clustered
Atp6v1b2	ENSMUSG00000006273	0	-0.21482	0.0786748	-0.0494854	0.0195956	Un-clustered
Atp6v1e1	ENSMUSG00000019210	0	0.040745	0.0146995	-0.215956	-0.108636	Un-clustered
Atp6v1g1	ENSMUSG00000039105	0	-0.216752	-0.128124	-0.292329	-0.118397	Un-clustered
Atp8a1	ENSMUSG00000037685	0	0.282547	0.533603	1.14871	1.44716	Un-clustered
Atp8b1	ENSMUSG00000039529	0	0.753328	1.32906	1.91381	1.99417	Un-clustered
Atp8b2	ENSMUSG00000060671	0	-0.216575	0.294154	0.335967	0.308916	Un-clustered
Atp9a	ENSMUSG00000027546	0	0.272204	0.210547	0.591983	0.55586	Un-clustered
Atp9b	ENSMUSG00000024566	0	0.231272	0.0027929	0.00556795	0.11502	Un-clustered
Atpaf1	ENSMUSG00000028710	0	0.135404	-0.18142	-0.241716	-0.251056	Un-clustered
Atpaf2	ENSMUSG00000042709	0	-0.0263289	-0.20242	-0.30963	-0.252725	Un-clustered
Atpif1	ENSMUSG00000054428	0	0.247623	-0.0527064	-0.342671	-0.251812	Un-clustered
Atr	ENSMUSG00000032409	0	0.0994572	0	-0.0690809	-0.0543577	Un-clustered
Atraid	ENSMUSG00000013622	0	-0.103896	-0.0616743	-0.106512	0.0665066	Un-clustered
Atrip	ENSMUSG00000025646	0	0.152377	-0.0984864	-0.2156	-0.294781	Un-clustered
[truncated: 8,848 more rows]
