# Supplementary material for: Sequential EMT-MET induces neuronal conversion through Sox2
Source: Cell Discov. 2017 May 30;3:17017–. doi: 10.1038/celldisc.2017.17 (PMC5450022; doi:10.1038/celldisc.2017.17)
Supplement: Supplementary Table S4 [file celldisc201717-s8.xlsx]

## Sheet: Sheet1
Human				Mouse		Log10 values of RNA-seq
Gene Symbol	Ensemble Gene ID	Expression change	HomoGene ID	Gene Symbol	Ensemble Gene ID	Day 2	Day 5	Day 10	Day 14
MMP2	ENSG00000087245	up-regulated	3329	Mmp2	ENSMUSG00000031565	0.275081	0.817959	1.49236	1.19774
ZEB1	ENSG00000148516	up-regulated	31779	Zeb1	ENSMUSG00000031523	0.339863	0.328273	0.490468	0.452478
FN1	ENSG00000115414	up-regulated	1533	Fn1	ENSMUSG00000026728	0	0.29522	0.29522	-0.208554
CDH2	ENSG00000170558	up-regulated	20424	Cdh2	ENSMUSG00000028476	-0.281192	-0.364848	0.440828	-0.0192057
LUM	ENSG00000139329	up-regulated	37614	Lum	ENSMUSG00000035901	1.02037	1.23019	1.33627	1.54046
ABCA1	ENSG00000165029	up-regulated	21130	Abca1	ENSMUSG00000038521	0.682586	1.29455	1.75106	1.21011
DCN	ENSG00000011465	up-regulated	22430	Dcn	ENSMUSG00000032085	0.811005	1.25433	1.31833	1.31833
COL6A3	ENSG00000163359	up-regulated	37917	Col6a3	ENSMUSG00000026042	0.329718	0.919526	1.19175	0.987469
IL1R1	ENSG00000115594	up-regulated	677	Il1r1	ENSMUSG00000032060	0.0656847	0.909683	1.14295	1.10361
PPAP2B	ENSG00000162407	up-regulated	15410	Ppap2b	ENSMUSG00000024909	0.189227	0.84165	1.12046	0.899417
PLAT	ENSG00000104368	up-regulated	717	Plat	ENSMUSG00000020467	0.366233	0.764706	0.884336	0.918864
FBLN1	ENSG00000077942	up-regulated	21295	Fbln1	ENSMUSG00000072235	0.562806	0.805857	0.746645	0.674729
COL3A1	ENSG00000168542	up-regulated	55433	Col3a1	ENSMUSG00000022371	0.544322	0.544322	0.838609	0.838609
SERPINE2	ENSG00000135919	up-regulated	21247	Serpine2	ENSMUSG00000022425	0.218819	1.21411	0.653566	0.586136
IGFBP3	ENSG00000146674	up-regulated	500	Igfbp3	ENSMUSG00000001552	0.171467	0.576773	0.812901	0.934849
NID2	ENSG00000087303	up-regulated	40575	Nid2	ENSMUSG00000024501	-0.392362	0.597364	1.2441	0.972176
MME	ENSG00000196549	up-regulated	5275	Mme	ENSMUSG00000026574	0.0188746	0.530054	1.10872	0.684241
TMEM158	ENSG00000178550	up-regulated	9141	Tmem158	ENSMUSG00000001506	0.492094	0.0829639	0.28944	1.19545
RECK	ENSG00000122707	up-regulated	9622	Reck	ENSMUSG00000037820	0	0.393085	0.972628	0.655884
EML1	ENSG00000066629	up-regulated	20931	Eml1	ENSMUSG00000036103	0.334896	0.381194	0.59318	0.676083
COL6A1	ENSG00000142156	up-regulated	1391	Col6a1	ENSMUSG00000096054	-0.0390436	0.486194	0.649201	0.553233
SYT11	ENSG00000132718	up-regulated	23120	Syt11	ENSMUSG00000054555	0.015503	0.209035	0.551908	0.772864
MAP1B	ENSG00000131711	up-regulated	38111	Map1b	ENSMUSG00000021186	0.0133657	0.111863	0.684633	0.726837
NR2F1	ENSG00000175745	up-regulated	21158	Nr2f1	ENSMUSG00000039497	-0.0257983	0.270776	0.60206	0.678461
CDKN2C	ENSG00000123080	up-regulated	966	Cdkn2c	ENSMUSG00000056486	-0.152622	0.508169	0.522889	0.492907
NREP	ENSG00000134986	up-regulated	70874	Nrep	ENSMUSG00000042834	-0.249012	0.259638	0.697396	0.594083
COL5A1	ENSG00000130635	up-regulated	55434	Col5a1	ENSMUSG00000028339	-0.177337	0.300037	0.609134	0.483093
COL1A1	ENSG00000108821	up-regulated	73874	Col1a1	ENSMUSG00000037242	-0.309519	0.209457	0.544112	0.544112
TUBA1A	ENSG00000167552	up-regulated	68498	Tuba1a	ENSMUSG00000026043	-0.164483	0.0451846	0.379779	0.674397
CDH11	ENSG00000140937	up-regulated	1361	Cdh11	ENSMUSG00000027832	-0.377371	0.317737	0.571265	0.335257
PMP22	ENSG00000109099	up-regulated	7482	Pmp22	ENSMUSG00000020427	-0.0726987	0.137992	0.527675	0.202985
FGFR1	ENSG00000077782	up-regulated	69065	Fgfr1	ENSMUSG00000029859	-0.103645	0.322313	0.387094	0.170112
NRP1	ENSG00000099250	up-regulated	2876	Nrp1	ENSMUSG00000043631	0.0570753	0.0689058	0.347359	0.20753
CDK14	ENSG00000058091	up-regulated	7888	Cdk14	ENSMUSG00000037411	0.00788699	0.205122	0.321711	0.115565
FBN1	ENSG00000166147	up-regulated	30958	Fbn1	ENSMUSG00000021614	-0.226796	0.20446	0.453803	0.20446
PRKCA	ENSG00000154229	up-regulated	55679	Prkca	ENSMUSG00000045636	0.442996	0.124927	0.116167	-0.0555099
EMP3	ENSG00000142227	up-regulated	1090	Emp3	ENSMUSG00000054871	0.100905	0.0727288	0.0133958	0.138534
FSTL1	ENSG00000163430	up-regulated	5144	Fstl1	ENSMUSG00000024238	-0.0741136	0.0623734	0.130828	0.130828
HAS2	ENSG00000170961	up-regulated	3892	Has2	ENSMUSG00000057092	-0.972417	0.216832	0.616931	0.115024
GALNT10	ENSG00000164574	up-regulated	14924	Galnt10	ENSMUSG00000031825	-0.0986174	-0.186398	0.212256	-0.0208614
WNT5A	ENSG00000114251	up-regulated	20720	Wnt5a	ENSMUSG00000017002	-0.159486	0.160148	0.0881717	-0.184622
ADAM12	ENSG00000148848	up-regulated	74862	Adam12	ENSMUSG00000057335	-0.430654	-0.1022	0.317075	0
TNFAIP6	ENSG00000123610	up-regulated	5162	Tnfaip6	ENSMUSG00000000392	-0.329056	-0.0137872	0.0263401	0.0969016
SYNE1	ENSG00000131018	up-regulated	52329	Syne1	ENSMUSG00000015243	-0.150395	0.0729697	0.00526802	-0.189528
CYP1B1	ENSG00000138061	up-regulated	68035	Cyp1b1	ENSMUSG00000068923	-0.517501	-0.127185	0.141845	0.0551788
LTBP2	ENSG00000119681	up-regulated	369	Ltbp2	ENSMUSG00000028111	-0.294949	0.00942224	0.0649021	-0.237302
VCAN	ENSG00000038427	up-regulated	3228	Vcan	ENSMUSG00000026837	-0.499921	-0.139889	0.0941622	0.0535833
VIM	ENSG00000026025	up-regulated	2538	Vim	ENSMUSG00000048126	0	-0.29522	-0.29522	0
LTBP1	ENSG00000049323	up-regulated	522	Ltbp1	ENSMUSG00000020186	0.15774	-0.245279	-0.228572	-0.292812
SULF1	ENSG00000137573	up-regulated	49408	Sulf1	ENSMUSG00000004151	-0.203376	-0.0480444	-0.0904595	-0.412562
TFPI	ENSG00000003436	up-regulated	4579	Tfpi	ENSMUSG00000078771	-0.334926	-0.172189	-0.346365	-0.326557
PTX3	ENSG00000163661	up-regulated	7500	Ptx3	ENSMUSG00000050965	-0.851253	-0.400249	-0.183809	0.209427
TGM2	ENSG00000198959	up-regulated	3391	Tgm2	ENSMUSG00000041845	-0.375083	-0.327641	-0.358677	-0.434657
TPM1	ENSG00000140416	up-regulated	121635	Tpm1	ENSMUSG00000032366	-0.390466	-0.440136	-0.582343	-0.551818
DLC1	ENSG00000164741	up-regulated	4442	Dlc1	ENSMUSG00000020241	-0.516206	-0.90023	-0.379629	-0.680659
FBLN5	ENSG00000140092	up-regulated	38170	Fbln5	ENSMUSG00000029330	-0.789361	-0.664433	-0.541372	-0.724579
MYL9	ENSG00000101335	up-regulated	21230	Myl9	ENSMUSG00000022367	-0.403862	-0.676023	-0.788247	-1.35813
LOX	ENSG00000113083	up-regulated	1741	Lox	ENSMUSG00000019997	-0.827953	-1.07537	-1.21252	-1.24942
TAGLN	ENSG00000149591	up-regulated	2398	Tagln	ENSMUSG00000028551	-0.512805	-0.984549	-1.4019	-1.59862
CTGF	ENSG00000118523	up-regulated	1431	Ctgf	ENSMUSG00000069601	-0.951405	-1.17989	-1.38688	-1.36442
SERPINE1	ENSG00000106366	up-regulated	68070	Serpine1	ENSMUSG00000021994	-0.997613	-1.36737	-1.66223	-1.20599
SLPI	ENSG00000124107	down-regulated	2305	Slpi	ENSMUSG00000006369	1.10267	1.25526	1.02802	0.801643
ALDH1A3	ENSG00000184254	down-regulated	68080	Aldh1a3	ENSMUSG00000038587	-0.0791709	1.22185	1.10833	1.37107
SERPINB1	ENSG00000021355	down-regulated	133768	Serpinb1a	ENSMUSG00000038543	0.744718	0.842794	0.723977	0.78611
FXYD3	ENSG00000089356	down-regulated	4356	Fxyd3	ENSMUSG00000001119	0.726987	0.367979	0.790053	1.11947
ANK3	ENSG00000151150	down-regulated	56908	Ank3	ENSMUSG00000031673	0.462021	0.551938	0.843516	1.06167
PLXNB1	ENSG00000164050	down-regulated	130508	Plxnb1	ENSMUSG00000042215	0.287243	0.294197	0.911489	0.897972
GPX3	ENSG00000211445	down-regulated	20480	Gpx3	ENSMUSG00000019699	0.659828	0.756398	0.469577	0.240884
CTSV	ENSG00000136943	down-regulated	76699	Ctsl	ENSMUSG00000021477	0.204941	0.618045	0.173544	-0.0240523
MBP	ENSG00000197971	down-regulated	1788	Mbp	ENSMUSG00000031367	-0.350248	-0.135403	0.85926	0.410183
CXCL16	ENSG00000161921	down-regulated	49694	Cxcl16	ENSMUSG00000053475	0.176103	0.158703	0.0595738	-0.100123
SYK	ENSG00000165025	down-regulated	2390	Syk	ENSMUSG00000014329	0.116499	-0.189679	-0.189679	-0.432701
ABLIM1	ENSG00000099204	down-regulated	40994	Ablim1	ENSMUSG00000033960	-0.0710732	-0.251992	0.039164	-0.430533
IFI30	ENSG00000216490	down-regulated	38171	Ifi30	ENSMUSG00000004105	0.00638184	0.0329628	-0.325233	-0.456241
RHOD	ENSG00000173156	down-regulated	22409	Rhod	ENSMUSG00000040212	-0.16078	-0.0375685	-0.236489	-0.425175
JUP	ENSG00000173801	down-regulated	1680	Jup	ENSMUSG00000024087	0.0372374	-0.150304	-0.394711	-0.445856
ZHX2	ENSG00000178764	down-regulated	8968	Zhx2	ENSMUSG00000055172	-0.634722	-0.307382	-0.0127637	-0.0326618
SLC7A5	ENSG00000103257	down-regulated	55759	Slc7a5	ENSMUSG00000031375	-0.354192	-0.0860344	-0.327852	-0.315269
CDS1	ENSG00000163624	down-regulated	68173	Cds1	ENSMUSG00000024304	0.0292902	-0.429359	-0.354704	-0.354704
FST	ENSG00000134363	down-regulated	7324	Fst	ENSMUSG00000038729	-0.427944	-0.460726	-0.220535	-0.484056
MTUS1	ENSG00000129422	down-regulated	100292	Mtus1	ENSMUSG00000019929	-0.35067	-0.37415	-0.393868	-0.564943
TPD52L1	ENSG00000111907	down-regulated	2468	Tpd52l1	ENSMUSG00000028487	-0.0927473	-0.201901	-0.778163	-0.937859
FGFR2	ENSG00000066468	down-regulated	22566	Fgfr2	ENSMUSG00000032366	-0.556665	-0.563077	-0.320988	-0.576262
EPHA1	ENSG00000146904	down-regulated	3835	Epha1	ENSMUSG00000028926	0	-0.282547	-0.963778	-0.817658
PKP2	ENSG00000057294	down-regulated	3364	Pkp2	ENSMUSG00000021388	-0.107016	-0.617292	-0.638485	-0.825575
KRT17	ENSG00000186831	down-regulated	363	Krt17	Ave:	-0.0870997	0.0756995	0.201103	0.162598
PTGER2	ENSG00000125384	up-regulated	739	Ptger2
BIK	ENSG00000100290	down-regulated	924	Bik
CXADR	ENSG00000154639	down-regulated	1024	Cxadr
IL18	ENSG00000150782	down-regulated	1200	Il18
FGF2	ENSG00000138685	up-regulated	1521	Fgf2
KRT15	ENSG00000171346	down-regulated	1712	Krt15
EPCAM	ENSG00000119888	down-regulated	1764	Epcam
OCLN	ENSG00000197822	down-regulated	1905	Ocln
PPL	ENSG00000118898	down-regulated	2026	Ppl
SORL1	ENSG00000137642	down-regulated	2336	Sorl1
ELF3	ENSG00000163435	down-regulated	3265	Elf3
LAD1	ENSG00000159166	down-regulated	4059	Lad1
RGS4	ENSG00000117152	up-regulated	4100	Rgs4
AGR2	ENSG00000106541	down-regulated	4674	Agr2
ST6GALNAC2	ENSG00000070731	down-regulated	4714	St6galnac2
MPZL2	ENSG00000149573	down-regulated	7309	Mpzl2
GJB3	ENSG00000188910	down-regulated	7338	Gjb3
SMPDL3B	ENSG00000130768	down-regulated	8708	Smpdl3b
LSR	ENSG00000105699	down-regulated	9306	Lsr
SPINT1	ENSG00000166145	down-regulated	9653	Spint1
OVOL2	ENSG00000125850	down-regulated	10930	Ovol2
PRRG4	ENSG00000135378	down-regulated	11451	Prrg4
PRSS8	ENSG00000052344	down-regulated	20613	Prss8
MAP7	ENSG00000135525	down-regulated	20851	Map7
CDH1	ENSG00000039068	down-regulated	20917	Cdh1
TSPAN1	ENSG00000117472	down-regulated	21170	Tspan1
KLK10	ENSG00000129451	down-regulated	26428	Klk10
ADRB2	ENSG00000169252	down-regulated	30948	Adrb2
CA2	ENSG00000104267	down-regulated	37256	Car2
SLC27A2	ENSG00000140284	down-regulated	37830	Slc27a2
KLK7	ENSG00000169035	down-regulated	37998	Klk7
C10orf10	ENSG00000165507	down-regulated	48491	8430408G22Rik
FAM169A	ENSG00000198780	down-regulated	52656	Fam169a
FGFR3	ENSG00000068078	down-regulated	55437	Fgfr3
DSG3	ENSG00000134757	down-regulated	55513	Dsg3
RAPGEF5	ENSG00000136237	down-regulated	56563	Rapgef5
PLS1	ENSG00000120756	down-regulated	68270	Pls1
SPOCK1	ENSG00000152377	up-regulated	80193	Spock1
SLC22A4	ENSG00000197208	up-regulated	81701	Slc22a4
TMEM30B	ENSG00000182107	down-regulated	133755	Tmem30b
SRGN	ENSG00000122862	up-regulated	Not Identified
S100P	ENSG00000163993	down-regulated	Not Identified
ZNF165	ENSG00000197279	down-regulated	Not Identified
CD24	ENSG00000185275	down-regulated	Not Identified
