# Supplementary material for: Sequential EMT-MET induces neuronal conversion through Sox2
Source: Cell Discov. 2017 May 30;3:17017–. doi: 10.1038/celldisc.2017.17 (PMC5450022; doi:10.1038/celldisc.2017.17)
Supplement: Supplementary Table S5 [file celldisc201717-s9.xlsx]

## Sheet: Sheet1
qPCR n=5													Plotted
EMT	Cdh2			Fn1			Zeb1			Slug			Average of Log2 values of normlized expression
	ave	sd	n	ave	sd	n	ave	sd	n	ave	sd	n
Day 0	100	0	5	100	0	5	100	0	5	100	0	5	0
Day 2	54	17	5	87	12	5	138	14	5	67	12	5	-0.557424
Day 4	132	23	5	137	11	5	221	17	5	198	23	5	0.581376
Day 6	196	32	5	197	13	5	235	35	5	324	34	5	1.45118
Day 8	213	22	5	216	22	5	365	42	5	417	55	5	2.14768
Day 10	319	43	5	312	28	5	454	51	5	443	49	5	2.92923
Day 12	289	38	5	276	24	5	376	44	5	265	37	5	2.2356
Day 14	177	23	5	141	23	5	211	17	5	231	36	5	0.922493
EMT	Ocln			Epcam
	ave	sd	n	ave	sd	n
Day 0	100	0	5	100	0	5
Day 2	117	34	5	134	17	5
Day 4	133	21	5	156	21	5
Day 6	101	19	5	103	12	5
Day 8	89	13	5	56	17	5
Day 10	76	22	5	31	26	5
Day 12	70	14	5	66	17	5
Day 14	111	23	5	131	16	5
