# Supplementary material for: Sequential EMT-MET induces neuronal conversion through Sox2
Source: Cell Discov. 2017 May 30;3:17017–. doi: 10.1038/celldisc.2017.17 (PMC5450022; doi:10.1038/celldisc.2017.17)
Supplement: Supplementary Table S6 [file celldisc201717-s10.xlsx]

## Sheet: Sheet1
			GSE76481				GSE68715	GSE68902
Symbol	Ensemble Gene ID	Locus	iPSCs-p3	iPSCs-p20	ESCs	NSCs	Neurons	Day 2	Day 5	Day 10	Day 14	Remarks
0610007P14Rik	ENSMUSG00000021252	chr12:85824522-85824522	0.532233	0.541015	0.637317	0.8394	0.319838	0.78319	0.538534	0.0643862	0.325399
0610009B22Rik	ENSMUSG00000007777	chr11:51688653-51688653	0.0159178	0.265003	0.340169	0.358588	-0.00691621	-0.0370235	-0.428816	-0.626112	-0.407957
0610009E02Rik	ENSMUSG00000086714	chr2:26445696-26445696	0.380899	0.426183	0.16349	0.789617	-0.54814	-2.23712	0.436247	-0.163452	0.954228
0610009O20Rik	ENSMUSG00000024442	chr18:38250249-38250249	1.07785	0.869512	0.565459	0.550354	0.623238	-0.340276	0.229192	0.396423	0.413428
0610010F05Rik	ENSMUSG00000042208	chr11:23633549-23633549	-0.238524	0.0247031	0.380529	0.951779	1.51981	0.719685	-0.213283	-0.13277	0.0840006
0610010K14Rik	ENSMUSG00000020831	chr11:70236196-70236196	0.985906	1.02783	0.590716	0.375554	0.89743	0.263701	-0.896481	-0.928403	-0.63136
0610011F06Rik	ENSMUSG00000025731	chr17:25875464-25875464	-0.0387096	-0.0767369	-0.0370249	0.386735	0.366056	-0.176719	-0.980936	-1.12913	-0.778547
0610030E20Rik	ENSMUSG00000058706	chr6:72347317-72347317	0.483009	0.423494	0.429023	0.585783	0.574564	-0.627127	-0.447635	0.510807	0.257483
0610037L13Rik	ENSMUSG00000028608	chr4:107889813-107889813	0.268968	0.290277	0.442	0.790262	0.540109	0.364715	-0.421371	-0.54104	-0.264146
1110001J03Rik	ENSMUSG00000019689	chr6:38534823-38534823	1.35177	1.45014	1.27622	1.54935	0.933676	-0.389105	-2.31921	-1.90108	-0.793758
1110004E09Rik	ENSMUSG00000022972	chr16:90934827-90934827	0.854381	0.906222	0.650481	0.70252	0.440739	-0.642187	-1.46797	-1.80589	-1.30999
1110004F10Rik	ENSMUSG00000030663	chr7:116093301-116093301	-0.0933845	-0.0966424	-0.119026	0.338309	0.673017	-0.57003	0.0843064	-0.245789	0.0185026
1110007C09Rik	ENSMUSG00000037960	chr13:49216026-49216026	0.169192	-0.206549	-0.93329	-0.919749	-1.01791	-0.4652	-0.308528	-0.347453	0.146723
1110008F13Rik	ENSMUSG00000027637	chr2:156863128-156863128	-0.451045	-0.109506	0.12353	-0.0462948	-0.0706943	-0.278923	-1.08842	-1.3967	-1.1544
1110008L16Rik	ENSMUSG00000021023	chr12:55299577-55299577	0.490641	0.515534	0.632092	0.0699378	0.188992	0.346093	-1.24966	-0.860057	-0.891903
1110008P14Rik	ENSMUSG00000039195	chr2:32381862-32381862	-0.127047	-0.306302	-0.104506	-0.173981	-0.548197	0.226105	-0.428816	-0.781135	-0.752295
1110012L19Rik	ENSMUSG00000045237	chrX:70385877-70385877	-0.189106	-0.153878	-0.0173377	-0.150182	-0.22756	0.0414311	-0.513976	-1.1048	-0.758095
1110019D14Rik	ENSMUSG00000097616	chr6:13871526-13871526	0.301998	0.718338	0.94015	-0.218172	-0.898327	0.388971	-0.427551	-0.226253	-0.211954
1110032A03Rik	ENSMUSG00000037971	chr9:50768452-50768452	-0.139921	-0.167277	0.159756	0.194014	0.262754	0.308111	-0.772588	-0.498032	-0.322596
1110034G24Rik	ENSMUSG00000044991	chr2:132686931-132686931	0.645219	0.866758	0.910027	0.634513	0.857927	-0.0583416	-1.41667	-1.01823	-0.717679
1110037F02Rik	ENSMUSG00000040720	chr4:11485958-11485958	-0.0220405	0.121703	0.262021	0.0735005	-0.307638	0.155287	-0.0210371	0.200889	0.000719277
1110038B12Rik	ENSMUSG00000092203	chr17:34951244-34951244	0.307295	0.126799	0.0664273	0.0734612	0.104804	-1.25305	-1.44057	-1.31911	-0.905454
1110038F14Rik	ENSMUSG00000063236	chr15:76948539-76948539	0.316413	0.481606	0.58145	0.414574	0.35493	0.136017	-0.516451	-0.521057	-0.39362
1110046J04Rik	ENSMUSG00000085457	chr13:33935567-33935567	-1.32507	-1.49974	-1.87574	-2.04836	-2.33085	1.41038	-0.847769	-1.20654	-0.510081
1110051M20Rik	ENSMUSG00000040591	chr2:91444622-91444622	-0.349381	-0.330226	-0.277654	0.543544	0.831084	0.182281	-0.251883	-0.340355	-0.0446366
1110057K04Rik	ENSMUSG00000037669	chr12:8208107-8208107	-0.318808	-0.134478	0.217607	-0.173384	0.117915	-0.363641	-0.525766	-0.419643	-0.146083
1110058L19Rik	ENSMUSG00000026154	chr1:24005656-24005656	-0.134893	0.0203572	-0.113937	0.126882	0.16422	0.59314	-0.473493	-0.832638	-0.681539
1110059E24Rik	ENSMUSG00000035171	chr19:21652728-21652728	0.772494	0.823262	0.408298	0.782724	0.346336	0.297766	-0.239287	-0.294298	-0.301286
1110059G10Rik	ENSMUSG00000032551	chr9:122951000-122951000	-0.305499	-0.157346	0.276566	0.224144	0.303863	-0.310431	-0.772588	-0.57259	-0.0117263
1110065P20Rik	ENSMUSG00000078570	chr4:124850330-124850330	0.144617	0.0834023	-0.039221	0.530922	0.101502	0.424346	-0.879371	-0.846176	-0.683986
1190002N15Rik	ENSMUSG00000045414	chr9:94538081-94538081	-0.68149	-0.632573	0.193356	-0.386882	-0.176769	-0.890762	-0.483771	-0.356301	-0.584424
1200014J11Rik	ENSMUSG00000020783	chr11:73047783-73047783	0.29549	0.118496	0.342525	0.0264421	0.139899	-0.815314	-0.46508	-0.0576236	-0.135859
1300002E11Rik	ENSMUSG00000097290	chr16:21794392-21794392	-0.523581	-0.0472185	0.441803	0.156702	0.575167	0.195596	-0.306887	-0.351634	-0.0620537
1500004A13Rik	ENSMUSG00000098912	chr3:88832547-88832547	0.361966	0.155851	0.25576	2.9506	1.38957	0.64927	0.380657	0.715207	0.400581
1500009L16Rik	ENSMUSG00000087651	chr10:83722865-83722865	2.00624	2.01347	0.543999	1.23701	0.58904	1.52504	1.59465	0.556614	0.521516
1500011B03Rik	ENSMUSG00000072694	chr5:114813976-114813976	0.616675	0.793277	0.408619	0.972031	1.07173	-0.204102	-1.25159	-0.926824	-0.961604
1500011K16Rik	ENSMUSG00000051319	chr2:127792488-127792488	1.11737	1.07922	0.651877	1.05043	0.496664	0.410718	-1.03043	-1.59703	-0.76429
1500012F01Rik	ENSMUSG00000074578	chr2:167062934-167062934	1.07329	0.814751	0.292118	0.538269	0.354512	-0.37352	-1.55224	-1.45747	-1.27743
1500015A07Rik	ENSMUSG00000098702	chr18:61726390-61726390	0.555392	0.567556	0.386201	0.68984	0.085611	0.750274	-0.744732	-0.910608	-0.944675
1500015O10Rik	ENSMUSG00000026051	chr1:43730602-43730602	-1.97005	-1.84052	-1.50493	-0.0599982	1.14374	0.156054	2.28381	2.46616	2.44187
1600002K03Rik	ENSMUSG00000035595	chr10:80172944-80172944	-0.975094	-0.962131	-0.324955	-0.792949	-0.0496633	-0.922464	-2.52919	-3.38034	-2.34621
1600012H06Rik	ENSMUSG00000050088	chr17:14943184-14943184	-0.409723	-0.347657	-0.103799	-0.351769	-0.499783	0.209473	0.0624434	-0.101204	0.00124967
1600014C10Rik	ENSMUSG00000054676	chr7:38183217-38183217	-0.078206	-0.363426	0.133189	-0.305807	-1.02764	-0.201084	0.0332908	-0.125827	-0.222293
1600020E01Rik	ENSMUSG00000097048	chr6:86526271-86526271	0.819654	0.8688	0.860026	0.711697	1.38337	1.81269	0.484633	-0.288813	0.123421
1700007K13Rik	ENSMUSG00000026831	chr2:28465852-28465852	0.858579	0.705667	0.300206	-1.10572	-1.84225	1.24955	0.472623	-1.10963	-1.98229
1700017B05Rik	ENSMUSG00000032300	chr9:57262599-57262599	-0.614528	-0.24906	-0.351938	0.47562	-1.49025	0.193467	0.104919	0.0030915	-0.433394
1700020I14Rik	ENSMUSG00000085438	chr2:119594297-119594297	0.287114	0.222846	0.195317	0.38014	0.49645	0.374581	0.214913	0.769744	0.601057
1700021F05Rik	ENSMUSG00000019797	chr10:43540994-43540994	0.431347	0.696819	0.608186	0.28857	0.383211	0.00870738	-1.39329	-1.43772	-1.49494
1700021K19Rik	ENSMUSG00000035629	chr16:32824920-32824920	-0.819856	-0.572103	-0.678567	0.644403	0.53232	-0.228133	-0.242038	0.977867	2.11529
1700025G04Rik	ENSMUSG00000032666	chr1:152089970-152089970	-0.314694	-0.214695	-0.0821458	1.31834	0.790872	-0.0531163	-0.942872	-0.865886	-1.00593
1700030K09Rik	ENSMUSG00000052794	chr8:72443880-72443880	0.389078	0.506876	0.685476	0.816671	0.805228	0.230778	-1.19233	-0.629548	-0.632592
1700034P13Rik	ENSMUSG00000097893	chr1:9747648-9747648	0.430213	0.415195	0.502891	0.196122	-0.583826	1.112	-0.131335	-0.53839	-1.23876
1700037H04Rik	ENSMUSG00000027327	chr2:131160034-131160034	0.803739	0.772504	0.359402	0.376388	0.328154	-0.337937	-0.565865	-1.0818	-0.990611
1700047I17Rik2	ENSMUSG00000094103	chr12:55199533-55199533	0.144422	0.161191	0.184397	0.0412841	-0.0614259	-1.01429	-0.784439	-1.14062	-0.99932
1700048O20Rik	ENSMUSG00000043773	chr9:121938135-121938135	-0.0149139	0.00973116	0.381808	-0.127046	1.5372	0.693539	-1.51844	-1.88703	-1.50136
1700049G17Rik	ENSMUSG00000070709	chr7:27929430-27929430	0.0158742	0.142626	0.273731	0.649682	0.325334	-0.259132	-0.665504	0.0839528	-0.0908073
1700052N19Rik	ENSMUSG00000061759	chr10:4432467-4432467	1.22733	1.0446	0.848381	0.242618	-0.455816	0.289569	-0.368396	-0.624436	-0.509824
1700066M21Rik	ENSMUSG00000038323	chr1:57377620-57377620	0.428687	0.413468	0.759533	0.92153	0.657516	0.78472	0.290767	-0.0651349	-0.188631
1700088E04Rik	ENSMUSG00000033029	chr15:79134916-79134916	-1.36067	-1.31329	-1.08063	0.445902	0.196082	-1.45923	-0.153661	-0.648944	0.273819
1700113A16Rik	ENSMUSG00000096935	chr3:88177785-88177785	0.0130011	0.142454	0.3803	0.337796	0.634734	0.723297	-1.41667	-2.74675	-0.838613
1700123O20Rik	ENSMUSG00000040822	chr14:54686171-54686171	-0.864025	-0.428743	0.0528209	-0.0591491	-0.0760382	-0.687671	-0.609914	-0.884497	-0.863599
1810009A15Rik	ENSMUSG00000071653	chr19:8888853-8888853	0.0909166	0.327211	0.523597	0.0999101	0.1646	0.207563	-0.739082	-1.38659	-1.21616
1810011O10Rik	ENSMUSG00000056313	chr8:24438984-24438984	0.237752	-0.296947	-1.188	0.0185308	-0.332657	2.465	2.03724	0.810217	1.58198
1810013L24Rik	ENSMUSG00000022507	chr16:8830100-8830100	-0.204209	-0.391775	0.0893925	-0.756908	-0.219254	-0.343433	-0.848889	-0.901268	-0.733811
1810022K09Rik	ENSMUSG00000078784	chr3:14611285-14611285	0.160278	0.270696	0.422034	0.159057	-0.366666	0.0720882	-1.20922	-1.51391	-1.07782
1810024B03Rik	ENSMUSG00000044145	chr2:127208280-127208280	0.199772	0.241081	0.183259	0.250949	0.315511	-0.252176	-2.53788	-1.48046	-1.64624
1810026J23Rik	ENSMUSG00000048429	chr9:21592722-21592722	-0.516031	-0.493854	-0.0524889	-0.075774	0.521826	-0.957685	-0.358623	-0.224696	-0.273248
1810030O07Rik	ENSMUSG00000044148	chrX:12673668-12673668	0.345313	0.251889	0.431211	0.00402153	0.129035	-0.818963	-0.222093	-0.110296	-0.0752753
1810032O08Rik	ENSMUSG00000020812	chr11:116671660-116671660	1.45959	1.46687	1.09283	0.725668	1.16203	-0.216821	-1.12291	-0.652364	-0.618462
1810037I17Rik	ENSMUSG00000054091	chr3:122924242-122924242	0.955647	0.833912	0.5495	0.344969	0.308699	0.116403	-0.642412	-0.944729	-0.600484
1810043G02Rik	ENSMUSG00000020284	chr10:77978524-77978524	-0.820192	-0.904768	-0.543734	-0.167216	0.128364	0.118871	-0.0204588	0.572034	0.279335
1810043H04Rik	ENSMUSG00000078572	chr11:120098928-120098928	0.0359661	0.163633	0.478199	0.28708	-0.0189519	-0.0139317	-0.830702	-0.905135	-1.10408
1810055G02Rik	ENSMUSG00000035372	chr19:3708333-3708333	-0.721718	-0.401554	0.0586817	-0.0217885	-0.409744	-0.261948	0.0557035	0.0392187	0.144115
1810058I24Rik	ENSMUSG00000073155	chr6:35252654-35252654	-0.53154	-0.358102	-0.176643	-0.0299092	-0.483858	-0.092597	-0.752418	-1.07353	-0.855362
2010012O05Rik	ENSMUSG00000062376	chr19:46689906-46689906	0.422197	0.447736	0.585994	0.460138	0.075823	0.0341798	-0.538791	-0.402313	-0.414046
2010107E04Rik	ENSMUSG00000021290	chr12:111966977-111966977	0.431825	0.500632	0.41798	0.46937	0.267933	0.423769	-0.895156	-1.20638	-1.14677
2010111I01Rik	ENSMUSG00000021458	chr13:63282142-63282142	-1.46898	-1.43409	-0.810344	-2.70479	-0.843905	0.066119	-0.54051	-0.805718	-0.503699
2010204K13Rik	ENSMUSG00000063018	chrX:7421085-7421085	1.31351	1.35011	1.09243	0.90387	0.272224	1.42516	-1.38563	-1.66647	-1.27111
2010315B03Rik	ENSMUSG00000074829	chr9:124312696-124312696	-0.493953	-0.36046	0.498491	0.318569	-0.469251	-0.114897	0.103192	0.0752711	0.321333
2200002D01Rik	ENSMUSG00000030587	chr7:29248432-29248432	0.015058	-0.241012	-0.882012	-2.86044	-2.38329	0.397003	-2.74363	-4.87242	-3.45783
2210013O21Rik	ENSMUSG00000086316	chrX:153723590-153723590	0.120203	-0.116856	-0.249663	-0.0191512	0.051381	0.469563	-0.83276	-0.977167	-0.792448
2210016F16Rik	ENSMUSG00000021550	chr13:58385225-58385225	-0.0765277	-0.193429	-0.255568	-0.680096	-0.430218	0.489129	-0.471084	-0.752274	-0.806692
2210016L21Rik	ENSMUSG00000029559	chr5:114942158-114942158	-0.0739416	0.0240208	0.247948	-0.131254	0.400183	-0.175877	-0.581725	-0.661637	-0.684765
2210018M11Rik	ENSMUSG00000035401	chr7:98656569-98656569	0.684153	0.739889	0.446742	0.336318	0.511359	-0.338482	-0.282549	-0.114722	-0.154684
2210408I21Rik	ENSMUSG00000071252	chr13:77135540-77135540	-0.369965	-0.341217	0.19277	0.0777372	0.730675	-0.141733	0.0118701	0.00543604	-0.0171357
2300009A05Rik	ENSMUSG00000032403	chr9:63398827-63398827	0.297283	0.40541	0.470436	0.295991	1.01251	0.741225	-0.883373	-0.741957	-0.550202
2310003H01Rik	ENSMUSG00000025384	chr11:120378735-120378735	-0.394577	-0.217429	0.292402	0.345613	1.25447	0.608924	-0.266142	-0.167317	-0.235842
2310009B15Rik	ENSMUSG00000079283	chr1:138856854-138856854	-0.777156	-0.770917	-0.230632	0.485246	-0.159071	0.330146	-1.73019	-2.15661	-1.16806
2310011J03Rik	ENSMUSG00000020133	chr10:80320537-80320537	-1.49735	-1.17452	-0.161678	-0.503055	-0.2454	-0.602285	-0.93743	-0.830009	-0.760309
2310022A10Rik	ENSMUSG00000049643	chr7:27553233-27553233	1.31109	0.985411	0.702052	-0.281527	0.0227941	-0.252804	-0.114033	-0.543305	-0.391683
2310022B05Rik	ENSMUSG00000031983	chr8:124663369-124663369	-1.01505	-1.09591	-1.29974	-1.45519	0.115342	-0.804656	-1.48801	-1.13174	-1.20091
2310030G06Rik	ENSMUSG00000032062	chr9:50746521-50746521	0.864401	0.674893	1.22875	-1.89871	-2.13245	-0.0139317	-0.785648	-1.0373	-0.963574
2310033P09Rik	ENSMUSG00000020441	chr11:59208321-59208321	0.0430422	0.215008	0.559339	0.266186	0.253887	0.922272	0.397851	0.457279	0.20828
2310035C23Rik	ENSMUSG00000026319	chr1:105663861-105663861	0.0217015	-0.161598	0.308263	0.0959261	-0.0536409	-0.495075	-0.227031	-0.0651349	-0.22531
2310036O22Rik	ENSMUSG00000041203	chr8:85026833-85026833	-0.751269	-0.667434	-0.00808515	-0.0360333	0.529657	0.657616	-1.06609	-1.4106	-0.998692
2310039H08Rik	ENSMUSG00000062619	chr17:46772635-46772635	-0.123464	-0.49152	-0.247004	0.558325	0.352472	-0.0651753	-1.67986	-1.52413	-1.47849
2310045N01Rik	ENSMUSG00000002345	chr8:70139499-70139499	-0.758497	-0.636326	-0.087597	-0.839871	-0.0526031	-0.225511	-1.04605	-1.02388	-0.857287
2310047M10Rik	ENSMUSG00000045176	chr11:69059717-69059717	-0.447839	-0.782632	-0.378809	-0.209946	0.0170892	-0.434414	-0.772588	-1.05723	-0.501759
2310057M21Rik	ENSMUSG00000040177	chr7:131362698-131362698	0.0830457	0.261712	0.331792	0.0419794	-0.168626	-1.01429	-0.78069	-1.11749	-0.68981
2310061I04Rik	ENSMUSG00000050705	chr17:35897120-35897120	0.521604	0.357662	0.314302	0.243161	0.0464109	-0.310655	-1.03133	-1.61192	-1.12352
2310067B10Rik	ENSMUSG00000020747	chr11:115765433-115765433	0.506481	0.462588	0.225038	0.397464	0.267569	0.480059	0.568341	0.933933	0.963209
2410002F23Rik	ENSMUSG00000045411	chr7:44246722-44246722	0.464228	0.555067	0.576984	0.339971	1.02237	-0.496799	-0.552126	0.0356755	-0.14281
2410004B18Rik	ENSMUSG00000036873	chr3:145938014-145938014	0.310307	0.361417	0.572118	0.405567	0.489156	-0.291565	-0.573538	-0.545221	-0.418017
2410006H16Rik	ENSMUSG00000086841	chr11:62602877-62602877	1.10586	0.950675	0.606578	0.716537	-0.0904341	-0.7141	-1.54028	-1.34102	-1.39399
2410015M20Rik	ENSMUSG00000049760	chr17:56609771-56609771	0.0305172	0.120217	0.333614	0.161862	-0.177384	0.380005	-0.720429	-0.951462	-0.786781
2410016O06Rik	ENSMUSG00000046791	chr12:83950608-83950608	0.444262	0.6661	0.676727	0.345251	0.100804	-0.56667	-0.561528	-0.263665	-0.649552
2410018L13Rik	ENSMUSG00000073164	chr12:23010284-23010284	0.565279	0.277549	-0.000441812	0.373077	0.797113	2.55924	1.27024	1.3928	1.05186
2410089E03Rik	ENSMUSG00000039801	chr15:8169106-8169106	0.32862	0.47038	0.462928	0.0939349	0.940666	0.86085	0.184319	0.652866	0.448681
2410127L17Rik	ENSMUSG00000024726	chr19:18670780-18670780	0.984001	1.07125	1.02834	0.468177	-0.251297	0.147188	-0.463421	-0.646216	-0.61458
2410131K14Rik	ENSMUSG00000032840	chr5:118245227-118245227	-0.693387	-0.61128	0.0612736	0.0687558	0.345631	-0.702819	-0.553992	-0.469092	-0.549258
2510002D24Rik	ENSMUSG00000071632	chr16:18836578-18836578	0.58238	0.644701	0.632426	-0.422177	0.477427	-0.145223	-1.64498	-1.13948	-1.23006
2510003E04Rik	ENSMUSG00000036955	chr10:62578440-62578440	-0.279387	-0.342757	0.00675997	0.393573	0.449771	-0.361979	0.104485	0.335701	0.275943
2510009E07Rik	ENSMUSG00000043391	chr16:21694665-21694665	-1.23755	-1.26922	-0.646288	1.18424	1.01489	0.932967	0.373393	1.04174	0.887906
2510016G02Rik	ENSMUSG00000097595	chr7:132931375-132931375	0.232138	0.17933	0.0591896	0.322196	0.129045	0.737309	-1.19154	-1.76931	-1.63118
2510039O18Rik	ENSMUSG00000044496	chr4:147940895-147940895	-0.349358	-0.418574	0.234756	-0.632209	-0.806875	-0.112231	-0.266947	-0.0941767	-0.189936
2610001J05Rik	ENSMUSG00000052419	chr6:13871518-13871518	-0.718921	-0.710292	-0.399951	-0.0120176	-0.351468	-0.0789649	-0.424959	-1.03841	-0.581983
2610002J02Rik	ENSMUSG00000073684	chr4:155249802-155249802	0.496475	0.583163	0.0310726	0.325548	0.515698	0.270266	-0.645983	-0.676737	-0.408205
2610002M06Rik	ENSMUSG00000031242	chrX:107816334-107816334	-0.149962	-0.249528	-0.258004	0.37604	0.372829	-0.199353	-0.306574	-0.18362	-0.10817
2610008E11Rik	ENSMUSG00000060301	chr10:79097600-79097600	-1.26649	-1.03673	-0.830155	0.126055	0.601177	0.31803	-0.528119	-0.520011	-0.429268
2610015P09Rik	ENSMUSG00000022701	chr16:43889800-43889800	0.760238	0.856654	0.594694	0.234851	-0.000247843	0.0904422	-0.298068	-0.545221	-0.132661
2610020H08Rik	ENSMUSG00000030924	chr7:119794006-119794006	1.30131	1.28133	0.808552	0.946063	0.707072	0.466233	-0.426852	-0.361617	-0.246445
2610034B18Rik	ENSMUSG00000039043	chr7:79935359-79935359	-2.09437	-1.09333	-1.37101	-0.498662	-0.391554	-0.0276115	0.10268	0.00556392	-0.0367778
2610203C20Rik	ENSMUSG00000074415	chr9:41376397-41376397	-1.92356	-1.97787	-1.47176	-1.02551	1.27104	0.73962	-0.159903	0.059742	-0.442237
2610301B20Rik	ENSMUSG00000059482	chr4:10874525-10874525	-0.240752	-0.171284	0.245781	0.480737	0.376254	-0.977281	-0.584509	-0.9123	-0.750616
2610318N02Rik	ENSMUSG00000049916	chr16:17125106-17125106	3.30479	3.25783	2.83885	1.92182	1.1965	0.513504	-1.83289	-2.17131	-2.62799
2610507B11Rik	ENSMUSG00000010277	chr11:78261752-78261752	0.395607	0.46232	0.636655	0.415248	-0.126167	0.562191	0.508053	0.725439	0.457615
2610524H06Rik	ENSMUSG00000092486	chr5:114823468-114823468	0.458341	0.573408	0.419234	0.41835	0.509597	0.522313	-0.467719	-0.757875	-0.543756
2700029M09Rik	ENSMUSG00000038005	chr8:60890451-60890451	1.12779	1.19233	0.720487	0.98985	1.01484	0.380324	-0.81883	-1.24539	-0.850203
2700049A03Rik	ENSMUSG00000034601	chr12:71170589-71170589	1.41957	1.58029	1.06237	0.566778	0.802751	-0.26556	-0.203502	-0.326357	-0.137569
2700060E02Rik	ENSMUSG00000021807	chr14:19823823-19823823	0.643723	0.663376	0.666345	0.235157	0.302482	1.11369	-0.0057761	-0.327603	0.171027
2700062C07Rik	ENSMUSG00000024273	chr18:24470861-24470861	0.372935	0.460308	0.457434	-0.0679793	0.536443	-0.318895	-1.19475	-1.23879	-1.11424
2700081O15Rik	ENSMUSG00000053080	chr19:7417625-7417625	-1.16757	-0.980748	-0.148221	-0.000959846	1.66237	0.935423	0.476306	0.834109	0.731872
2700089E24Rik	ENSMUSG00000072704	chr6:133105239-133105239	-1.686	-1.3567	-0.415306	0.979303	-0.349568	0.342339	-0.165157	-0.014584	0.191671
2700094K13Rik	ENSMUSG00000076437	chr2:84670770-84670770	1.902	1.95968	1.53552	1.10051	2.5924	1.26153	0.457779	-0.226784	-0.398112
2700097O09Rik	ENSMUSG00000062198	chr12:55080110-55080110	1.5125	1.40303	1.20755	0.402173	1.04368	0.220617	-0.424431	-0.442792	-0.340531
2810001G20Rik	ENSMUSG00000087497	chr11:64079484-64079484	-0.354789	-0.102515	0.334582	0.477542	1.39889	0.638378	-2.26961	-1.7533	-1.0757
2810004N23Rik	ENSMUSG00000031984	chr8:124863029-124863029	0.206096	0.460099	0.819653	-0.00390679	0.294172	-0.245961	-1.15239	-1.25926	-1.06152
2810006K23Rik	ENSMUSG00000047635	chr5:124328089-124328089	-0.266666	-0.103318	0.211056	0.277117	0.528419	-0.351922	-0.868237	-0.676057	-0.806489
2810008D09Rik	ENSMUSG00000086859	chr11:117076790-117076790	-0.362046	-0.522524	0.00825088	-0.683557	1.38173	1.42068	-1.46864	-0.897782	-0.382332
2810021J22Rik	ENSMUSG00000020491	chr11:58867216-58867216	0.245157	0.134294	0.165268	0.229474	0.43464	0.516773	-0.692359	0.14752	-0.087567
2810403A07Rik	ENSMUSG00000028060	chr3:88685794-88685794	0.374514	-0.0136686	0.131438	0.132355	0.204849	-0.774252	-0.0214182	-0.107462	0.0922215
2810408I11Rik	ENSMUSG00000087213	chr1:64690659-64690659	0.770893	0.910043	0.828957	0.298642	-0.239809	0.00469065	-1.65647	-3.83358	-2.53846
2810408M09Rik	ENSMUSG00000039725	chr2:165493324-165493324	-0.513818	-0.311671	-0.162456	0.131282	0.503513	-0.947151	-0.951275	-0.832944	-0.733998
2810417H13Rik	ENSMUSG00000040204	chr9:65890237-65890237	0.469738	0.437992	0.328453	0.650878	0.762175	1.16971	0.239909	-0.390198	-1.87283
2810428I15Rik	ENSMUSG00000058833	chr8:70506721-70506721	0.174151	0.0398669	0.165544	0.217039	0.0522569	0.574188	-0.736484	-0.773991	-0.594945
2810474O19Rik	ENSMUSG00000032712	chr6:149309414-149309414	0.00955441	0.415298	0.429003	-1.06208	-0.173465	0.690495	0.233177	0.222582	0.0434864
2900026A02Rik	ENSMUSG00000051339	chr5:113163351-113163351	0.30923	0.0253562	0.0855171	0.137523	0.372731	-0.957685	-2.3823	-1.8642	-2.97727
3110002H16Rik	ENSMUSG00000024410	chr18:12168717-12168717	-0.208799	-0.0537536	0.107939	-0.141164	-0.018602	-0.358966	-0.273281	-0.528475	-0.485638
3110007F17Rik	ENSMUSG00000079450	chrX:123103495-123103495	-0.527546	-0.482364	-0.933475	0.365489	1.469	0.0870333	-0.537525	-0.0906527	0.126817
3110040N11Rik	ENSMUSG00000025102	chr7:81789478-81789478	0.448205	0.359968	0.175781	0.0891322	0.0907922	0.201158	-0.433493	-0.895634	-0.627326
3110043O21Rik	ENSMUSG00000028300	chr4:35226123-35226123	0.56773	0.401774	0.325947	0.288491	0.705046	-0.976801	-0.447635	-0.284793	-0.246445
3110052M02Rik	ENSMUSG00000035868	chr17:21657582-21657582	-0.450569	-0.317706	0.165018	0.0387093	1.73147	-0.75116	0.114006	0.305692	0.382284
3110062M04Rik	ENSMUSG00000046806	chr6:34878021-34878021	-1.22739	-0.774616	-0.375599	-0.105236	-0.0444722	0.57124	0.124443	-0.187527	0.0910722
3300005D01Rik	ENSMUSG00000096965	chr17:5798657-5798657	-1.506	-2.05452	-2.20873	-2.04511	-1.72676	0.270899	-1.19881	-2.94034	-1.7014
3632451O06Rik	ENSMUSG00000036242	chr14:49783383-49783383	1.99988	1.87481	1.45714	1.44932	0.0721608	1.83715	1.56174	1.60787	1.61396
3830406C13Rik	ENSMUSG00000033111	chr14:12284209-12284209	-0.846952	-0.723168	-0.402512	-0.251472	0.33655	0.874275	-0.271433	-0.361918	-0.218751
4632427E13Rik	ENSMUSG00000074024	chr7:92741459-92741459	0.553079	0.643319	0.451607	0.767421	0.279129	0.116175	-0.353722	-0.309273	-0.412339
4632428N05Rik	ENSMUSG00000020101	chr10:60346851-60346851	0.40558	-0.129907	-0.884529	-1.02973	-0.179635	1.27604	1.64837	1.55129	1.16795
4833420G17Rik	ENSMUSG00000062822	chr13:119462759-119462759	1.54154	1.45843	1.01274	0.196817	0.871027	0.752751	0.440718	0.140884	0.546834
4833427G06Rik	ENSMUSG00000032057	chr9:51102078-51102078	-1.5813	-1.37069	-1.30717	-1.20886	-1.13005	0.843416	-0.103863	-1.10419	-0.639945
4833439L19Rik	ENSMUSG00000025871	chr13:54565435-54565435	0.437937	0.508577	0.360618	0.661899	0.671173	-0.0502865	0.410019	0.307941	0.341951
4921524J17Rik	ENSMUSG00000036934	chr8:85432841-85432841	0.498329	0.475485	0.313671	0.0608151	0.392688	-0.510941	-0.425879	-0.791142	-0.61458
4930402H24Rik	ENSMUSG00000027309	chr2:130840134-130840134	0.0278278	-0.138606	-0.158117	-0.0372326	0.345713	0.0618227	0.658229	1.02835	0.853621
4930430F08Rik	ENSMUSG00000046567	chr10:100589259-100589259	0.497626	0.516022	0.316267	0.746092	0.129237	0.254097	-0.861145	-0.88703	-1.33624
4930453N24Rik	ENSMUSG00000059920	chr16:64766656-64766656	-0.22859	0.174402	0.637712	0.0370072	0.205617	0.244989	-0.744227	-0.935199	-0.917981
4930503L19Rik	ENSMUSG00000044906	chr18:70472480-70472480	0.67265	0.53181	0.678023	0.944701	0.772719	-4.40782	0.47192	0.901622	0.426095
4931406C07Rik	ENSMUSG00000031938	chr9:15306448-15306448	-0.424213	-0.327638	-0.203255	-0.35694	-0.189771	0.308111	0.283054	0.536201	0.684136
4931406P16Rik	ENSMUSG00000066571	chr7:34313551-34313551	-0.0963454	0.0446628	-0.00354409	-0.196441	0.29229	-0.92462	-1.34965	0.698072	0.0675472
4932438A13Rik	ENSMUSG00000037270	chr3:36863121-36863121	0.421427	0.381677	0.44298	0.32378	0.412713	-0.504635	-0.0289397	0.370855	0.129321
4933426M11Rik	ENSMUSG00000021133	chr12:80790532-80790532	-0.489776	-0.595368	-1.10651	-0.688521	-1.21548	-0.759815	1.11612	1.00656	0.491687
4933427D14Rik	ENSMUSG00000020807	chr11:72203771-72203771	0.0750559	0.0323401	0.233451	0.490714	1.01511	-0.0139317	-0.176308	0.131847	0.275069
4933434E20Rik	ENSMUSG00000027942	chr3:90051636-90051636	0.021716	-0.0290233	-0.0462356	0.0474701	0.205761	-0.360231	-0.754797	-0.831611	-0.642752
5031420N21Rik	ENSMUSG00000098332	chr9:73039718-73039718	0.0661628	0.0542467	0.1213	0.226074	-2.73058	0.713309	-1.26227	-1.43198	-1.12174
5031425E22Rik	ENSMUSG00000073147	chr5:23433324-23433324	-0.253701	-0.477908	-0.248237	-0.0943391	0.441054	0.96257	-0.549832	-0.368492	-0.107727
5031439G07Rik	ENSMUSG00000036046	chr15:84988000-84988000	-0.616278	-0.57555	-0.324155	0.0597941	0.39795	0.107881	0.178973	0.0326544	0.257622
5330426P16Rik	ENSMUSG00000022639	chr16:50732773-50732773	-0.274753	-0.341519	-0.649392	0.379097	-1.04177	1.05058	-0.0507442	-0.323519	-0.0217955
5430403G16Rik	ENSMUSG00000072763	chr5:109691041-109691041	0.438342	0.470186	1.25622	-0.162985	-0.225518	0.323224	-0.652991	-0.161628	0.204428
5430416N02Rik	ENSMUSG00000097772	chr5:100429513-100429513	0.417509	0.271124	0.111566	0.0193986	1.64545	-1.47388	-0.910623	-0.0341479	-0.166669
5430435G22Rik	ENSMUSG00000052688	chr1:131688695-131688695	-1.98781	-2.09415	-2.74304	-2.77746	-2.24239	1.42268	1.44234	0.655229	1.0013
5530601H04Rik	ENSMUSG00000087174	chrX:105070124-105070124	0.613181	0.436831	0.637341	0.74272	1.22522	-1.01429	-0.46508	0.00720234	0.264902
5730409E04Rik	ENSMUSG00000073755	chr4:126609818-126609818	-0.899033	-0.960616	-0.875585	-0.796505	-0.482521	0.37087	-0.120576	0.175358	-0.0620537
5730455P16Rik	ENSMUSG00000057181	chr11:80378034-80378034	0.1801	0.0993972	0.318417	0.294935	0.503019	-0.0905803	-0.189254	-0.0503047	0.0270996
5730480H06Rik	ENSMUSG00000093459	chr5:48395573-48395573	0.834758	1.01626	0.762122	0.522242	0.339444	0.841984	0.752547	0.326982	0.628187
5730508B09Rik	ENSMUSG00000050549	chr3:127896323-127896323	0.937421	0.82738	-0.269113	0.575547	0.372545	1.63051	1.4756	1.30916	2.34407
6030419C18Rik	ENSMUSG00000066607	chr9:58488603-58488603	-1.74691	-1.71782	-1.06617	-0.823623	-0.156522	0.0161363	0.457779	-0.121734	-0.0525703
6030458C11Rik	ENSMUSG00000022195	chr15:12824657-12824657	1.11511	1.29984	1.52144	0.514304	0.283007	0.468392	0.0884445	0.12015	0.30994
6330403K07Rik	ENSMUSG00000018451	chr11:71033513-71033513	-1.19762	-0.948075	-1.3095	-0.586739	2.52244	1.06662	0.635872	0.152891	-0.0365405
6330408A02Rik	ENSMUSG00000070814	chr7:13278144-13278144	-0.215885	0.0123235	0.154512	0.430636	0.601674	-0.271821	-0.678612	-0.183235	0.103068
6330416G13Rik	ENSMUSG00000045917	chr4:63558781-63558781	0.739284	0.552481	0.482697	0.406539	-0.169782	-0.115848	-0.0770084	0.868015	1.64262
6530402F18Rik	ENSMUSG00000079499	chr2:29252993-29252993	-0.50106	-0.368703	-0.226969	0.816771	2.28541	-0.206646	0.476306	2.14323	2.18843
8430419L09Rik	ENSMUSG00000030207	chr6:135197977-135197977	0.738778	0.597005	0.434396	0.188684	1.58541	0.42012	-0.236774	-0.196334	-0.127949
9030617O03Rik	ENSMUSG00000021185	chr12:100779057-100779057	-0.645272	-0.759001	0.0473733	1.22288	-1.916	1.34524	1.21536	0.267764	-0.352293
9030624J02Rik	ENSMUSG00000030982	chr7:118740226-118740226	-0.320252	-0.231512	0.252129	-0.213292	-0.0544414	0.177233	-0.230906	-0.226291	-0.40246
9130011E15Rik	ENSMUSG00000039901	chr19:45998488-45998488	0.646833	0.725043	0.645425	0.0842066	0.476167	-0.327201	-0.13337	0.279542	0.252094
9430008C03Rik	ENSMUSG00000085385	chr2:158356843-158356843	0.888525	0.870954	0.957856	0.0786997	0.865177	-0.364814	-0.497372	-0.359539	-0.465832
9430015G10Rik	ENSMUSG00000059939	chr4:156109982-156109982	0.856147	0.691576	0.70311	0.539681	1.131	0.460169	0.409804	0.0957106	0.27098
9430016H08Rik	ENSMUSG00000025971	chr1:57406328-57406328	0.0355445	0.136545	0.47933	0.142939	0.296366	0.245548	-0.806252	-0.693166	-0.766122
9430020K01Rik	ENSMUSG00000033960	chr18:4634929-4634929	-1.19644	-0.947931	-0.796926	-0.333821	-0.452448	0.127673	0.179911	0.641359	1.01327
9530068E07Rik	ENSMUSG00000036275	chr11:52396428-52396428	-1.27383	-1.3582	-1.50645	-0.39802	-0.598692	0.538569	0.974042	0.764661	0.850371
9530082P21Rik	ENSMUSG00000097006	chr17:23743234-23743234	-0.240371	-0.205007	-0.363887	-0.261556	0.726382	-0.460493	-0.50017	-0.423918	-0.567052
9630033F20Rik	ENSMUSG00000038028	chr6:127109550-127109550	0.0754351	0.353462	0.456993	0.343708	0.623383	-1.44071	-0.851564	-0.845056	-0.902496
9830147E19Rik	ENSMUSG00000074158	chr7:42642588-42642588	1.22399	1.40084	1.3773	-0.0133429	0.428397	-0.190873	0.216705	-0.134575	0.32809
9930021J03Rik	ENSMUSG00000046138	chr19:29805507-29805507	0.721452	0.819411	0.47092	0.699411	0.423107	-0.126866	0.190727	0.432268	0.183762
9930104L06Rik	ENSMUSG00000044730	chr4:124937048-124937048	0.561047	0.228507	0.439821	-0.323731	-0.0926182	-1.23676	-0.125394	-0.0966854	-0.164691
9930111J21Rik2	ENSMUSG00000069892	chr11:49051225-49051225	0.256046	0.162241	-0.0419008	-0.226966	-1.29693	0.279904	0.0748235	0.4479	-0.187171
A130010J15Rik	ENSMUSG00000079144	chr1:193168049-193168049	0.291394	0.296997	0.3429	0.373125	-0.0919068	-1.46191	-0.274864	0.184442	0.175559
A230004M16Rik	ENSMUSG00000087306	chr11:41710342-41710342	0.161965	0.035096	0.219265	0.216874	0.31237	-5.6598	-0.980936	-0.2373	-0.38508
A230006K03Rik	ENSMUSG00000068151	chr7:61311721-61311721	-0.0640409	-0.120701	0.187483	-0.062694	0.488222	-0.0504706	-4.51197	-3.2654	-3.40293
A230046K03Rik	ENSMUSG00000034560	chr10:83543941-83543941	0.394681	0.363427	0.228828	0.0128773	-0.514813	0.437336	-0.0163868	0.396499	0.0709799
A230050P20Rik	ENSMUSG00000038884	chr9:20868642-20868642	0.570466	0.603065	0.388167	-0.15533	-1.19989	0.308111	1.15809	1.19859	1.17439
A2m	ENSMUSG00000030111	chr6:121636173-121636173	1.84637	1.23702	0.606787	0.891568	0.365793	2.44638	2.45346	1.93246	1.13501
A330044P14Rik	ENSMUSG00000093385	chr6:123982173-123982173	0.438443	0.523263	0.445953	0.374518	0.715618	1.26538	-0.15778	-0.20313	-0.206112
A330069E16Rik	ENSMUSG00000097868	chr2:91237146-91237146	0.800249	0.626479	0.236723	0.257855	1.0002	0.0985832	-4.41881	-1.80151	-2.07681
A430005L14Rik	ENSMUSG00000047613	chr4:153957237-153957237	1.22541	1.36815	0.836534	0.451382	0.533197	-0.189081	-1.68332	-1.42103	-1.47753
A430105I19Rik	ENSMUSG00000045838	chr2:118762661-118762661	-2.99102	-3.12041	-2.20625	-0.737677	-1.18744	0.86482	0.343886	0.84913	0.856606
A430106G13Rik	ENSMUSG00000098206	chr1:137966531-137966531	-1.23423	-1.13253	-0.798103	1.39356	0.377185	0.0930217	-0.932155	-0.66647	-0.299667
A4galt	ENSMUSG00000047878	chr15:83251774-83251774	0.279019	0.43762	0.863734	-0.275324	-2.9037	1.88487	2.97778	1.76317	2.01504
A530054K11Rik	ENSMUSG00000021510	chr13:67637791-67637791	0.544981	0.465125	0.644643	0.167832	0.412364	0.853111	-0.103863	0.269444	0.0851334
A630033H20Rik	ENSMUSG00000054293	chrX:107149615-107149615	-1.20544	-1.26436	-1.02205	-1.06273	-1.78753	-2.52035	-1.61221	-1.06878	-1.3825
A830010M20Rik	ENSMUSG00000044060	chr5:107497378-107497378	0.338682	0.328838	0.189866	0.99468	1.91912	1.47203	-0.0267411	0.694373	0.103068
A830018L16Rik	ENSMUSG00000057715	chr1:11414105-11414105	0.527012	0.481075	0.704999	0.155297	0.790104	0.445664	-3.90155	-0.703393	-0.429268
A830080D01Rik	ENSMUSG00000044150	chrX:159526688-159526688	1.48727	1.5409	1.41122	0.379775	1.01003	-0.0821275	-0.714285	-0.707464	-0.436261
A930004D18Rik	ENSMUSG00000054057	chr2:18037737-18037737	0.353521	1.12241	0.194074	0.133246	0.358613	-0.692246	-0.498493	0.0126076	-0.0620537
AA987161	ENSMUSG00000058093	chr13:67609707-67609707	0.441197	0.421511	0.870322	0.193632	0.718052	-0.452209	0.128148	-0.0860405	0.198489
Aaas	ENSMUSG00000036678	chr15:102350759-102350759	0.685224	0.546423	0.282249	-0.377777	-0.744463	0.346492	0.313849	-0.430849	-0.633772
Aacs	ENSMUSG00000029482	chr5:125475814-125475814	-0.670889	-0.91046	-0.374126	0.350831	0.0503931	-0.357088	0.227449	0.235977	-0.00736945
Aagab	ENSMUSG00000037257	chr9:63602655-63602655	0.498442	0.594011	0.535056	-0.0825235	0.494774	-0.363064	-0.0181308	0.127017	0.0167491
Aamp	ENSMUSG00000006299	chr1:74284738-74284738	-0.0223459	-0.152752	0.184829	-0.0566932	-0.140728	0.168337	-0.127067	-0.25042	-0.181
Aars	ENSMUSG00000031960	chr8:111033144-111033144	0.56422	0.56162	0.449671	0.588246	-0.0477818	-0.95447	-0.539751	-0.830646	-0.849272
Aarsd1	ENSMUSG00000075528	chr11:101417615-101417615	1.35991	1.36806	1.10166	1.01278	0.913386	1.79724	-0.393717	-0.0133258	-0.229966
Aasdhppt	ENSMUSG00000025894	chr9:4309494-4309494	0.884007	0.858486	0.904369	-0.267842	0.424702	-0.636713	-0.567434	-0.898558	-0.681116
Aatf	ENSMUSG00000018697	chr11:84513522-84513522	-0.125489	-0.0239587	0.207284	-0.237084	0.695126	-0.156376	-0.888055	-1.1751	-0.921316
Aatk	ENSMUSG00000025375	chr11:120047145-120047145	0.441528	0.617315	0.102411	2.05961	2.82985	0.445664	2.17799	3.46121	3.42728
Abat	ENSMUSG00000057880	chr16:8513429-8513429	-1.08496	-0.818156	-0.576466	0.334925	1.47656	1.05921	0.703646	1.13754	0.640594
Abca1	ENSMUSG00000015243	chr4:53159895-53159895	-1.57088	-1.57143	-1.2297	-1.5071	-0.268472	2.25436	3.45812	3.43275	2.46146	EMT/MET	up-regulated
Abca2	ENSMUSG00000026944	chr2:25428703-25428703	0.717875	0.338657	-0.157493	0.446001	0.755566	1.32358	1.45445	1.73887	1.57642
Abca3	ENSMUSG00000024130	chr17:24351950-24351950	0.175545	0.160825	-0.528791	0.475113	0.199391	-0.885919	0.399041	0.936986	0.379271
Abca5	ENSMUSG00000018800	chr11:110337678-110337678	-0.744865	-0.68775	-0.312512	0.226385	-0.317466	-2.21326	-1.42095	-0.852346	-0.950353
Abca7	ENSMUSG00000035722	chr10:79996494-79996494	1.66747	1.31571	0.80923	-0.43148	-0.41658	1.6609	0.810259	1.01374	0.45299
Abca8a	ENSMUSG00000041828	chr11:110095978-110095978	0.776674	0.767137	0.281219	0.204338	-0.367854	-0.0139317	2.76156	3.01929	3.44394
Abca8b	ENSMUSG00000020620	chr11:109995845-109995845	-0.738185	-0.654554	-0.254632	0.987466	-0.492664	-0.289665	0.893697	1.77579	0.850527
Abcb1b	ENSMUSG00000028970	chr5:8798147-8798147	0.0605365	-0.0882031	0.211893	-1.16127	-2.36984	-0.13499	-0.160107	-0.988818	-0.8612
Abcb4	ENSMUSG00000042476	chr5:8893721-8893721	0.411992	0.341137	0.581207	-0.737748	-0.0799929	-0.151484	0.140861	1.10745	2.56475
Abcb6	ENSMUSG00000026198	chr1:75180392-75180392	0.517546	0.317541	0.659574	1.02867	0.823536	-0.392578	-0.543284	-0.368234	0.00506299
Abcb7	ENSMUSG00000031333	chrX:104413846-104413846	1.17287	1.0252	1.14199	1.08	0.773795	-0.197443	-0.750499	-0.276711	-0.232598
Abcb8	ENSMUSG00000028973	chr5:24393676-24393676	0.53072	0.650502	0.80723	0.841036	0.288722	0.893283	0.521404	0.48741	0.522223
Abcc1	ENSMUSG00000023088	chr16:14361560-14361560	-0.0808534	-0.228093	-0.312756	-0.895314	-0.912919	-0.173091	-0.0204588	-0.396237	-0.55803
Abcc10	ENSMUSG00000032842	chr17:46328023-46328023	-0.0474759	0.0292977	0.407578	0.150422	0.0566991	0.275678	0.080343	0.460715	0.513937
Abcc3	ENSMUSG00000020865	chr11:94392976-94392976	-1.12001	-1.32126	-1.24681	-1.71767	-0.968412	0.483746	1.05938	0.887959	0.421644
Abcc5	ENSMUSG00000022822	chr16:20426394-20426394	0.621523	0.484462	0.920774	0.206889	0.463366	0.43952	0.315634	0.998212	1.01641
Abcd1	ENSMUSG00000031378	chrX:73716597-73716597	-0.405246	-0.49659	-0.232835	-0.00242253	-0.283061	0.785441	0.442747	0.796555	1.05158
Abcd2	ENSMUSG00000055782	chr15:91191807-91191807	-0.0113927	-0.0403303	-0.0908827	0.280028	0.112972	0.0856395	0.724429	0.615123	0.696022
Abcd3	ENSMUSG00000028127	chr3:121815302-121815302	-0.513876	-0.355245	-0.0309249	0.81383	0.255979	-0.204398	0.217983	0.149027	0.0780249
Abcd4	ENSMUSG00000021240	chr12:84617466-84617466	1.2669	1.07243	0.993832	-0.0522265	-1.21989	1.05419	0.948982	0.108197	0.104518
Abce1	ENSMUSG00000058355	chr8:79711740-79711740	0.410323	0.39458	0.582046	0.505457	0.084297	-1.05767	-0.347597	-0.567588	-0.514092
Abcf1	ENSMUSG00000038762	chr17:35969761-35969761	0.445713	0.529202	0.563038	0.0400567	0.157641	-0.0941909	-0.426852	-0.455803	-0.306845
Abcf2	ENSMUSG00000028953	chr5:24577467-24577467	0.137449	0.226603	0.470174	0.311162	0.0687733	-0.649747	-0.0970148	-0.196792	-0.271988
Abcf3	ENSMUSG00000003234	chr16:20548577-20548577	-0.43095	-0.445267	-0.0134212	0.095188	0.0452599	-0.622828	-0.337421	-0.445655	-0.381338
Abcg1	ENSMUSG00000024030	chr17:31057698-31057698	0.285746	-0.292693	-0.0106751	-2.29509	0.312284	3.63123	3.86372	2.90462	2.49496
Abcg2	ENSMUSG00000029802	chr6:58584523-58584523	0.0222687	0.179298	0.116069	-0.0998661	-0.137686	-0.213489	-0.870465	-0.989968	-1.04511
Abhd10	ENSMUSG00000033157	chr16:45742955-45742955	0.652056	0.583733	0.841841	0.550491	0.646042	-0.126447	-0.118894	-0.645049	-0.563233
Abhd11	ENSMUSG00000040532	chr5:135009152-135009152	0.667789	0.682245	0.833359	0.280671	0.177465	-0.0622041	-0.716909	-0.632884	-0.546804
Abhd12	ENSMUSG00000032046	chr2:150842570-150842570	-0.114734	-0.358235	-0.258843	-0.391494	0.243643	0.187774	0.308021	-0.149156	0.316698
Abhd13	ENSMUSG00000040396	chr8:9977717-9977717	-0.0970362	0.0177946	0.314701	0.568479	0.0399299	-0.893952	-0.143479	-0.00151677	-0.123133
Abhd14a	ENSMUSG00000042210	chr9:106447678-106447678	0.207381	0.302018	0.0423444	0.295794	0.340323	0.45519	-0.460898	-0.594823	-0.399765
Abhd14b	ENSMUSG00000042073	chr9:106447788-106447788	-0.549315	-0.765778	-1.38054	-1.29414	-1.4047	1.0586	-0.303488	-0.110806	0.0471944
Abhd16a	ENSMUSG00000007036	chr17:35089263-35089263	-0.289542	-0.532487	-0.252286	0.052895	-0.0169174	-0.418142	0.171875	0.495527	0.378184
Abhd2	ENSMUSG00000039202	chr7:79273201-79273201	-0.295805	-0.622043	-0.529688	-0.151281	-0.500023	0.288937	-0.259104	-0.087438	-0.511001
Abhd4	ENSMUSG00000040997	chr14:54254129-54254129	-0.871111	-0.885016	-1.06414	-0.417422	-0.866161	0.175241	0.994422	0.702636	0.517511
Abhd5	ENSMUSG00000032540	chr9:122351608-122351608	-0.855657	-1.13823	-1.43964	-0.885595	-1.19482	-0.456263	-0.318767	-0.364616	-0.339631
Abhd8	ENSMUSG00000007950	chr8:71463657-71463657	-0.622233	-0.68299	-0.890871	0.273129	0.534703	-0.109826	0.196451	-0.0110835	-0.288736
Abi1	ENSMUSG00000058835	chr2:23040241-23040241	-0.261953	-0.442131	-0.124268	-0.311021	0.0979048	-0.312194	-0.0412459	-0.0845687	-0.0852771
Abi2	ENSMUSG00000026782	chr1:60409619-60409619	1.0819	1.12583	0.886533	1.82005	1.38587	-0.201859	-0.291547	-0.301365	-0.254978
Abi3bp	ENSMUSG00000035258	chr16:56477846-56477846	-1.63205	-1.70312	-1.32528	-1.40417	-0.996442	0.123621	1.03795	2.26669	1.92453
Abl1	ENSMUSG00000026842	chr2:31688376-31688376	-0.515358	-0.472746	-0.519916	-0.388975	-0.267852	-0.0189515	0.42678	0.740565	0.244471
Abl2	ENSMUSG00000026596	chr1:156558786-156558786	0.118158	0.143397	0.0212103	-0.324645	-0.0880961	-0.913559	-0.433324	-0.0444781	-0.426544
Ablim1	ENSMUSG00000025085	chr19:57216032-57216032	-0.00683304	-0.270787	-0.0314987	-0.232956	0.975615	-0.250083	-0.797267	0.0130752	-0.959896	EMT/MET	down-regulated
Abr	ENSMUSG00000017631	chr11:76509419-76509419	-0.0750925	-0.218729	0.109723	0.149416	0.784835	0.237697	0.838322	0.909717	0.484545
Abt1	ENSMUSG00000036376	chr13:23423866-23423866	-0.00473867	-0.00294131	0.181303	0.390797	0.253785	-0.494432	-1.47075	-1.76101	-1.09801
Abtb1	ENSMUSG00000030083	chr6:88841935-88841935	1.91919	1.8206	1.21076	-0.143535	0.376888	1.58703	0.559343	0.4479	0.440585
Abtb2	ENSMUSG00000032724	chr2:103566310-103566310	-1.21467	-1.15775	-1.14106	1.06565	0.398782	-1.35837	-0.27905	0.329369	0.267808
Acaa1a	ENSMUSG00000036138	chr9:119339676-119339676	-0.290761	-0.226418	-0.250986	-0.237708	-0.173918	0.47252	0.0831613	-0.0197399	0.104937
Acaa1b	ENSMUSG00000010651	chr9:119157093-119157093	-0.561474	-0.641647	-0.484084	-0.59396	-0.420648	1.70915	0.991079	0.468566	0.631201
Acaa2	ENSMUSG00000036880	chr18:74779197-74779197	-0.409379	-0.447385	-0.415776	-0.3477	-0.669772	-0.401886	-0.707194	-0.730762	-0.673781
Acaca	ENSMUSG00000020532	chr11:84129672-84129672	0.353105	0.590987	0.750894	0.836872	0.557141	0.523526	0.187784	0.781801	0.52041
Acad11	ENSMUSG00000090150	chr9:104063377-104063377	0.83639	0.771012	0.815163	-0.483128	-0.797763	0.0950416	0.324695	0.118185	0.0699118
Acad8	ENSMUSG00000031969	chr9:26999566-26999566	0.436419	0.397715	0.399327	0.445437	0.0411903	0.686758	0.229192	-0.189877	-0.0783724
Acad9	ENSMUSG00000027710	chr3:36065979-36065979	-0.0966959	0.154801	0.164956	0.630968	0.504765	-0.438399	-0.486563	-0.337247	-0.537846
Acadl	ENSMUSG00000026003	chr1:66863277-66863277	-0.710855	-0.838037	-0.655638	1.06834	-1.1221	0.323087	0.418878	-0.167317	0.163953
Acadm	ENSMUSG00000062908	chr3:153944632-153944632	0.739594	0.771829	1.09524	0.257779	-0.651015	-1.33335	-0.313857	0.0362501	-0.0111196
Acads	ENSMUSG00000029545	chr5:115119287-115119287	0.832945	0.59569	0.697181	0.26225	-0.732735	0.266276	-0.206646	-0.262304	-0.15637
Acadsb	ENSMUSG00000030861	chr7:131410601-131410601	-0.198956	-0.356259	-0.0177547	-0.000755877	-0.298103	0.240134	-0.191126	0.28798	0.28074
Acadvl	ENSMUSG00000018574	chr11:70015408-70015408	-0.584315	-0.626636	-0.915424	0.11032	-0.678687	0.610323	0.480983	0.126408	0.168704
Acap2	ENSMUSG00000049076	chr16:31201238-31201238	-0.674404	-0.503675	-0.201873	-0.00220217	-1.03948	-0.247812	0.886932	1.19374	1.32745
Acap3	ENSMUSG00000029033	chr4:155891875-155891875	-1.17481	-1.02892	-0.226959	1.0431	0.769777	-0.398733	0.032167	0.378029	0.396719
Acat1	ENSMUSG00000032047	chr9:53610382-53610382	-0.859558	-0.929004	-0.933761	1.63057	0.507797	0.308111	0.95969	0.451907	0.468417
Acat2	ENSMUSG00000023832	chr17:12960747-12960747	0.815911	0.617745	0.793228	1.25979	0.734034	1.32048	1.00103	0.469545	0.536103
Acbd3	ENSMUSG00000026499	chr1:180726043-180726043	-0.113641	-0.15205	-0.353337	-0.0781712	-0.226373	-0.286232	0.0434752	-0.00084295	0.0710918
Acbd4	ENSMUSG00000056938	chr11:103101682-103101682	-0.248727	-0.171642	-0.152888	-0.567563	-0.664247	0.11901	-1.0191	-0.565981	-0.0700332
Acbd5	ENSMUSG00000026781	chr2:23069068-23069068	-0.442662	-0.342678	-0.21061	0.103512	-0.0735005	-0.451297	-0.176308	0.201288	0.185071
Acbd6	ENSMUSG00000033701	chr1:155558120-155558120	0.46516	0.323441	0.247968	-0.0238115	0.257906	0.553639	-1.26871	-1.50175	-1.30937
Accs	ENSMUSG00000040272	chr2:93849941-93849941	-0.42839	-0.098729	0.119462	0.161464	0.867976	1.18813	1.03795	0.618886	0.69228
Acd	ENSMUSG00000038000	chr8:105701095-105701095	0.176394	0.204312	0.317094	0.369408	0.574869	-1.04578	-0.809695	-0.698252	-0.670472
Ace	ENSMUSG00000020681	chr11:105967945-105967945	0.767926	0.387209	0.226351	0.107512	-2.83927	3.68783	5.73697	4.26034	4.45964
Acer3	ENSMUSG00000030760	chr7:98309538-98309538	-0.279484	-0.217225	-0.25218	-0.0654675	-1.79121	-0.396788	-0.428454	-0.617351	-0.801994
Acin1	ENSMUSG00000022185	chr14:54653616-54653616	1.1217	1.03787	0.256883	0.251456	1.05528	-0.250819	0.197364	0.331852	0.403485
Acly	ENSMUSG00000020917	chr11:100528000-100528000	1.02786	0.969837	1.15364	0.868742	0.316914	1.02311	0.701542	0.826256	0.606495
Acn9	ENSMUSG00000042505	chr6:6956004-6956004	0.212696	0.384777	0.384228	0.608156	0.604182	-0.313599	-1.6197	-0.991533	-0.608652
Aco1	ENSMUSG00000028405	chr4:40143081-40143081	-0.488287	-0.502168	-0.317379	0.108612	0.191516	-0.493425	-0.160056	0.208626	0.280287
Aco2	ENSMUSG00000022477	chr15:81872309-81872309	0.728619	0.638226	0.621105	0.651792	0.152523	-0.451575	0.0784809	0.155907	0.0960488
Acot1	ENSMUSG00000072949	chr12:84009502-84009502	1.54837	1.7075	0.259433	2.08814	1.32663	0.876762	0.767367	1.20372	0.472733
Acot11	ENSMUSG00000034853	chr4:106799846-106799846	-0.225697	0.0423272	-0.200058	0.0768236	-1.13893	0.436891	0.326331	-0.0651349	-0.576455
Acot13	ENSMUSG00000006717	chr13:24831517-24831517	0.385678	0.413559	-0.109669	-0.0642368	-0.514629	0.486772	-0.113162	-1.03864	-0.867658
Acot2	ENSMUSG00000021226	chr12:83987861-83987861	-0.108941	-0.161083	-0.274836	0.39412	0.201221	-1.59946	-0.896481	0.101756	-0.429268
Acot6	ENSMUSG00000043487	chr12:84100654-84100654	-1.04103	-1.01595	-0.851272	0.29117	-0.0923844	-0.0139317	0.00484595	0.770146	0.793309
Acot7	ENSMUSG00000028937	chr4:152178134-152178134	-0.296359	-0.408346	-0.144718	-0.755279	0.494151	-0.17175	-1.05225	-1.224	-0.990939
Acot8	ENSMUSG00000017307	chr2:164796489-164796489	0.627069	0.674751	1.09413	-0.0442458	0.47009	0.0298053	-1.0278	-1.00498	-0.824786
Acot9	ENSMUSG00000025287	chrX:155262443-155262443	0.17003	0.139491	0.693439	-1.57031	-0.926584	0.0507971	-1.05441	-1.06567	-0.867313
Acox1	ENSMUSG00000020777	chr11:116199045-116199045	-0.703177	-0.707789	-0.641321	0.299375	-0.19428	-0.373388	-0.0397493	0.382118	0.0907023
Acox3	ENSMUSG00000029098	chr5:35583040-35583040	-0.225929	-0.251993	0.464557	-0.275116	-0.406196	-0.115251	0.561966	0.858041	0.739735
Acp1	ENSMUSG00000044573	chr12:30911612-30911612	0.8218	0.753141	0.620433	0.34254	0.267753	-0.272005	-0.686655	-1.10907	-0.780731
Acp2	ENSMUSG00000002103	chr2:91202885-91202885	-1.26306	-1.39336	-0.54556	-0.28469	-0.0778129	-0.0271118	-0.0352584	0.262635	0.103068
Acp6	ENSMUSG00000028093	chr3:97158777-97158777	1.964	1.80728	1.51148	0.531986	-0.355949	-0.12945	-0.665504	-0.472884	-0.0975744
Acsf2	ENSMUSG00000076435	chr11:94601871-94601871	0.311674	0.142931	0.265577	0.201104	-0.778278	0.37525	0.944667	0.979364	0.750378
Acsl1	ENSMUSG00000018796	chr8:46471041-46471041	1.01212	0.953953	1.18729	-0.0130532	-1.96523	-1.23676	-0.0415023	1.61636	1.7541
Acsl3	ENSMUSG00000032883	chr1:78657825-78657825	1.8187	1.63397	1.4914	1.88487	0.711161	1.48014	2.23485	2.19787	2.40471
Acsl4	ENSMUSG00000031278	chrX:142390344-142390344	-0.620867	-0.701684	-0.210678	-0.132232	-1.31191	0.847632	0.0349809	0.035665	-0.255109
Acsl5	ENSMUSG00000024981	chr19:55253369-55253369	-0.541653	-0.843156	-0.484506	0.0250621	-0.868736	0.709617	0.746766	0.194613	0.126264
Acss1	ENSMUSG00000027452	chr2:150668258-150668258	2.68928	2.80903	3.79333	3.66202	2.93029	0.664382	1.66661	2.13296	2.30179	Glycolysis
Acss2	ENSMUSG00000027605	chr2:155517948-155517948	1.08141	1.08549	1.3311	2.42797	-0.165782	1.16157	1.22173	1.26726	1.3537	Glycolysis
Acss3	ENSMUSG00000035948	chr10:107123668-107123668	0.206532	0.169705	0.152492	0.151772	-2.28205	-4.40782	0.399476	0.738011	0.521516
Acta2	ENSMUSG00000035783	chr19:34255336-34255336	-1.7321	-2.32988	-5.22372	-5.42435	-4.3514	-2.36095	-3.83376	-3.76822	-4.49715
Actb	ENSMUSG00000029580	chr5:142906754-142906754	-0.0518122	0.0144956	0.105055	0.116574	0.217137	-0.432872	-0.853679	-0.682977	-0.185025
Actg1	ENSMUSG00000062825	chr11:120348542-120348542	-0.210202	-0.11613	-0.184231	-0.0388454	0.22702	-0.723551	-0.589644	-0.491702	-0.365286
Actg2	ENSMUSG00000059430	chr6:83536265-83536265	-1.96983	-2.54724	-2.81157	-3.15911	-3.62338	-1.4109	-2.86812	-3.1588	-3.67312
Actl6a	ENSMUSG00000027671	chr3:32708546-32708546	1.3053	1.37513	1.44102	0.765649	0.637818	-0.722004	-0.386883	-0.30883	-0.180351
Actn1	ENSMUSG00000015143	chr12:80260371-80260371	-0.788141	-1.01493	-0.805361	-2.61532	-1.68731	-1.27425	-1.17748	-1.25414	-1.868
Actn4	ENSMUSG00000054808	chr7:28962340-28962340	-0.312289	-0.14106	-0.368713	-1.30821	-1.13342	-0.441432	-0.64322	-0.296754	-0.451514
Actr10	ENSMUSG00000021076	chr12:70937857-70937857	-0.453925	-0.420715	-0.147126	0.16311	0.372804	-0.337598	-0.634032	-0.906132	-0.635784
Actr1a	ENSMUSG00000025228	chr19:46395735-46395735	-0.343098	-0.431183	-0.329689	0.14628	0.582839	-0.177843	-0.25612	-0.143044	-0.221084
Actr1b	ENSMUSG00000037351	chr1:36710008-36710008	-0.103852	-0.306372	0.0246973	-0.18485	-0.0583493	-0.416272	-0.179459	-0.11121	0.0302388
Actr2	ENSMUSG00000020152	chr11:20112913-20112913	0.184093	0.264268	0.414918	0.314259	0.269147	-0.691071	-0.0484201	-0.0914261	-0.00145576
Actr3	ENSMUSG00000026341	chr1:125435547-125435547	-0.379753	-0.382214	-0.273061	0.0126746	0.0831866	-1.40985	-1.14316	-1.10222	-1.02941
Actr5	ENSMUSG00000037761	chr2:158624888-158624888	0.813475	0.994021	0.71252	0.209584	0.506375	0.642348	-0.702276	-0.457252	-0.179076
Actr6	ENSMUSG00000019948	chr10:89732295-89732295	1.1591	1.21759	1.00176	1.07222	0.819047	0.126296	-0.576251	-0.684359	-0.366784
Actr8	ENSMUSG00000015971	chr14:29978337-29978337	1.12641	1.10856	0.838171	0.725249	0.174564	-0.27976	-0.208855	-0.18679	-0.303059
Acvr1	ENSMUSG00000026836	chr2:58516272-58516272	-1.72064	-1.63124	-1.17213	-0.796239	-0.0496476	-1.09746	0.256523	0.467627	0.242676
Acvr1b	ENSMUSG00000000532	chr15:101174067-101174067	1.27645	1.27155	1.0059	0.489375	0.500747	-0.174454	0.978434	1.07237	0.900568
Acvr2a	ENSMUSG00000052155	chr2:48814109-48814109	-0.659866	-0.524007	-0.251795	0.43024	0.166486	-0.71944	-0.0959228	0.112105	0.0618943
Acvrl1	ENSMUSG00000000530	chr15:101128522-101128522	-0.586769	-0.934972	-1.52469	-1.99493	-0.758478	0.922677	0.760753	1.10479	0.671131
Acy1	ENSMUSG00000023262	chr9:106438319-106438319	0.875944	0.867584	1.04265	0.096594	0.141907	-1.06876	-0.888696	-0.884497	-1.00806
Acyp1	ENSMUSG00000008822	chr12:85280435-85280435	0.1422	0.245858	0.55147	0.430156	0.414292	0.353408	-0.311386	-0.847574	-0.651266
Acyp2	ENSMUSG00000060923	chr11:30649587-30649587	-1.05236	-0.969076	-0.0442968	0.794852	-0.392122	-0.391302	-0.609722	-0.674182	-0.330647
Ada	ENSMUSG00000017697	chr2:163750239-163750239	-0.107011	-0.0440518	-0.384881	-0.699175	0.0910148	-0.0964233	-1.0729	-1.61956	-1.68478
Adal	ENSMUSG00000027259	chr2:121140498-121140498	-0.101932	0.157971	0.975758	0.869612	0.619381	-0.64803	-0.404177	-0.308309	-0.0620537
Adam10	ENSMUSG00000054693	chr9:70678997-70678997	-1.27903	-1.03084	-0.502375	0.287688	-0.199948	0.670408	0.931626	1.60097	1.39099
Adam11	ENSMUSG00000020926	chr11:102761439-102761439	0.0794555	0.0645202	0.442368	0.257172	1.25144	1.5716	2.86553	3.68048	4.53434
Adam12	ENSMUSG00000054555	chr7:134225097-134225097	-1.45777	-1.48771	-1.14985	0.16884	-1.20657	-1.44508	-0.385057	0.568251	-0.0620537	EMT/MET	up-regulated
Adam15	ENSMUSG00000028041	chr3:89349982-89349982	-0.948607	-1.15732	-1.24093	-0.506168	-0.993635	0.285944	0.0963989	-0.173853	-0.209364
Adam17	ENSMUSG00000052593	chr12:21373593-21373593	-0.209503	-0.0947484	0.0750516	0.129394	-0.768671	0.172548	1.32658	1.32512	1.02678
Adam19	ENSMUSG00000011256	chr11:46055992-46055992	0.0888932	0.234574	0.536298	1.27938	-0.871804	-0.451008	0.448103	0.739804	0.0135786
Adam22	ENSMUSG00000040537	chr5:8367982-8367982	-0.244031	-0.244738	0.33996	1.05667	0.58786	0.970653	0.173134	-0.594133	-0.7722
Adam23	ENSMUSG00000025964	chr1:63445891-63445891	1.62834	1.61651	1.37623	-0.525095	-0.448912	1.07317	1.25392	1.20402	1.13341
Adam33	ENSMUSG00000027318	chr2:131054036-131054036	-0.946364	-0.697273	-0.819398	-1.11788	-1.88035	1.63436	1.58223	1.20028	1.12285
Adam8	ENSMUSG00000025473	chr7:139988434-139988434	-0.857425	-1.37086	-3.4282	-2.26728	-1.90997	3.9103	3.21551	1.02169	0.826245
Adam9	ENSMUSG00000031555	chr8:25016812-25016812	-1.21602	-1.19524	-1.27272	0.341274	-1.35115	-0.911231	0.219355	0.467442	-0.25142
Adamts1	ENSMUSG00000022893	chr16:85803113-85803113	-1.54687	-2.03505	-3.43236	-0.208275	-1.59449	-0.785524	-0.0733276	1.03414	1.0519
Adamts10	ENSMUSG00000024299	chr17:33524204-33524204	-0.165226	-0.172554	-0.249252	0.188155	0.371695	0.804914	0.536597	0.192293	0.00152754
Adamts12	ENSMUSG00000047497	chr15:11064790-11064790	-0.11782	-0.183529	-0.0727848	0.115001	-1.93147	-4.77052	-0.72913	2.02963	0.531523
Adamts14	ENSMUSG00000059901	chr10:61273438-61273438	1.06388	0.922357	0.365188	1.03589	-1.05939	1.92033	0.281018	-0.0311092	0.229645
Adamts15	ENSMUSG00000033453	chr9:30922452-30922452	-0.223885	-0.00369857	0.308629	1.6073	-1.52753	5.11718	5.70348	5.03891	4.84712
Adamts2	ENSMUSG00000036545	chr11:50602084-50602084	-1.42387	-1.92772	-2.45747	-3.32394	-1.88946	0.791444	1.32959	1.30401	1.50244
Adamts4	ENSMUSG00000006403	chr1:171250421-171250421	-0.973172	-0.804272	-1.13509	0.823839	-0.397378	2.1023	2.47666	2.69197	2.751
Adamts5	ENSMUSG00000022894	chr16:85901125-85901125	-1.49879	-1.53282	-1.27838	-0.726782	-1.66032	-0.457925	-1.15097	0.360712	0.0882305
Adamts6	ENSMUSG00000046169	chr13:104287873-104287873	-0.468125	-0.447961	-0.621348	0.381242	0.870076	-0.49054	-0.607201	0.37259	-0.361141
Adamts7	ENSMUSG00000032363	chr9:90163069-90163069	-0.899092	-1.10881	-0.908448	0.509396	0.700062	0.949887	1.66661	1.62303	1.63317
Adamts9	ENSMUSG00000030022	chr6:92943492-92943492	0.0412745	0.042358	0.306566	0.890952	-1.52898	0.644515	0.742956	0.46563	0.0060732
Adamtsl1	ENSMUSG00000066113	chr4:86053928-86053928	-0.462208	-0.280331	0.162011	-0.627697	-0.221385	-0.821575	-0.0619297	1.61859	3.01828
Adamtsl3	ENSMUSG00000070469	chr7:82335694-82335694	-0.120076	-0.264577	-0.182839	0.306217	-2.31488	-0.313599	1.72621	1.3419	0.811983
Adamtsl4	ENSMUSG00000015850	chr3:95687917-95687917	-0.630343	-0.837638	-0.879209	-2.21235	-2.7071	-1.12981	-1.29445	-0.735911	-0.622694
Adamtsl5	ENSMUSG00000043822	chr10:80340085-80340085	-2.22617	-2.41993	-1.97709	-2.47021	-3.0685	0.0788781	-0.443234	-0.320064	-0.458129
Adar	ENSMUSG00000027951	chr3:89730748-89730748	-0.895417	-0.497287	-0.484499	-0.70211	0.652786	-0.0323168	0.400657	0.530692	0.266117
Adarb1	ENSMUSG00000020262	chr10:77418265-77418265	-0.354248	-0.00741045	-0.454951	0.0891777	0.0483218	1.68057	0.534351	0.158543	0.932917
Adarb2	ENSMUSG00000052551	chr13:8202866-8202866	0.363683	0.307567	0.307851	0.133714	1.27233	0.994248	-2.12166	-2.78531	-1.59133
Adat2	ENSMUSG00000019808	chr10:13552894-13552894	0.884826	0.966335	1.85859	0.423953	0.226516	-0.17905	-2.49558	-1.64333	-1.7096
Adck1	ENSMUSG00000021044	chr12:88360554-88360554	-0.104069	0.0250032	0.269869	0.196638	0.697392	-0.111264	0.173134	0.120875	0.65023
Adck2	ENSMUSG00000046947	chr6:39573873-39573873	-0.596929	-0.633827	-0.449749	-0.239825	0.282303	0.918014	0.206246	0.0957106	0.27098
Adck3	ENSMUSG00000026489	chr1:180196020-180196020	2.16197	1.54117	0.752365	-0.448536	-0.309922	1.18205	-0.627565	-0.153436	-0.00543147
Adck4	ENSMUSG00000003762	chr7:27233023-27233023	-0.315321	-0.32329	0.101121	-0.543097	0.108197	0.882553	-0.172166	-0.242803	0.0104378
Adck5	ENSMUSG00000022550	chr15:76576359-76576359	-0.280179	0.070484	0.184787	-0.357554	0.413805	0.537908	-0.318463	-0.359419	0.157243
Adcy1	ENSMUSG00000020431	chr11:7063489-7063489	0.120075	0.184941	0.354169	2.08871	2.27719	-3.14433	-1.60088	0.694373	-0.615331
Adcy2	ENSMUSG00000021536	chr13:68999541-68999541	-0.859243	-0.840515	-0.692669	0.510845	0.0307163	1.62224	1.42919	0.624502	0.8658
Adcy3	ENSMUSG00000020654	chr12:4133103-4133103	-0.414247	-0.642554	-0.335635	-0.299994	-0.670698	1.72992	1.56564	1.37524	0.80634
Adcy4	ENSMUSG00000022220	chr14:55784042-55784042	-2.21102	-2.23323	-1.92083	-1.61962	0.0218186	0.234084	0.132533	-0.121125	-0.250105
Adcy5	ENSMUSG00000022840	chr16:35154877-35154877	0.123828	0.119604	-0.236658	1.10247	1.38193	-0.599103	-0.103863	0.838372	1.15491
Adcy6	ENSMUSG00000022994	chr15:98607633-98607633	-0.796622	-1.005	-1.73508	-0.155194	-0.568605	-0.815672	0.367525	0.922805	0.587704
Adcyap1r1	ENSMUSG00000029778	chr6:55451978-55451978	-2.02511	-1.54968	-1.41352	1.52757	2.13431	1.81115	0.50656	-0.180979	0.30516
Add1	ENSMUSG00000029106	chr5:34573664-34573664	-0.640287	-0.560514	-0.285386	-0.320984	0.13866	0.760632	0.862426	1.16187	1.35402
Add3	ENSMUSG00000025026	chr19:53140445-53140445	0.0438755	0.0404423	0.295054	1.00076	-0.664631	0.505628	1.34674	2.4448	1.90237
Adh1	ENSMUSG00000074207	chr3:138260991-138260991	-1.67962	-1.72397	0.0115197	-1.90275	-2.06464	0.614324	-0.241898	0.0797919	0.488396	Glycolysis
Adh5	ENSMUSG00000028138	chr3:138443093-138443093	0.604178	0.663147	0.710453	0.600001	0.34911	-0.522615	-0.312945	-0.506167	-0.355492	Glycolysis
Adhfe1	ENSMUSG00000025911	chr1:9547948-9547948	0.646368	0.604432	1.1488	0.893078	-0.223088	1.98678	3.13218	3.04372	3.15789
Adi1	ENSMUSG00000020629	chr12:28675231-28675231	1.01747	0.849143	0.710658	-0.323667	-0.379291	0.412754	0.0315618	-0.303221	0.000913327
Adipoq	ENSMUSG00000022878	chr16:23146536-23146536	0.607068	0.0822462	0.118425	-0.248515	-3.98082	-0.0139317	2.64766	3.9806	5.07294
Adipor1	ENSMUSG00000026457	chr1:134415378-134415378	0.289829	0.0691496	-0.0888368	-0.470837	-0.592029	0.00301424	0.11479	0.0936061	0.314619
Adipor2	ENSMUSG00000030168	chr6:119417704-119417704	1.19693	1.1578	0.978356	0.673747	-0.564432	0.775724	0.401201	0.367941	0.191921
Adk	ENSMUSG00000039197	chr14:21052574-21052574	-0.241519	0.0305895	-0.171593	0.212242	-0.893589	-0.691352	0.323833	-0.161628	0.0682946
Adm	ENSMUSG00000030790	chr7:110627661-110627661	0.742817	-0.31545	-2.48554	0.331962	-1.73232	-2.50311	-2.30564	-1.40728	-0.707924
Adnp	ENSMUSG00000051149	chr2:168206922-168206922	-0.0718227	0.171387	0.256975	0.268335	0.698926	-0.435784	0.933547	0.997954	0.851454
Adnp2	ENSMUSG00000053950	chr18:80151482-80151482	0.967245	1.16634	1.12663	0.27909	0.202898	-0.434658	0.34817	0.2423	0.116842
Ado	ENSMUSG00000057134	chr10:67548955-67548955	0.11894	0.105235	0.208143	0.670907	0.607874	0.0511866	-0.292674	-0.25042	-0.014555
Adora2b	ENSMUSG00000018500	chr11:62248984-62248984	-1.63675	-1.46212	-1.37409	-0.910536	-1.79906	0.834368	0.319363	-0.583785	-0.3533
Adpgk	ENSMUSG00000025236	chr9:59291572-59291572	0.0490559	0.0505161	0.454989	0.0687731	-0.462567	-0.121499	-0.0713002	-0.287967	-0.118837	Glycolysis
Adprh	ENSMUSG00000002844	chr16:38452689-38452689	0.00432517	0.110123	0.225289	0.0114544	0.419253	-0.43291	-0.0442165	-0.110713	0.30516
Adprhl2	ENSMUSG00000042558	chr4:126321369-126321369	0.39893	0.38095	0.337412	0.0918769	0.429095	-0.180001	-0.112554	-0.485549	-0.372049
Adra2a	ENSMUSG00000033717	chr19:54045182-54045182	-2.02242	-1.81255	-1.91295	-1.71911	-0.079984	-1.51327	-0.950682	0.282164	0.951307
Adrbk1	ENSMUSG00000024858	chr19:4305955-4305955	-0.207425	-0.254445	-0.159151	0.138258	0.495883	-0.249119	-0.577204	-0.458651	-0.386054
Adrm1	ENSMUSG00000039041	chr2:180171485-180171485	-0.00765869	0.00610385	0.39573	-0.131676	0.0963822	-0.411997	-0.357043	-0.433618	-0.386007
Adsl	ENSMUSG00000022407	chr15:80948490-80948490	0.710358	0.794498	0.887361	0.293684	0.210325	-0.302604	-0.300949	-0.296306	-0.437247
Adss	ENSMUSG00000015961	chr1:177796511-177796511	0.270934	0.270986	0.294797	-0.168028	-0.0180286	0.0968549	-0.726352	-0.955917	-0.813502
Adssl1	ENSMUSG00000011148	chr12:112620045-112620045	1.1153	1.09095	-0.37762	-1.98341	-2.0311	-0.35509	1.78103	1.92328	2.85125
Aebp1	ENSMUSG00000020473	chr11:5861947-5861947	-2.95027	-3.43631	-3.97111	-1.8173	-4.31071	-0.402232	0.682861	0.823591	0.997154
Aebp2	ENSMUSG00000030232	chr6:140622449-140622449	0.376672	0.412627	0.0969055	-0.303138	-0.649117	-0.643685	-0.193469	-0.00770291	-0.0759339
Aen	ENSMUSG00000030609	chr7:78895854-78895854	-0.345433	-0.111201	0.0298131	2.99899e-06	-0.622353	-0.202098	-0.45765	-0.874876	-0.952579
Aes	ENSMUSG00000054452	chr10:81559494-81559494	-0.231939	-0.341044	-0.271412	0.202079	-0.00382194	0.551867	0.0352143	-0.0552763	-0.159201
Afap1	ENSMUSG00000029094	chr5:35893319-35893319	-1.07559	-1.35096	-1.23565	-0.871784	0.411535	0.275678	0.256392	0.902124	1.26466
Afap1l1	ENSMUSG00000033032	chr18:61786611-61786611	1.59813	1.4342	0.586028	0.850477	1.1988	0.20854	1.73693	2.00634	2.13221
Afap1l2	ENSMUSG00000025083	chr19:57008228-57008228	-0.361211	-0.23497	-0.417005	2.46572	1.22569	-1.46191	1.58223	2.60723	2.84345
Aff1	ENSMUSG00000029313	chr5:103754162-103754162	-0.119263	-0.0136629	0.70471	-0.633113	-1.67494	0.437709	0.145996	0.324778	0.0636071
Aff2	ENSMUSG00000031189	chrX:69360294-69360294	0.220776	-0.52382	-0.513606	0.0599754	0.78794	-1.13632	-1.79319	-0.191087	-0.314474
Aff3	ENSMUSG00000037138	chr1:38627185-38627185	0.00671334	0.0487861	0.173252	1.6237	2.18618	-0.469289	-1.89419	-1.56998	-1.2459
Aff4	ENSMUSG00000049470	chr11:53350833-53350833	-0.192299	-0.136231	0.283409	0.173922	0.0604704	-0.919038	-0.0649053	0.553778	-0.131754
Afg3l2	ENSMUSG00000024527	chr18:67449166-67449166	0.543149	0.6573	0.707723	0.217641	-0.349491	-0.891848	-0.23879	-0.584607	-0.238567
Aftph	ENSMUSG00000049659	chr11:20727607-20727607	-0.0327399	-0.113565	-0.206152	-0.153662	0.497002	-0.0700948	-0.861321	-0.659873	-0.0865799
Aga	ENSMUSG00000031521	chr8:53511702-53511702	-0.796634	-1.05368	-1.16156	-1.31277	-2.16511	0.879788	0.698619	-0.391322	-0.460772
Agap1	ENSMUSG00000055013	chr1:89454806-89454806	0.541846	0.793646	0.599821	1.44195	0.584759	0.239445	0.643277	0.566342	0.332197
Agap3	ENSMUSG00000023353	chr5:24452177-24452177	-0.467411	-0.222373	-0.22885	0.21657	1.00699	-0.199213	0.171395	-0.0495964	0.146562
Agbl3	ENSMUSG00000038836	chr6:34780432-34780432	-0.384043	-0.300078	-0.135004	0.518297	0.219135	0.0230757	-0.043345	-0.172969	-0.098045
Agbl5	ENSMUSG00000029165	chr5:30888694-30888694	1.19452	1.11048	0.710717	-0.141473	1.26005	0.723297	-0.15472	0.356064	0.226358
Agfg1	ENSMUSG00000026159	chr1:82839483-82839483	0.372562	0.500425	0.24363	-0.0703235	-0.0252524	0.220783	0.216383	-0.195888	-0.298007
Agfg2	ENSMUSG00000029722	chr5:137684726-137684726	0.617377	0.227534	0.725123	0.576353	0.0339267	0.678193	-0.08864	-0.307328	-0.33037
Aggf1	ENSMUSG00000021681	chr13:95375352-95375352	0.401021	0.63423	0.587412	0.272806	0.549978	0.340303	0.153769	-0.0849276	0.0996567
Agk	ENSMUSG00000029916	chr6:40325478-40325478	0.420443	0.593821	1.07044	0.805142	0.595242	-2.75907	0.137553	0.120648	0.153456
Agl	ENSMUSG00000033400	chr3:116807417-116807417	-0.0168844	0.0210592	-0.495413	0.585542	-0.0813633	0.422323	-0.346591	0.128452	-0.160439
Agmo	ENSMUSG00000050103	chr12:37241641-37241641	0.22334	0.0687179	0.139516	0.893733	-0.195611	-4.18535	-0.806252	0.536201	0.54019
Agpat1	ENSMUSG00000034254	chr17:34604262-34604262	-0.204218	-0.0871652	-0.0169633	-0.0819558	0.177872	-0.345256	-0.441523	-0.479135	-0.425791
Agpat2	ENSMUSG00000026922	chr2:26604211-26604211	-0.325745	-0.10202	0.300792	-1.67004	-2.71389	0.166705	-0.538236	0.421536	1.31816
Agpat3	ENSMUSG00000001211	chr10:78352442-78352442	0.272343	0.0687503	-0.252393	0.185544	-0.166313	-0.0188489	-0.170732	0.284654	0.323457
Agpat4	ENSMUSG00000023827	chr17:12118704-12118704	0.779748	0.660726	-0.199387	0.236548	-0.357466	0.632662	0.392964	-0.334698	-0.208249
Agpat5	ENSMUSG00000031467	chr8:18846277-18846277	0.751718	0.634819	0.382489	0.812567	0.186855	-0.00720341	-0.835647	-1.49867	-1.14123
Agpat6	ENSMUSG00000031545	chr8:23208453-23208453	-0.631042	-0.549581	-0.336482	-0.0453425	0.207846	-0.0704188	-0.33484	-0.485239	-0.363132
Agps	ENSMUSG00000042410	chr2:75832177-75832177	0.404893	0.503277	0.7559	0.0917773	-0.430477	-0.512643	-0.731731	-0.41313	-0.69772
Agrn	ENSMUSG00000041936	chr4:156169086-156169086	0.0960937	0.180212	0.163248	0.0539086	1.13339	-0.363896	1.36924	2.28316	2.09264
Agtpbp1	ENSMUSG00000021557	chr13:59585211-59585211	0.293223	0.313432	0.574519	0.658372	0.499116	0.451898	0.841766	0.658049	0.600947
Agtr2	ENSMUSG00000068122	chrX:21484544-21484544	-1.01038	-0.824347	-1.50693	-1.65238	-4.50869	4.47479	4.6512	3.58791	3.54177
Agtrap	ENSMUSG00000029007	chr4:148088031-148088031	1.95917	1.9458	1.88372	-0.352435	-1.4208	0.776632	0.347395	0.456063	0.154834
Ahctf1	ENSMUSG00000026491	chr1:179803680-179803680	1.00901	1.02399	0.84801	-0.286817	0.151621	-0.693682	-0.840629	-0.58026	-0.760052
Ahcy	ENSMUSG00000027597	chr2:155074497-155074497	1.38414	1.25859	0.939292	0.181658	-0.478137	1.82626	0.519073	-0.931402	-0.643356
Ahcyl1	ENSMUSG00000027893	chr3:107677767-107677767	0.00710592	-0.108086	0.10823	0.372903	-0.0378895	-0.0883056	0.2255	0.267938	0.0704374
Ahcyl2	ENSMUSG00000029772	chr6:29768011-29768011	0.64545	0.509228	0.368298	0.993479	-0.155434	-0.98111	-0.420163	-0.149841	-0.403316
Ahdc1	ENSMUSG00000037692	chr4:133011506-133011506	0.373895	0.613029	0.543801	-0.122945	-0.106729	0.359011	0.747191	0.640851	0.320511
Ahi1	ENSMUSG00000019986	chr10:21040820-21040820	0.0678608	0.106534	-0.112588	0.996623	1.67393	0.913336	-0.348587	-0.501187	-0.28966
Ahnak	ENSMUSG00000069833	chr19:8989284-8989284	-2.21258	-2.21494	-1.90642	-4.01218	-2.42384	-0.0139317	-0.614601	0.301227	0.0915961
Ahnak2	ENSMUSG00000072812	chr12:112777636-112777636	-0.783816	-1.31171	-0.892131	-1.55809	-3.78503	-0.340582	0.100959	0.322727	-0.019456
Ahr	ENSMUSG00000019256	chr12:35535038-35535038	-1.58525	-1.47159	-0.928265	-2.23283	-1.14625	0.101587	1.81937	2.81792	2.14989
Ahrr	ENSMUSG00000021575	chr13:74292331-74292331	-1.09001	-1.10943	-1.10674	-0.292109	-1.41407	0.723297	1.93326	2.85614	3.1046
Ahsa1	ENSMUSG00000021037	chr12:87266746-87266746	0.152166	0.340063	0.438083	-0.0738107	0.331836	0.104052	-0.362243	-0.805575	-0.494451
Ahsa2	ENSMUSG00000020288	chr11:23497930-23497930	0.0806707	-0.00682885	0.166991	0.71053	1.15992	0.0943233	-0.173794	-0.794136	-0.351657
AI314180	ENSMUSG00000050812	chr4:58912749-58912749	0.22483	-0.117353	-0.457141	0.296456	-0.272479	0.201075	-0.618522	-0.477868	-0.398226
AI413582	ENSMUSG00000062753	chr17:27565732-27565732	-0.165971	-0.379246	-0.810546	-0.768422	-0.696964	0.0712153	-0.344393	-0.967046	-0.757312
AI464131	ENSMUSG00000046312	chr4:41503076-41503076	-0.00701742	0.268806	1.23707	0.125716	-0.137332	-1.87258	-0.103863	0.635052	0.449219
AI480526	ENSMUSG00000090086	chr5:123138109-123138109	0.589787	0.668666	0.505309	0.373758	1.21634	0.079211	-0.474489	0.807199	1.11466
AI504432	ENSMUSG00000056145	chr3:107039504-107039504	0.17602	0.265661	0.0817263	1.62149	1.75483	-0.965362	0.547071	0.191889	0.517603
AI597479	ENSMUSG00000010290	chr1:43098710-43098710	0.434303	0.507837	0.460845	0.501071	0.46768	-0.325987	-0.425708	0.14752	0.253394
AI606181	ENSMUSG00000074873	chr19:41593363-41593363	-0.0149938	0.230139	0.655351	0.363372	1.10108	-1.19878	-0.885287	-0.350127	-0.334753
AI607873	ENSMUSG00000073490	chr1:173741747-173741747	-1.77124	-1.84612	-2.74871	-3.02241	-2.50754	0.652883	1.52877	1.01577	0.71755
AI837181	ENSMUSG00000047423	chr19:5425157-5425157	-0.850861	-0.836346	-0.550267	-0.727555	-0.509138	-0.158755	-0.178186	-0.238257	-0.157981
AI846148	ENSMUSG00000024970	chr19:7383026-7383026	0.937144	0.990305	0.761675	0.216181	0.75778	-0.0139317	-0.227397	-0.274354	-0.0620537
AI987944	ENSMUSG00000056383	chr7:41393260-41393260	0.119944	0.21167	0.564757	0.0864213	-0.287292	-0.489835	-0.497909	-0.324515	-0.158606
Aida	ENSMUSG00000042901	chr1:183297060-183297060	-1.05413	-1.01521	-0.48805	-0.230188	-0.433312	-0.122995	0.241799	-0.0761865	0.068502
Aif1l	ENSMUSG00000001864	chr2:31950260-31950260	-0.752114	-0.675822	-1.40751	0.601578	0.57387	-0.824619	-1.26257	-1.87894	-2.46754
Aifm1	ENSMUSG00000036932	chrX:48513426-48513426	0.593558	0.647622	0.776029	0.582515	-0.117762	-0.213489	-0.728883	-0.910321	-0.57188
Aifm2	ENSMUSG00000020085	chr10:61715263-61715263	0.134977	0.0690715	-0.0416107	-0.84855	-1.32368	0.353408	-0.0530053	-0.200965	-0.429268
Aig1	ENSMUSG00000019806	chr10:13868957-13868957	-0.299223	-0.446897	-0.666188	-0.399106	-0.217003	0.618562	0.319363	-0.652131	-0.563233
Aimp1	ENSMUSG00000028029	chr3:132683879-132683879	0.556311	0.484252	0.470046	0.312665	0.0729833	-0.151855	-0.942941	-1.52372	-1.09501
Aimp2	ENSMUSG00000029610	chr5:143909839-143909839	-0.0774326	0.238236	0.266005	-0.00421816	0.266332	-0.346626	-1.38631	-1.36205	-1.33098
Aip	ENSMUSG00000024847	chr19:4125858-4125858	0.295042	0.0122679	0.0159411	0.284997	-0.0467921	0.0920396	-0.092536	-0.233279	-0.0323573
Airn	ENSMUSG00000078247	chr17:12741311-12741311	-0.882478	-1.00632	-0.957432	-0.199977	-1.04693	0.128138	0.999292	1.08354	0.158585
AK010878	ENSMUSG00000091931	chr12:102757800-102757800	1.43003	1.43699	0.587088	0.208233	0.961798	-0.321223	-1.59272	-1.7897	-1.38183
Ak1	ENSMUSG00000026817	chr2:32621758-32621758	-1.10929	-1.37106	-1.15808	-0.924789	-1.45182	0.129855	0.398408	-0.327793	-0.314826
Ak2	ENSMUSG00000028792	chr4:128991958-128991958	0.598455	0.666678	0.608829	-0.0439806	-0.185238	-0.238203	-0.807145	-0.940718	-0.74387
Ak3	ENSMUSG00000024782	chr19:29047961-29047961	-1.68721	-1.43802	-0.942968	0.566378	0.264667	0.224811	-0.258922	0.399786	0.205648
Ak4	ENSMUSG00000028527	chr4:101419277-101419277	1.85491	1.66326	1.82354	1.10634	-0.355596	-1.65195	-1.22034	-2.10506	-1.19663
Ak5	ENSMUSG00000039058	chr3:152668140-152668140	-1.55957	-1.82207	-1.6412	-0.394317	-0.61936	0.616648	-0.630023	-1.18837	-1.43673
Akap1	ENSMUSG00000018428	chr11:88851503-88851503	0.944191	0.826311	0.968299	0.0839649	-0.25754	-0.32147	0.549242	0.210341	-0.158492
Akap10	ENSMUSG00000047804	chr11:61930252-61930252	0.383117	0.330542	0.447282	0.00714349	-0.186019	-1.06775	-0.0507442	-0.165347	-0.317124
Akap11	ENSMUSG00000022016	chr14:78536808-78536808	-0.238011	-0.0458503	0.159134	0.488341	0.125741	0.156054	0.579004	0.700376	0.350146
Akap12	ENSMUSG00000038587	chr10:4266329-4266329	1.1719	1.17275	1.0598	0.963307	-0.0784122	-2.07016	-1.26247	-0.44899	-1.26126
Akap13	ENSMUSG00000066406	chr7:75455534-75455534	-1.09482	-0.864049	-0.711628	-0.704803	-0.698283	-0.56032	-0.0672324	0.652889	0.588324
Akap2	ENSMUSG00000038729	chr4:57717657-57717657	-1.59183	-1.34825	-1.32669	-1.62556	-2.07307	-0.529786	0.180454	-0.00497294	-0.697065
Akap6	ENSMUSG00000061603	chr12:52699383-52699383	-0.16062	-0.140421	0.144813	0.633827	2.27895	-1.33633	1.35852	2.01514	2.7537
Akap7	ENSMUSG00000039166	chr10:25200158-25200158	1.21379	1.14661	1.19643	1.40376	0.377929	-0.692246	-0.263429	0.0747723	0.00344429
Akap8	ENSMUSG00000024045	chr17:32321153-32321153	0.472448	0.688983	0.765396	0.543949	0.731676	-0.572499	0.0715769	0.154683	0.190025
Akap8l	ENSMUSG00000002625	chr17:32350581-32350581	1.50878	1.21925	0.529212	0.293837	0.795628	0.382138	0.0100302	0.0501385	0.279375
Akap9	ENSMUSG00000040407	chr5:3928054-3928054	-0.187571	0.0664322	0.235772	0.700632	1.49322	-0.233976	-0.0110027	0.500421	0.32028
Akirin1	ENSMUSG00000023075	chr4:123750345-123750345	-0.0514532	0.0194165	0.175426	0.112922	0.237821	-0.585292	-0.324032	-0.735911	-0.614643
Akirin2	ENSMUSG00000028291	chr4:34550937-34550937	0.439505	0.36254	0.322705	0.459292	0.877623	-0.898328	-1.05225	-1.07907	-0.661395
Akr1a1	ENSMUSG00000028692	chr4:116651680-116651680	-0.0900047	-0.165856	-0.203795	-0.0661	-0.0319055	0.231113	0.583939	-0.635615	-0.36668	Glycolysis
Akr1b10	ENSMUSG00000061758	chr6:34384218-34384218	-0.428163	-0.258036	-0.409418	0.62349	-0.953456	0.168131	-0.0167412	-0.279005	-0.60974
Akr1b3	ENSMUSG00000001642	chr6:34306687-34306687	0.317761	0.549929	0.521081	0.0537201	-0.308695	0.260341	-0.29426	-0.274557	-0.203614
Akr1b8	ENSMUSG00000029762	chr6:34354119-34354119	-1.00403	-0.78005	-1.16721	-1.94099	-2.25305	1.47518	0.760461	-0.403715	-0.0682358
Akr1c13	ENSMUSG00000021213	chr13:4191187-4191187	-0.664741	-0.674793	-0.13373	0.0884288	-0.392968	0.57124	0.463101	0.244296	0.532766
Akr1c18	ENSMUSG00000021214	chr13:4150628-4150628	-1.73531	-1.67618	-0.870848	-1.22488	-2.20317	6.03262	4.70632	2.61648	3.30119
Akr1e1	ENSMUSG00000045410	chr13:4609174-4609174	0.468917	0.435462	0.10729	0.644217	0.0432291	-0.344523	-0.555896	-0.745067	-0.654838
Akr7a5	ENSMUSG00000028743	chr4:139310744-139310744	0.176393	0.153832	0.0667832	-0.211812	-0.141001	1.23389	-0.439069	-0.808565	-0.620834
Akt1	ENSMUSG00000001729	chr12:112674276-112674276	-1.91667	-2.02924	-1.72831	-0.427092	0.103807	-0.547699	0.0105829	0.0465605	-0.128993
Akt1s1	ENSMUSG00000011096	chr7:44848991-44848991	-1.26404	-1.18677	-0.70281	-0.265487	-0.281379	-0.284676	-0.303011	-0.604083	-0.546804
Akt2	ENSMUSG00000004056	chr7:27591552-27591552	-0.599424	-0.644737	-0.221913	0.0279949	0.0577035	-0.243239	0.162788	0.268549	0.38978
Akt3	ENSMUSG00000019699	chr1:177248805-177248805	-0.235847	-0.0401302	-0.191246	0.584395	1.18851	0.395177	-0.0261136	0.0881632	-0.228699
Aktip	ENSMUSG00000031667	chr8:91131151-91131151	1.02821	0.980567	0.714796	0.450675	0.895488	-0.584884	-0.0920896	0.0322619	0.159554
Alad	ENSMUSG00000028393	chr4:62519881-62519881	0.207049	0.302821	0.464463	-0.0273049	0.278848	1.49647	0.0950959	-0.759273	-0.469526
Alas1	ENSMUSG00000032786	chr9:106247730-106247730	-0.620631	-0.389454	-0.310077	-0.195704	-0.526618	-0.102401	0.0532788	-0.258722	-0.0620537
Alcam	ENSMUSG00000022636	chr16:52454074-52454074	-1.47113	-1.9885	-2.35888	-1.11246	-0.766637	1.60875	1.33893	-0.0630163	-0.644464
Aldh16a1	ENSMUSG00000007833	chr7:45154526-45154526	0.417621	0.508512	0.872097	0.201405	0.0478168	0.140294	-0.216858	-0.229854	-0.185911
Aldh18a1	ENSMUSG00000025007	chr19:40588369-40588369	0.934653	0.833592	0.657006	1.6952	0.647522	0.249197	0.172884	-0.108252	-0.00876417
Aldh1a1	ENSMUSG00000053279	chr19:20601961-20601961	-3.19951	-3.11859	-2.3574	-1.63994	-0.537903	0.148977	0.412788	0.129543	-0.237487
Aldh1a2	ENSMUSG00000013584	chr9:71215789-71215789	-1.37976	-1.38906	-0.590541	-2.4604	-1.96171	-0.225511	2.59207	2.00432	3.22693
Aldh1a3	ENSMUSG00000015134	chr7:66427517-66427517	-1.49511	-1.51702	-0.664133	-0.0201477	0.218844	-0.27706	3.25809	2.14888	2.79712	EMT/MET	down-regulated
Aldh1a7	ENSMUSG00000024747	chr19:20727562-20727562	-0.51742	-0.407266	-0.515506	-0.243827	-2.16304	2.16905	0.216705	1.4781	2.35741
Aldh1l1	ENSMUSG00000030088	chr6:90486427-90486427	0.949378	0.845612	1.79052	0.516289	0.424414	4.6758	3.5838	2.38139	2.57773
Aldh1l2	ENSMUSG00000020256	chr10:83534140-83534140	-0.478159	-1.04752	-0.657115	2.49918	1.12675	-0.49215	1.03322	1.73329	1.27661
Aldh2	ENSMUSG00000029455	chr5:121593824-121593824	1.0325	0.788404	0.491135	-1.22855	-0.867681	0.271009	0.892495	0.503671	0.25798	Glycolysis
Aldh3a2	ENSMUSG00000010025	chr11:61267185-61267185	0.0684941	-0.20966	0.0924307	0.260507	-0.446555	-0.255026	0.663826	0.672653	0.623531	Glycolysis
Aldh4a1	ENSMUSG00000028737	chr4:139622866-139622866	0.626219	0.441889	0.336341	-0.329742	-0.697076	0.380488	0.752547	0.701231	0.198489
Aldh6a1	ENSMUSG00000021238	chr12:84450950-84450950	1.03038	0.817528	0.955137	0.289048	-0.107216	0.642348	1.10826	1.34675	1.43843
Aldh7a1	ENSMUSG00000053644	chr18:56526849-56526849	0.468462	0.50352	0.24053	-0.0312046	-0.415766	0.156054	0.000942932	-0.469997	-0.452197	Glycolysis
Aldh9a1	ENSMUSG00000026687	chr1:167349991-167349991	1.71617	1.42826	0.810467	-0.216093	-0.546098	-0.347788	0.572262	0.912748	0.949177	Glycolysis
Aldoa	ENSMUSG00000030695	chr7:126799254-126799254	1.0187	0.838768	0.630772	0.0681094	-1.21255	-0.844823	-0.618083	-0.582653	-0.524269	Glycolysis
Alg1	ENSMUSG00000039427	chr16:5233621-5233621	-0.0722655	-0.188264	-0.0640718	-0.120011	-0.406288	-0.867395	-0.476431	-0.550626	-0.344421
Alg10b	ENSMUSG00000075470	chr15:90224311-90224311	0.0680869	-0.111424	0.0154829	0.0282425	0.0682464	-1.12981	-1.41667	0.909924	-0.429268
Alg11	ENSMUSG00000063362	chr8:22060721-22060721	0.394036	0.734537	0.787353	0.095173	-0.675495	0.20854	-0.194336	-0.0384391	-0.550202
Alg12	ENSMUSG00000035845	chr15:88816171-88816171	-0.206071	-0.231094	0.0243224	-0.124853	-0.213269	-1.37197	-0.163624	-0.0238154	0.153196
Alg13	ENSMUSG00000041718	chrX:144317812-144317812	2.54982	2.34248	2.40687	0.759805	0.735958	-0.161738	-0.311204	-0.531642	-0.248257
Alg14	ENSMUSG00000039887	chr3:121291817-121291817	-0.495525	-0.218502	0.294872	0.863478	0.372361	-0.907335	-0.625728	-0.310274	0.0913817
Alg2	ENSMUSG00000039740	chr4:47470770-47470770	-1.0745	-0.815943	-0.341547	0.449846	0.934453	-0.0617773	0.0987559	0.404038	0.324638
Alg3	ENSMUSG00000033809	chr16:20610768-20610768	0.561717	0.479765	0.651749	0.377262	0.272842	0.194957	-0.750751	-0.740665	-0.751235
Alg5	ENSMUSG00000036632	chr3:54735539-54735539	-0.364226	-0.447436	-0.22513	-0.111454	-0.133579	-0.211194	-0.58313	-0.793857	-0.519385
Alg6	ENSMUSG00000073792	chr4:99715664-99715664	1.0882	1.28743	1.13851	0.558245	0.243121	-0.220456	0.209655	0.412054	0.535
Alg8	ENSMUSG00000035704	chr7:97371606-97371606	-0.326779	-0.102327	-0.701402	0.556978	0.193186	0.196911	-0.769236	-0.716631	-0.720865
Alg9	ENSMUSG00000032059	chr9:50775019-50775019	0.266614	0.288313	0.56131	0.62567	0.416493	-0.687362	-0.58333	-0.469948	-0.167766
Alkbh1	ENSMUSG00000079036	chr12:87429437-87429437	1.1702	0.931695	0.894855	0.198509	0.669327	-0.228133	-1.24074	-0.722062	-0.747844
Alkbh2	ENSMUSG00000044339	chr5:114128176-114128176	0.883621	1.05188	0.988648	-0.285151	-0.138342	0.00777115	-2.04534	-3.09851	-2.23373
Alkbh3	ENSMUSG00000040174	chr2:93984820-93984820	-0.303602	-0.239953	0.082544	0.0627611	0.196526	-0.266409	-0.534302	-0.768652	-0.564693
Alkbh5	ENSMUSG00000042650	chr11:60536381-60536381	1.11308	0.68942	0.48842	0.218194	-0.403976	-0.683197	-0.173493	0.148942	-0.193628
Alkbh6	ENSMUSG00000042831	chr7:30308717-30308717	0.368327	0.412077	0.573305	0.226045	0.466128	0.0777315	0.126995	-0.388906	-0.467167
Alkbh7	ENSMUSG00000002661	chr17:56997343-56997343	0.637965	0.589579	0.605734	-0.558617	0.473539	0.0891986	-1.41667	-2.32308	-1.1637
Alkbh8	ENSMUSG00000025899	chr9:3335478-3335478	0.235166	0.0727473	0.468954	0.499273	0.7274	-1.27742	-0.72913	-0.204239	-0.227175
Alms1	ENSMUSG00000063810	chr6:85587531-85587531	1.31341	1.3809	1.08161	0.731558	0.609844	0.0256108	0.264549	0.14752	-0.140857
Als2	ENSMUSG00000026024	chr1:59237231-59237231	0.807975	0.805488	0.821764	0.267859	0.785852	0.20854	-0.200619	0.233628	-0.191655
Alx1	ENSMUSG00000036602	chr10:103029054-103029054	-0.719837	-0.656093	-0.348572	-0.183408	-0.357243	-0.437582	-1.08873	-1.25272	-1.08118
Alyref	ENSMUSG00000025134	chr11:120598365-120598365	0.518059	0.533802	0.634931	0.528544	0.604779	-0.684864	-0.665504	-0.689005	-0.847992
Alyref2	ENSMUSG00000060244	chr1:171503478-171503478	0.840598	0.816932	0.762489	0.633364	1.22958	-0.0139317	-1.0332	-0.792422	-1.00935
Amacr	ENSMUSG00000022244	chr15:10981756-10981756	0.292516	0.27689	-0.181099	-0.206308	-1.01271	-0.214701	-0.184092	-0.724717	0.147069
Ambra1	ENSMUSG00000040506	chr2:91730134-91730134	0.368364	0.454587	0.42196	0.129029	0.404133	-0.0988509	0.196451	0.235577	0.269985
Amdhd2	ENSMUSG00000036820	chr17:24156739-24156739	-0.127527	-0.274225	0.134017	-0.773694	-0.772341	1.27503	0.179095	-0.282216	-0.629634
Amfr	ENSMUSG00000031751	chr8:94012663-94012663	-1.02063	-1.18464	-1.36227	0.211261	0.0472637	-0.430098	0.203461	0.210977	0.324023
Amigo1	ENSMUSG00000050947	chr3:108186350-108186350	-0.891426	-0.716188	-0.221635	0.0558866	-0.337433	1.37888	1.93326	1.8993	2.26092
Ammecr1	ENSMUSG00000042225	chrX:142966728-142966728	-0.197133	-0.0302713	0.125903	-0.751365	-0.506867	-0.207605	-0.820791	-0.494951	-0.660794
Ammecr1l	ENSMUSG00000041915	chr18:31759824-31759824	-0.849506	-0.642436	-0.39532	-0.00425441	-0.0903519	-0.79382	-0.0639316	0.169575	0.0178475
Amn1	ENSMUSG00000068250	chr6:149188712-149188712	0.300079	0.30407	0.0520834	0.654423	1.22682	0.01255	-0.039254	-0.66647	-0.356776
Amot	ENSMUSG00000041688	chrX:145487046-145487046	-1.65069	-1.38962	-1.88769	-0.433086	-0.715932	0.227912	0.231808	0.256808	-0.218649
Amotl1	ENSMUSG00000013076	chr9:14615006-14615006	-1.24034	-1.29815	-0.930749	-0.53429	-1.00755	0.140265	-0.246829	0.294313	-0.276321
Amotl2	ENSMUSG00000032531	chr9:102716672-102716672	-0.470093	-0.426773	-1.14226	-1.92329	0.60698	-2.47502	-2.26049	-1.04379	-1.13636
Ampd2	ENSMUSG00000027889	chr3:108086627-108086627	-0.375131	-0.181849	-0.296445	-0.112066	0.0666778	-0.273267	0.270949	0.146526	0.0177416
Ampd3	ENSMUSG00000005686	chr7:110768206-110768206	0.318304	0.178181	0.509636	0.0420954	-0.939242	0.61706	0.602801	1.13051	0.608498
Amph	ENSMUSG00000021314	chr13:18948371-18948371	2.55335	2.63722	2.42064	3.72809	1.44995	5.27336	3.91996	3.04372	3.13163
Amy1	ENSMUSG00000074264	chr3:113577830-113577830	0.0966948	0.0496976	-0.209037	0.4104	1.79182	-1.72504	0.28869	0.447469	0.705311
Amz2	ENSMUSG00000020610	chr11:109425976-109425976	0.399374	0.347085	0.00564156	0.639378	1.30439	0.834368	0.120026	-0.0972698	-0.00876417
Anapc1	ENSMUSG00000014355	chr2:128687391-128687391	0.424354	0.459732	0.437339	0.438453	0.0411464	0.20027	-0.120605	0.224611	-0.100667
Anapc10	ENSMUSG00000036977	chr8:79711820-79711820	0.157759	0.171593	0.322329	0.741529	0.572922	-0.44472	-0.804326	-0.906769	-0.579899
Anapc11	ENSMUSG00000025135	chr11:120598421-120598421	0.181895	0.261334	0.25436	0.0293862	0.292638	0.485721	-0.730768	-0.940962	-0.648582
Anapc13	ENSMUSG00000035048	chr9:102626296-102626296	0.36888	0.381457	0.390615	0.299728	0.662243	0.395538	-1.07763	-1.31357	-0.737585
Anapc16	ENSMUSG00000020107	chr10:60003135-60003135	0.0592654	-0.291972	-0.395372	0.613028	0.194611	-0.778954	-0.770961	-0.82417	-0.571966
Anapc2	ENSMUSG00000026965	chr2:25272478-25272478	-0.459018	-0.503068	-0.273986	-0.24739	0.101485	0.192844	0.328578	0.269082	0.372727
Anapc4	ENSMUSG00000029176	chr5:52834015-52834015	-0.233662	-0.116505	-0.141874	0.0619095	0.178769	0.21634	-0.370967	-0.6784	-0.389607
Anapc5	ENSMUSG00000029472	chr5:122821339-122821339	0.594585	0.669638	0.692205	0.770987	0.807047	0.684511	0.331316	0.238526	0.473104
Anapc7	ENSMUSG00000029466	chr5:122421693-122421693	0.429086	0.46528	0.318749	0.15875	0.193917	0.0921478	-0.350429	-0.380891	-0.386178
Angel2	ENSMUSG00000026634	chr1:190925112-190925112	0.124553	0.134454	0.281588	0.529177	0.622441	-0.206646	0.264549	0.237036	0.253394
Angpt1	ENSMUSG00000022309	chr15:42676977-42676977	-1.57803	-1.89932	-1.74783	-0.716693	-0.951572	2.27068	2.00209	1.54411	1.67171
Angpt2	ENSMUSG00000031465	chr8:18741562-18741562	-1.80334	-1.32991	-1.41078	2.54615	-3.15765	-2.75187	0.678756	-0.472884	-0.3533
Angptl2	ENSMUSG00000004105	chr2:33216069-33216069	-1.99929	-2.20405	-2.29341	-1.94259	-2.91041	0.930911	1.91883	1.49582	1.47093
Angptl4	ENSMUSG00000002289	chr17:33781575-33781575	-0.57439	-0.774718	-0.745643	-3.64598	-1.78589	1.33521	1.90719	1.10737	1.67862
Angptl7	ENSMUSG00000028989	chr4:148500460-148500460	-0.835017	-0.250137	-0.64899	-0.635299	-5.51701	2.29622	2.94913	1.04298	0.535678
Ank	ENSMUSG00000022265	chr15:27466677-27466677	-1.35568	-1.36984	-0.91441	0.188962	-1.15195	2.06738	2.72881	1.28539	1.3931
Ank2	ENSMUSG00000032826	chr3:127409058-127409058	-0.354151	-0.1193	-0.122823	2.49877	1.42111	-0.1025	0.371135	0.973145	0.628187
Ank3	ENSMUSG00000069601	chr10:69533772-69533772	-0.368535	-0.287559	0.0962142	0.189251	0.518016	1.52139	1.41484	1.61984	2.1519	EMT/MET	down-regulated
Ankfy1	ENSMUSG00000020790	chr11:72712157-72712157	0.237085	0.130379	-0.14635	-0.352867	-0.191331	-0.0371723	0.127924	0.332508	-0.0196594
Ankhd1	ENSMUSG00000024483	chr18:36559987-36559987	0.744415	0.863469	1.00539	0.367108	0.166894	-1.00753	0.336852	0.392569	0.364142
Ankib1	ENSMUSG00000040351	chr5:3803109-3803109	-1.29832	-0.977862	-0.565567	0.459494	0.301459	-0.283489	-0.264694	0.309872	0.00266388
Ankle2	ENSMUSG00000029501	chr5:110231004-110231004	0.526288	0.391755	0.140363	-0.0446927	0.0942036	-0.00510467	0.0278906	-0.184789	-0.107631
Ankmy2	ENSMUSG00000036188	chr12:36157124-36157124	0.295371	0.278976	0.64933	0.0438267	0.573687	0.226358	-0.500754	-0.641682	-0.459293
Ankra2	ENSMUSG00000021661	chr13:98263158-98263158	0.570265	0.663891	0.433436	0.703901	0.969057	-0.470953	0.0254494	-0.129427	0.195249
Ankrd1	ENSMUSG00000024803	chr19:36119844-36119844	-0.868934	-1.06862	-2.61343	-2.96065	-2.64764	-1.65097	-2.96202	-4.004	-4.68081
Ankrd10	ENSMUSG00000031508	chr8:11635754-11635754	1.31877	1.20138	0.919025	0.366176	0.42459	0.292605	0.49372	0.166036	0.284179
Ankrd12	ENSMUSG00000034647	chr17:66077046-66077046	-0.110839	-0.232324	-0.0539944	-0.198332	0.542647	0.0532065	0.0356195	0.337435	0.0812436
Ankrd13a	ENSMUSG00000041870	chr5:114774677-114774677	-0.220162	-0.363398	-0.0475554	-0.243786	-0.295861	-0.185311	-0.331926	0.0652415	-0.0940844
Ankrd13b	ENSMUSG00000037907	chr11:77476436-77476436	-1.2982	-1.19956	-0.95611	0.6489	1.65318	0.35817	-0.00281907	0.083057	0.400581
Ankrd13c	ENSMUSG00000039988	chr3:157947414-157947414	0.375081	0.215202	0.521431	-0.293805	-0.173386	0.157498	-0.14772	-0.0120807	-0.138634
Ankrd13d	ENSMUSG00000005986	chr19:4282175-4282175	0.708079	0.469743	0.0676809	0.120067	0.650727	0.618562	-0.207839	-0.726325	-0.854932
Ankrd16	ENSMUSG00000047909	chr2:11778491-11778491	0.147002	0.0499673	0.31309	0.24843	0.775268	-0.567728	0.517019	0.582604	0.595078
Ankrd17	ENSMUSG00000055204	chr5:90366185-90366185	-0.185699	0.105967	0.568585	-0.0294938	-0.450266	-0.114982	0.235002	0.434463	0.119011
Ankrd26	ENSMUSG00000007827	chr6:118562226-118562226	0.488351	0.544276	0.599834	0.547473	0.889008	-0.957685	0.675648	0.602968	0.36361
Ankrd27	ENSMUSG00000034867	chr7:35586244-35586244	0.504874	0.607256	0.585818	0.0193594	-0.0289186	-0.20001	-0.143046	0.0942023	0.145863
Ankrd28	ENSMUSG00000014496	chr14:31830415-31830415	-0.291904	-0.0120813	0.416539	-0.0823937	-0.585947	-0.307982	-0.201349	0.601634	-0.154234
Ankrd32	ENSMUSG00000021597	chr13:77135473-77135473	0.116666	0.478698	0.811697	0.848478	1.67761	0.0564828	0.194236	0.0175509	0.103068
Ankrd39	ENSMUSG00000079610	chr1:36547201-36547201	0.433341	0.539311	0.596221	0.140399	-0.130074	0.546984	-0.333742	-0.314712	-0.108508
Ankrd40	ENSMUSG00000020864	chr11:94328001-94328001	-0.437328	-0.436506	-0.0937561	0.524304	-0.210162	0.0102664	-0.411622	-0.130394	0.12504
Ankrd44	ENSMUSG00000052331	chr1:54648613-54648613	-0.548919	-0.438341	-1.54252	-0.737937	-0.0287725	-0.872219	0.143402	0.452517	-0.196472
Ankrd46	ENSMUSG00000048307	chr15:36496791-36496791	0.0380502	-0.0324312	-0.177361	0.214976	0.579047	-0.380845	0.299373	0.509228	0.689329
Ankrd49	ENSMUSG00000031931	chr9:14782964-14782964	0.0170334	0.20041	0.575975	0.771492	0.527225	-2.1216	-0.239287	-0.23579	-0.0949905
Ankrd50	ENSMUSG00000044864	chr3:38484844-38484844	-0.626482	-0.719676	-0.920023	-0.503313	0.16329	-0.427894	-0.479475	0.249798	-0.102103
Ankrd52	ENSMUSG00000014498	chr10:128377115-128377115	-2.09937	-2.27961	-1.53469	-1.55984	-0.0102612	-1.26436	-0.0903602	1.0301	0.0354232
Ankrd54	ENSMUSG00000033055	chr15:79062885-79062885	-0.100842	-0.14686	-0.0214942	0.0960259	0.530875	0.586195	-0.141802	-0.410142	-0.182988
Anks1	ENSMUSG00000024219	chr17:27909340-27909340	-0.0424976	0.234503	0.129115	-0.045603	0.545405	-0.197443	0.261998	0.580376	0.18487
Anks3	ENSMUSG00000022515	chr16:4964237-4964237	-0.196738	-0.501068	-0.265651	-0.108009	0.386658	0.363841	-0.191696	-0.466079	-0.175885
Anks6	ENSMUSG00000066191	chr4:47057306-47057306	-0.697098	-0.703846	-0.268517	-0.139316	0.374794	-1.33633	0.763612	0.592191	0.826245
Ankzf1	ENSMUSG00000026199	chr1:75192151-75192151	1.8076	1.43199	1.02904	0.479099	0.52219	0.700019	0.0172506	-0.0767799	0.225259
Anln	ENSMUSG00000036777	chr9:22389206-22389206	1.34355	1.12643	1.083	0.747493	-1.06577	0.0532065	0.833138	0.566644	-1.31757
Ano1	ENSMUSG00000031075	chr7:144738543-144738543	-2.17281	-1.51909	-1.211	-2.18913	-1.23687	1.22752	0.924054	0.144084	-0.538516
Ano10	ENSMUSG00000037949	chr9:122294374-122294374	-1.41417	-1.47015	-1.96151	-0.168196	-0.498932	-0.136595	0.164557	-0.071585	0.119686
Ano3	ENSMUSG00000074968	chr2:110950923-110950923	0.0437134	-0.0726615	-0.211151	0.0936124	-2.86491	0.191541	0.254512	-0.297501	-0.548084
Ano6	ENSMUSG00000064210	chr15:95790843-95790843	-0.848768	-0.909443	-1.00812	-0.169595	-1.25176	0.362579	0.162788	0.364239	0.194124
Ano8	ENSMUSG00000034863	chr8:71486067-71486067	-0.269149	-0.392042	-0.0290322	0.475772	0.86321	-0.134269	1.37249	1.3718	1.52997
Anp32a	ENSMUSG00000032249	chr9:62342075-62342075	1.28301	1.27834	1.25176	1.07357	1.11799	0.151489	0.0331047	-0.113536	0.191441
Anp32b	ENSMUSG00000028333	chr4:46450902-46450902	0.644506	0.66924	0.680762	0.580019	0.177966	-0.0127626	-0.127333	-0.594977	-0.292284
Anp32e	ENSMUSG00000015749	chr3:95929246-95929246	1.46553	1.48556	1.20301	1.5914	1.15899	-0.1713	0.403481	0.469147	0.805903
Anpep	ENSMUSG00000039062	chr7:79848210-79848210	-0.440842	-0.497318	-1.23976	-3.75523	-1.65563	0.316832	1.12132	0.681127	0.42495
Antxr1	ENSMUSG00000033420	chr6:87335775-87335775	-2.6529	-2.84615	-2.83542	-1.12266	-1.09007	-0.736034	0.371465	0.820594	0.200439
Antxr2	ENSMUSG00000029338	chr5:98030733-98030733	-2.92897	-3.162	-3.12059	-1.43261	-1.46968	0.354587	0.798151	0.952126	0.860578
Anxa1	ENSMUSG00000024659	chr19:20390944-20390944	-2.3523	-2.89777	-3.18701	-5.285	-4.10481	-1.36971	-0.665234	-0.755096	-0.551889
Anxa11	ENSMUSG00000021866	chr14:25842156-25842156	1.26319	1.15523	0.883558	-1.71776	-2.00107	-4.47496	2.38778	1.76317	1.81087
Anxa2	ENSMUSG00000032231	chr9:69453620-69453620	-1.17413	-1.6222	-3.72055	-2.33683	-2.406	-0.918593	-1.02724	-0.535129	-0.0620537
Anxa3	ENSMUSG00000029484	chr5:96793385-96793385	-2.61178	-2.83063	-3.2702	-1.59636	-1.96652	-2.03811	-2.55318	-2.82441	-3.09295
Anxa4	ENSMUSG00000029994	chr6:86765910-86765910	-1.01368	-1.26007	-0.922131	-2.28958	-2.32588	0.3475	0.610536	0.173225	0.239603
Anxa5	ENSMUSG00000027712	chr3:36475843-36475843	-2.19995	-2.76865	-3.08862	-2.62935	-2.34274	-0.933976	0.0710345	-0.618193	-0.29123
Anxa6	ENSMUSG00000018340	chr11:55033445-55033445	-0.999449	-1.0876	-1.00057	-0.697509	-0.916712	-0.416438	-0.281792	0.041399	0.493695
Anxa7	ENSMUSG00000021814	chr14:20480133-20480133	-0.10005	-0.231823	-0.037874	-2.00283	-1.64095	0.00597499	0.177632	-0.260229	0.334045
Anxa8	ENSMUSG00000021950	chr14:34085981-34085981	-3.13657	-3.27947	-3.42461	-5.14009	-4.31891	-0.207725	0.411536	-0.69416	-1.07377
Aoc3	ENSMUSG00000019326	chr11:101330605-101330605	0.690425	0.48822	0.200576	-0.150011	-2.53295	0.401254	1.0682	2.88555	3.08611
Ap1ar	ENSMUSG00000074238	chr3:127837492-127837492	0.220316	0.276442	0.319577	0.164848	0.767524	-0.867395	0.540223	0.49658	0.916598
Ap1b1	ENSMUSG00000009090	chr11:4986824-4986824	0.2404	0.221477	0.200873	-0.393512	0.024108	0.0518939	0.16597	0.0978434	0.00484733
Ap1g1	ENSMUSG00000031731	chr8:109778554-109778554	0.373106	0.248518	0.438421	0.0952871	0.402066	-0.301673	-0.175655	0.0282911	0.146878
Ap1g2	ENSMUSG00000040701	chr14:55106534-55106534	0.394756	0.367006	0.717471	-0.711676	0.288088	0.964391	0.368525	0.36211	0.551876
Ap1m1	ENSMUSG00000003033	chr8:72240018-72240018	-1.05523	-0.85349	0.12757	0.429542	0.700288	-0.602126	-0.0548817	-0.054313	0.210721
Ap1s1	ENSMUSG00000004849	chr5:137046135-137046135	-0.608168	-0.544842	-0.566237	-0.110131	0.0392918	0.345139	-0.776646	-1.17229	-0.834893
Ap1s2	ENSMUSG00000031367	chrX:163909017-163909017	-0.44744	-0.376204	0.0193866	-0.630277	1.05965	0.120893	-0.853261	-0.796777	-0.581051
Ap1s3	ENSMUSG00000054702	chr1:79671972-79671972	1.99932	2.07553	0.419346	-0.705102	0.806051	1.46053	-0.946999	-1.58801	-0.848248
Ap2a1	ENSMUSG00000060279	chr7:44929496-44929496	0.207657	0.129544	0.134104	-0.112273	-0.150816	-1.23938	0.115633	0.0763301	-0.0186893
Ap2a2	ENSMUSG00000002957	chr7:141562180-141562180	0.493832	0.216814	-0.0307616	-0.0830188	0.186596	-0.24961	-0.700247	-0.381735	-0.417968
Ap2b1	ENSMUSG00000035152	chr11:83299024-83299024	0.631047	0.135778	0.405506	0.756038	0.53844	0.647141	0.186708	0.0614735	0.232056
Ap2m1	ENSMUSG00000022841	chr16:20535478-20535478	-0.294715	-0.415485	-0.0960857	0.0888901	0.44852	-0.340253	-0.281015	-0.261294	-0.311936
Ap2s1	ENSMUSG00000008036	chr7:16738410-16738410	-0.270089	-0.383943	-0.115239	0.0792446	0.239518	0.657167	-0.404836	-0.8764	-0.681688
Ap3b1	ENSMUSG00000021686	chr13:94358960-94358960	0.164414	0.168169	0.356887	-0.486713	-0.559667	-0.339393	0.014477	-0.188439	-0.12413
Ap3d1	ENSMUSG00000020198	chr10:80742211-80742211	-0.440402	-0.729238	-0.199271	-0.472994	0.0280452	-0.531175	-0.421527	-0.314712	-0.436801
Ap3m1	ENSMUSG00000021824	chr14:21052450-21052450	0.291867	0.289983	0.368976	0.633023	0.0719986	-0.841774	-0.900589	-1.18226	-0.748219
Ap3m2	ENSMUSG00000031539	chr8:22805654-22805654	-0.714859	-0.633782	-0.503863	0.882057	0.931179	0.26794	0.0903428	0.577718	0.520183
Ap3s1	ENSMUSG00000024480	chr18:46741917-46741917	-0.538284	-0.666966	-0.194231	-0.037369	0.202481	-0.627602	-0.177873	-0.739756	-0.628676
Ap3s2	ENSMUSG00000063801	chr7:79920640-79920640	1.72705	1.68631	0.889483	0.814824	0.886616	0.532831	0.223502	0.0753315	0.130105
Ap4b1	ENSMUSG00000032952	chr3:103809520-103809520	0.197374	0.219527	-0.0180732	0.0999914	0.16522	0.478641	-0.0640267	0.0321318	-0.125635
Ap4e1	ENSMUSG00000001998	chr2:127008717-127008717	0.493697	0.568327	0.345373	0.323954	0.369809	-0.0139317	0.429438	1.25168	0.672374
Ap4m1	ENSMUSG00000019518	chr5:138172002-138172002	-0.0114434	-0.00801006	0.889335	0.33684	0.573055	1.02826	-0.103863	0.644034	0.150631
Ap4s1	ENSMUSG00000020955	chr12:51690966-51690966	0.0309841	0.170024	0.488475	1.0771	1.16557	-0.395158	-1.89587	-1.17951	-0.950353
Apaf1	ENSMUSG00000019979	chr10:91082662-91082662	0.496379	0.734594	0.21265	0.275554	-0.0760588	0.562921	0.265389	0.286624	-0.0620537
Apba3	ENSMUSG00000004931	chr10:81268172-81268172	0.139324	0.166112	0.222563	0.353908	-0.38836	-0.452661	-0.139185	0.0379824	0.0533682
Apbb1	ENSMUSG00000037032	chr7:105581653-105581653	0.270626	-0.0688323	-0.181433	0.728047	1.346	0.329335	-0.24461	0.219857	0.126521
Apbb1ip	ENSMUSG00000026786	chr2:22774094-22774094	-1.47609	-2.10275	-3.13	-3.03923	-1.26394	0.388583	-0.0309266	-0.710012	-0.442024
Apbb2	ENSMUSG00000029207	chr5:66618828-66618828	-1.0147	-0.997932	-0.888722	-0.94818	-0.479832	0.0980012	-0.534217	-0.450779	-0.44214
Apc	ENSMUSG00000005871	chr18:34220924-34220924	0.445676	0.364003	0.432435	0.990766	0.800077	-0.143489	0.110985	0.652866	0.648689
Apc2	ENSMUSG00000020135	chr10:80295977-80295977	-1.00363	-1.07956	-0.856994	0.4808	2.58198	0.898931	1.03253	0.853253	0.250255
Apcdd1	ENSMUSG00000071847	chr18:62922327-62922327	-0.444485	-0.390299	-0.109977	-0.739544	0.98232	-0.177489	1.74906	0.918403	0.238044
Apeh	ENSMUSG00000032590	chr9:108094480-108094480	-0.163084	-0.107092	0.15317	-0.338938	-0.301434	0.446304	-0.00866247	-0.0157826	-0.140455
Apex1	ENSMUSG00000035960	chr14:50924968-50924968	0.206477	0.289433	0.678193	-0.0294805	0.71546	0.112022	-0.165553	-0.613555	-0.367353
Apex2	ENSMUSG00000025269	chrX:150589844-150589844	0.475509	0.506375	0.32635	0.258991	0.060679	0.25386	-0.617744	-1.07929	-0.698646
Aph1a	ENSMUSG00000015750	chr3:95893969-95893969	0.0473065	0.119982	0.173958	0.0866385	-0.183163	-0.672131	-0.347158	-0.267806	-0.251328
Aph1b	ENSMUSG00000032375	chr9:66795490-66795490	-0.519464	-0.715267	-0.852311	0.247513	0.58012	-0.234779	-1.10564	-0.69024	-0.926201
Api5	ENSMUSG00000027193	chr2:94438136-94438136	-0.00871092	0.0696878	0.383462	0.264892	0.155927	-0.270753	-0.194434	-0.222041	-0.266352
Apip	ENSMUSG00000010911	chr2:103073675-103073675	-0.0863224	0.0477922	0.267201	0.27027	-0.17009	0.37323	-0.734889	-0.879743	-0.800847
Apitd1	ENSMUSG00000073705	chr4:149137548-149137548	1.19727	1.50333	1.36241	0.618051	0.986243	0.609728	-0.525475	-1.5096	-1.7096
Aplf	ENSMUSG00000030051	chr6:87672168-87672168	-0.404378	0.0136546	0.386883	0.0420752	0.281263	-0.395158	-0.125394	-0.498032	-0.301286
Apln	ENSMUSG00000037010	chrX:48034853-48034853	-1.24552	-1.07728	-1.40639	1.37459	-0.732707	2.57195	2.24027	1.71443	1.454
Aplp1	ENSMUSG00000006651	chr7:30445582-30445582	1.7424	1.31287	1.08185	0.170004	2.14602	-0.847579	0.278896	-0.0389758	-0.316456
Aplp2	ENSMUSG00000031996	chr9:31211815-31211815	0.424309	0.318415	0.338628	0.79547	-0.569956	0.709239	0.494919	0.851807	0.633026
Apoa1bp	ENSMUSG00000028070	chr3:88058495-88058495	0.267217	0.149181	-0.00865764	0.121618	-0.123663	0.166705	-0.220947	-0.440342	-0.332037
Apobec1	ENSMUSG00000040613	chr6:122602444-122602444	0.990701	1.04032	-0.120727	0.070211	-0.760095	1.60556	2.4126	1.28008	1.12634
Apobec3	ENSMUSG00000009585	chr15:79891659-79891659	0.380165	0.235695	0.269596	-0.502099	-0.797062	0.871825	-0.329052	-0.445506	-0.682923
Apod	ENSMUSG00000022548	chr16:31314808-31314808	-2.53361	-2.23853	-0.126586	-2.9771	-0.245993	2.75812	3.9963	3.71111	5.55805
Apoe	ENSMUSG00000002985	chr7:19699166-19699166	2.93951	2.7045	2.27946	0.0910128	-0.148803	1.33306	2.15821	2.00916	2.33446
Apoo	ENSMUSG00000079508	chrX:94367165-94367165	0.536322	0.469941	0.734001	0.957258	0.613755	-0.589822	-1.45586	-1.8416	-0.968054
Apool	ENSMUSG00000025525	chrX:112311334-112311334	0.967812	0.72828	0.967669	0.33339	-0.150555	0.397747	-0.729855	-0.601577	-0.367663
App	ENSMUSG00000022892	chr16:85173707-85173707	-1.88278	-2.10288	-2.65214	-0.664577	-0.393486	-0.918152	0.679535	0.727535	0.531678
Appbp2	ENSMUSG00000018481	chr11:85235130-85235130	0.168091	0.424051	0.414702	0.503919	0.318825	-0.916643	-0.0919725	0.269097	0.0992864
Appl1	ENSMUSG00000040760	chr14:26971232-26971232	0.939488	0.956055	0.882164	0.861269	0.541948	0.0504601	-0.301012	-0.10565	-0.144935
Appl2	ENSMUSG00000020263	chr10:83648738-83648738	0.795731	0.636599	-0.0114197	1.02064	0.0676788	0.701347	1.63441	1.93736	1.79301
Aptx	ENSMUSG00000028411	chr4:40703194-40703194	0.0973951	0.260381	-0.0797332	0.603034	0.650574	0.147188	-0.749294	-0.607072	-0.33456
Aqp1	ENSMUSG00000004655	chr6:55336432-55336432	-2.54712	-3.25965	-3.83334	-3.37538	-3.07505	-0.916957	1.25439	2.40342	2.6882
Aqr	ENSMUSG00000040383	chr2:114175339-114175339	0.651122	0.723949	0.798289	0.487609	0.272648	-1.28232	0.00264242	0.343532	0.136964
Ar	ENSMUSG00000046532	chrX:98149721-98149721	-0.734284	-0.623691	-0.631258	-0.338184	-1.56118	1.50118	0.790833	0.523718	0.498586
Araf	ENSMUSG00000001127	chrX:20797814-20797814	0.347126	0.123982	0.00305741	0.137698	0.553735	0.247849	-0.23461	-0.107462	0.0721021
Arap1	ENSMUSG00000032812	chr7:101348067-101348067	-0.851561	-0.926399	-0.791127	-0.988568	-1.48378	1.29178	0.761616	0.621602	0.705311
Arap2	ENSMUSG00000037999	chr5:62766198-62766198	0.261349	0.199644	-0.314899	1.94296	-0.240117	-0.159181	0.236727	-0.0651349	-0.185745
Arap3	ENSMUSG00000024451	chr18:37997574-37997574	1.06626	1.2241	0.0882183	-0.676819	0.513903	1.51017	2.64766	2.71866	3.19589
Arcn1	ENSMUSG00000032096	chr9:44767845-44767845	0.218653	0.353485	0.0222108	0.240977	-0.396969	-0.240887	0.626503	0.3055	0.359194
Areg	ENSMUSG00000029378	chr5:91139615-91139615	-0.198019	-0.531037	-0.776857	1.1112	-2.18955	2.32477	1.3546	-1.1764	-1.68478
Arf1	ENSMUSG00000048076	chr11:59228270-59228270	-0.0486182	-0.153874	-0.0943087	-0.0160357	0.153124	-0.348812	0.366463	0.0477496	0.203411
Arf2	ENSMUSG00000062421	chr11:103966739-103966739	0.110953	0.0972867	-0.260933	0.0621495	1.04768	-1.0683	-1.09381	-0.53832	-0.420073
Arf3	ENSMUSG00000051853	chr15:98763211-98763211	-0.293889	-0.347233	-0.104932	0.0740474	-0.116727	0.23116	0.372972	0.365002	0.170858
Arf4	ENSMUSG00000021877	chr14:26638074-26638074	-0.37137	-0.481963	-0.50389	-0.0970673	0.219639	0.118834	0.0557724	-0.5099	-0.163573
Arf5	ENSMUSG00000020440	chr6:28423560-28423560	0.00669262	-0.140911	-0.178016	-0.0682445	0.602406	0.668397	-0.147938	-0.351739	-0.166206
Arf6	ENSMUSG00000044147	chr12:69372150-69372150	0.102278	-0.014415	0.103443	-0.453249	-0.536591	-0.183525	0.126925	-0.15654	-0.29163
Arfgap1	ENSMUSG00000027575	chr2:180967225-180967225	-0.896757	-0.788015	-0.233933	-0.126993	0.204127	0.228516	-0.163624	-0.205505	0.0322621
Arfgap2	ENSMUSG00000027255	chr2:91264974-91264974	-0.742283	-0.636506	-0.15117	0.00531664	0.0707614	0.246732	-0.0756497	-0.0861128	0.0937471
Arfgap3	ENSMUSG00000054277	chr15:83350247-83350247	-0.602987	-0.656845	-0.607023	-0.676795	-0.540058	-0.122495	0.437034	0.193821	0.322494
Arfgef1	ENSMUSG00000067851	chr1:10232670-10232670	-0.350498	-0.331821	-0.0485177	0.0821504	-0.0627796	-0.136231	-0.351986	0.102027	-0.0734459
Arfgef2	ENSMUSG00000074582	chr2:166805588-166805588	0.0897306	-0.0251251	0.566008	-0.58564	-0.731632	-0.810683	-0.588382	0.0143585	-0.243793
Arfip1	ENSMUSG00000074513	chr3:84582534-84582534	-0.751315	-0.595718	-0.255439	0.458472	-0.591712	-1.07121	-0.0521803	0.285025	-0.0325187
Arfip2	ENSMUSG00000030881	chr7:105640416-105640416	-0.37578	-0.36027	0.0738535	0.264742	0.438739	-0.475544	-0.165508	-0.212709	-0.0570083
Arfrp1	ENSMUSG00000038671	chr2:181365342-181365342	0.0575768	-0.00720652	0.228226	0.421634	0.706338	-0.704323	-0.706016	-0.540519	-0.341664
Arglu1	ENSMUSG00000040459	chr8:8690537-8690537	0.328353	0.451222	0.598794	0.471606	1.22131	0.246028	-0.473061	-0.621971	-0.14433
Arhgap1	ENSMUSG00000027247	chr2:91650118-91650118	-0.746743	-0.90064	-0.449236	-0.358792	-0.243311	-0.668593	-0.233175	0.0504005	-0.0829345
Arhgap10	ENSMUSG00000037148	chr8:77517907-77517907	-0.901461	-1.01541	-0.985531	-0.847525	-1.29553	0.583681	-0.372455	-0.787157	-0.815799
Arhgap11a	ENSMUSG00000041219	chr2:113848656-113848656	1.17743	1.10503	0.945417	1.1295	0.594441	0.940605	1.001	0.489797	-0.652839
Arhgap12	ENSMUSG00000041225	chr18:6112363-6112363	1.57941	1.43636	0.870479	-1.11446	0.210663	-0.594236	-0.364473	-0.0829009	0.0527404
Arhgap17	ENSMUSG00000030766	chr7:123369915-123369915	0.35039	0.258493	0.23088	-0.159024	-0.705377	-0.44395	0.0278906	0.081428	0.0574904
Arhgap18	ENSMUSG00000039031	chr10:26753421-26753421	-0.399284	-0.173137	-0.677578	2.20201	-0.627764	1.97613	1.05938	0.853253	0.642283
Arhgap19	ENSMUSG00000025154	chr19:41802047-41802047	0.637365	0.614027	0.995535	0.787349	0.630743	-0.29414	1.00506	0.597754	0.150631
Arhgap20	ENSMUSG00000053199	chr9:51765337-51765337	-0.999893	-1.3145	-1.25031	-0.475699	-0.387042	3.9875	3.53426	3.80924	4.06222
Arhgap21	ENSMUSG00000036591	chr2:20968881-20968881	-0.405167	-0.106002	-0.0323587	0.853915	0.845249	0.0930217	0.194879	0.568942	0.277961
Arhgap22	ENSMUSG00000063506	chr14:33214026-33214026	0.200795	0.211307	-0.88983	-2.09832	-2.91724	2.54157	1.91961	0.508657	0.709345
Arhgap23	ENSMUSG00000049807	chr11:97415533-97415533	-1.05038	-0.9343	-0.687024	-1.45448	-0.613187	-0.698912	-0.055302	0.224482	0.00625465
Arhgap24	ENSMUSG00000057315	chr5:102481391-102481391	0.684884	0.272704	0.25187	0.0458788	-2.72775	-0.973632	0.712994	0.680492	1.21897
Arhgap28	ENSMUSG00000024043	chr17:68004120-68004120	-0.796138	-0.573504	-0.439488	-1.50377	-1.31304	0.63219	0.0539449	0.255451	0.0290952
Arhgap29	ENSMUSG00000039831	chr3:121953229-121953229	-0.550846	-0.638418	-1.09883	-0.417782	-0.918342	-0.877304	-1.14075	-0.534349	-0.640225
Arhgap31	ENSMUSG00000022799	chr16:38713274-38713274	-2.84237	-2.89851	-2.64899	0.0514091	-0.968881	-0.146227	0.181824	1.01534	0.585321
Arhgap32	ENSMUSG00000041444	chr9:32116136-32116136	1.40306	1.43567	0.972414	1.0978	0.639708	0.230081	0.337975	0.729788	0.491223
Arhgap39	ENSMUSG00000033697	chr15:76818083-76818083	0.442379	0.619467	0.894674	0.569906	1.1881	-0.101426	0.204236	1.08494	1.37399
Arhgap42	ENSMUSG00000050730	chr9:9239101-9239101	-0.889628	-0.880987	-0.311237	0.00377619	-0.319867	-0.61298	-1.16498	-0.324452	-0.228042
Arhgap44	ENSMUSG00000033389	chr11:65162961-65162961	-0.1	0.299526	0.34257	-0.284011	0.381344	0.669122	-0.202135	-0.330067	-0.845449
Arhgap5	ENSMUSG00000035133	chr12:52516077-52516077	0.389655	0.446037	0.168465	-0.0262696	0.137937	-0.356446	-0.00692003	0.751507	0.342641
Arhgap6	ENSMUSG00000031355	chrX:168795099-168795099	-0.62691	-0.585586	-0.519106	-0.277643	-2.62744	0.793712	0.589004	-0.054868	-0.083878
Arhgdia	ENSMUSG00000025132	chr11:120581624-120581624	-0.778584	-0.8045	-0.400373	-0.264564	-0.300091	-0.309356	-0.0422777	-0.0537394	-0.0507798
Arhgdib	ENSMUSG00000030220	chr6:136941756-136941756	-2.27158	-2.4793	-2.14035	-2.26585	-2.80718	0.196563	-0.408134	-1.19495	-1.52341
Arhgdig	ENSMUSG00000073433	chr17:26201143-26201143	0.496219	0.381024	0.373767	0.180426	1.56935	-0.206646	-2.58874	-3.42357	-3.56805
Arhgef1	ENSMUSG00000040940	chr7:24902912-24902912	0.00633909	-0.170509	-0.281201	-0.505261	-0.0624767	-0.12743	0.464662	0.508422	0.674908
Arhgef10	ENSMUSG00000071176	chr8:14911663-14911663	-0.486965	-0.246128	-0.677215	-0.459998	-0.612714	-0.636787	-0.582239	0.749244	0.517773
Arhgef10l	ENSMUSG00000040964	chr4:140666012-140666012	-0.496307	-0.250521	0.893007	0.589274	0.594001	-0.805628	0.711077	1.45655	1.5195
Arhgef11	ENSMUSG00000041977	chr3:87617575-87617575	-0.390292	-0.237922	0.0872898	0.145841	-0.0191819	-1.27742	2.66742	2.94605	2.87109
Arhgef12	ENSMUSG00000059495	chr9:43105718-43105718	-0.85964	-0.553888	-0.280338	0.284422	-4.02944e-05	0.57124	0.921498	1.49148	1.05137
Arhgef17	ENSMUSG00000032875	chr7:100932161-100932161	-1.17007	-0.908499	-1.63656	-0.965446	-0.954502	0.0586629	0.080343	0.627606	-0.121463
Arhgef18	ENSMUSG00000004568	chr8:3393006-3393006	0.651288	0.744606	0.510134	-0.395496	0.0135	-0.280542	-0.471875	-0.188477	-0.30459
Arhgef19	ENSMUSG00000028919	chr4:141239499-141239499	-0.176987	-0.180375	-0.217446	-0.608206	-1.20935	0.696815	0.610536	1.3772	1.85158
Arhgef2	ENSMUSG00000028059	chr3:88607454-88607454	-0.490379	-0.327001	-0.231047	1.07164	0.49745	0.471669	0.241298	0.306568	0.424689
Arhgef25	ENSMUSG00000019467	chr10:127190054-127190054	-0.528447	-0.475838	-1.16855	-1.29688	0.161041	0.402303	-0.0232723	0.148396	0.296342
Arhgef26	ENSMUSG00000036885	chr3:62338344-62338344	-0.326426	0.342305	0.945786	2.25579	2.15404	-0.642187	0.492418	1.63749	1.92789
Arhgef3	ENSMUSG00000021895	chr14:27238039-27238039	0.498354	0.752365	0.947851	0.100591	-1.20699	0.81644	1.64837	2.281	2.30253
Arhgef4	ENSMUSG00000037509	chr1:34678188-34678188	0.862762	0.848913	0.56039	2.2364	0.67591	1.46659	1.55272	0.841054	0.381311
Arhgef40	ENSMUSG00000004562	chr14:51984719-51984719	-2.20432	-2.19833	-2.57109	-0.331007	-0.467845	0.979118	0.959277	0.867267	1.03381
Arhgef5	ENSMUSG00000033542	chr6:43265582-43265582	-1.57682	-1.75846	-1.91772	-3.23	-1.54709	0.210855	-0.470225	-0.400001	-0.68981
Arhgef6	ENSMUSG00000031133	chrX:57240889-57240889	-1.0237	-1.17916	-1.30936	-1.25154	-0.978191	0.731762	0.825473	1.03615	0.467317
Arhgef7	ENSMUSG00000031511	chr8:11758354-11758354	-0.224027	-0.00634204	-0.0772793	0.490661	0.966553	0.370216	0.703051	0.815266	0.677356
Arhgef9	ENSMUSG00000025656	chrX:95166361-95166361	-0.295285	-0.428094	-0.372271	2.5475	0.842214	0.165682	0.264843	0.324127	0.398396
Arid1a	ENSMUSG00000007880	chr4:133753611-133753611	0.551141	0.807422	0.857333	0.521891	0.647981	0.281341	0.18201	0.83975	0.667466
Arid1b	ENSMUSG00000069729	chr17:4994332-4994332	-0.312602	-0.192259	0.0819059	-0.148083	0.576666	-0.306487	0.133938	0.63395	0.296813
Arid2	ENSMUSG00000033237	chr15:96287518-96287518	0.658018	0.757575	0.398319	0.852698	0.721588	0.511347	-0.210492	0.487235	0.319768
Arid4a	ENSMUSG00000048118	chr12:71015990-71015990	0.47861	0.686966	0.59115	0.655113	0.767605	-0.429117	0.0368847	0.851037	0.546636
Arid4b	ENSMUSG00000039219	chr13:14063792-14063792	0.222502	0.201668	0.227519	0.389443	0.697507	-0.0404133	0.0198654	0.249015	-0.0191742
Arid5a	ENSMUSG00000037447	chr1:36307733-36307733	-0.426025	0.0365604	0.169196	1.35192	0.335554	-0.243495	0.148646	0.561349	0.437126
Arih1	ENSMUSG00000025234	chr9:59486614-59486614	-0.251148	-0.152666	0.110059	-0.0331494	-0.164063	-0.656609	-0.435252	-0.362706	-0.32417
Arih2	ENSMUSG00000064145	chr9:108649380-108649380	1.0696	0.964937	0.758385	0.276808	-0.19444	0.233568	-0.47782	-0.408086	-0.261071
Arl1	ENSMUSG00000060904	chr10:88730858-88730858	-0.367412	-0.389085	-0.101841	0.00760249	-0.113261	-0.300152	0.0182405	-0.240927	0.0419517
Arl13b	ENSMUSG00000022911	chr16:62847040-62847040	0.283001	0.207581	0.174584	0.346192	-0.0764365	-2.13016	0.410911	0.58801	0.438778
Arl15	ENSMUSG00000042348	chr13:113794505-113794505	0.916556	1.12237	1.38891	0.944107	0.849154	-0.726904	-0.454405	0.165864	-0.307375
Arl16	ENSMUSG00000057594	chr11:120467607-120467607	-1.15652	-0.906697	-0.0559432	0.482437	-0.274403	0.675975	0.139432	-0.287168	-0.332387
Arl2	ENSMUSG00000024944	chr19:6141140-6141140	0.598444	0.532379	0.273572	0.185874	-0.294752	0.390854	-0.672388	-0.780053	-0.53979
Arl2bp	ENSMUSG00000031776	chr8:94666755-94666755	-0.426039	-0.489707	-0.191839	0.925647	0.791291	-0.239367	-0.0856186	0.0566949	0.22255
Arl3	ENSMUSG00000025035	chr19:46573085-46573085	0.512189	0.483103	0.703221	0.894184	0.792143	0.588169	-0.349548	-0.75532	-0.35801
Arl4a	ENSMUSG00000047446	chr12:40038025-40038025	1.23927	1.42967	1.20284	1.48895	0.667469	1.30847	-0.176308	-0.20313	0.0145266
Arl4c	ENSMUSG00000049866	chr1:88701876-88701876	-0.426872	-0.641966	-0.564142	-0.452891	0.56735	0.270201	-0.0819361	-1.12041	-1.71029
Arl5a	ENSMUSG00000036093	chr2:52424901-52424901	-0.138355	-0.248491	-0.0753763	0.197179	0.0817603	-0.81976	0.293333	-0.175176	-0.239414
Arl5b	ENSMUSG00000017418	chr2:15049395-15049395	0.976316	0.885348	0.76016	0.325013	0.326698	-0.967478	-0.00317403	0.130357	0.149937
Arl6	ENSMUSG00000022722	chr16:59639167-59639167	0.227912	0.37034	0.699794	0.680325	0.560956	-0.53854	-0.198564	-0.380488	-0.191655
Arl6ip1	ENSMUSG00000030654	chr7:118129625-118129625	0.938656	0.779785	0.177633	0.505751	0.464917	0.745203	0.409973	-0.0236177	-0.0255091
Arl6ip4	ENSMUSG00000029404	chr5:124116099-124116099	-0.0142069	0.0999567	0.101979	-0.21858	-0.128678	-0.391136	-0.789638	-0.919912	-0.785231
Arl6ip5	ENSMUSG00000035199	chr6:97210689-97210689	-0.635671	-0.617327	-0.464401	-0.0972469	-0.412568	-0.539258	-0.183557	-0.520826	0.0227144
Arl6ip6	ENSMUSG00000026960	chr2:53192088-53192088	0.760261	0.723078	0.577545	0.0666652	0.596294	-0.689551	-0.12641	-0.0651349	0.148464
Arl8a	ENSMUSG00000026426	chr1:135146824-135146824	-0.484933	-0.741497	-0.775378	0.26124	0.620235	-1.02428	0.219127	0.0830076	-0.126771
Arl8b	ENSMUSG00000030105	chr6:108783059-108783059	-0.0608765	-0.210291	0.0816074	0.112413	-0.0386964	-0.116878	-0.00710702	-0.252769	-0.322077
Armc1	ENSMUSG00000027599	chr3:19163065-19163065	0.223565	0.353443	0.369422	0.44111	0.47007	0.0126475	-0.51934	-0.577649	-0.647067
Armc10	ENSMUSG00000038525	chr5:21645879-21645879	1.0867	1.13741	1.10812	0.349571	1.23144	-0.247812	-0.450776	-0.0651349	0.0947097
Armc5	ENSMUSG00000042178	chr7:128237357-128237357	-0.416566	-0.184407	-0.121965	0.244226	-0.238929	0.361712	-0.31529	-0.247077	-0.212607
Armc6	ENSMUSG00000002343	chr8:70234466-70234466	-0.656288	-0.453466	0.157019	0.296439	0.954008	-0.789142	-0.828178	-0.590984	-0.408915
Armc7	ENSMUSG00000057219	chr11:115475667-115475667	-0.433738	-0.254907	0.0901747	-0.842493	0.42021	-0.0843461	-0.588382	-0.587548	-0.462205
Armc8	ENSMUSG00000032468	chr9:99568899-99568899	0.0563888	0.406162	0.819411	0.197441	0.240464	-0.370203	-0.0550817	-0.0472467	0.260029
Armc9	ENSMUSG00000062590	chr1:86154780-86154780	0.117351	0.137106	0.46266	-0.0606449	0.122411	-0.098026	-0.533305	-0.650254	-0.592682
Armcx1	ENSMUSG00000033460	chrX:134717988-134717988	0.657984	0.510152	0.504565	-0.4321	-0.0373768	-0.563466	0.393861	0.351604	0.0904011
Armcx2	ENSMUSG00000033436	chrX:134807525-134807525	-0.809281	-0.740675	-0.854451	-0.208212	0.326153	-0.787184	-0.304187	0.0398321	-0.363296
Armcx3	ENSMUSG00000049047	chrX:134756595-134756595	-1.45689	-1.40136	-1.49899	0.220069	0.0408991	-0.547699	0.175491	0.388561	0.399198
Armcx4	ENSMUSG00000049804	chrX:134686519-134686519	0.715305	0.775061	0.751405	1.31621	1.09507	-0.540188	0.0070088	0.511761	-0.0620537
Armcx6	ENSMUSG00000050394	chrX:134751417-134751417	-1.37964	-1.35469	-1.51376	-0.765128	0.603671	0.165102	0.121498	-0.207091	-0.316918
Arnt	ENSMUSG00000015522	chr3:95434388-95434388	0.76316	0.688858	0.578855	-0.388808	-0.65393	0.518272	0.433307	0.736793	0.495757
Arnt2	ENSMUSG00000015709	chr7:84409959-84409959	-0.590084	-0.483069	-0.116836	1.88812	1.42409	0.126981	0.410911	0.931346	0.10693
Arntl	ENSMUSG00000055116	chr7:113207465-113207465	-0.140482	0.0188671	0.0606597	0.48989	-0.489323	-1.30812	-1.06507	-0.762964	-0.497302
Arpc1a	ENSMUSG00000029621	chr5:145083830-145083830	0.45257	0.317118	0.21839	0.305658	0.346243	0.618051	0.0716824	0.111897	0.53945
Arpc1b	ENSMUSG00000029622	chr5:145114215-145114215	-1.22177	-1.31719	-0.418367	-1.09477	-2.01455	0.596381	0.808972	0.6455	0.887535
Arpc2	ENSMUSG00000006304	chr1:74236084-74236084	-0.781849	-0.747499	-0.543661	-0.222073	-0.221163	-0.443036	-0.487764	-0.944014	-0.666682
Arpc3	ENSMUSG00000029465	chr5:122391878-122391878	0.200462	0.169424	0.115164	0.208116	0.171364	-0.170873	0.0242584	-0.41836	-0.265294
Arpc4	ENSMUSG00000079426	chr6:113378115-113378115	-0.287257	-0.382938	-0.0640888	-0.383033	0.0139061	0.442557	-0.645626	-0.860057	-0.777689
Arpc5	ENSMUSG00000008475	chr1:152766542-152766542	-1.05142	-0.914146	-0.633265	-0.460636	0.323416	0.381892	-0.618049	-0.760139	-0.451752
Arpc5l	ENSMUSG00000026755	chr2:39008076-39008076	0.376196	0.48913	0.208176	0.800262	0.5222	0.532126	-0.529167	-0.699569	-0.661208
Arpp19	ENSMUSG00000007656	chr9:75037614-75037614	-0.276702	-0.162353	0.0212417	0.3297	0.0553342	1.05242	-0.850159	-0.957788	-0.957529
Arrb1	ENSMUSG00000018909	chr7:99535466-99535466	1.03045	1.0423	0.0431807	0.77517	1.20263	0.308111	0.991079	1.47103	1.59764
Arrb2	ENSMUSG00000060216	chr11:70432635-70432635	0.988754	1.0951	0.853879	0.879329	1.30617	1.12398	0.635872	0.511053	0.741542
Arrdc1	ENSMUSG00000026972	chr2:24935163-24935163	0.688138	0.359915	0.0698724	-1.28751	0.580563	0.557814	-0.836506	-0.208967	0.12992
Arrdc3	ENSMUSG00000074794	chr13:80883384-80883384	1.05794	1.12893	0.908306	-0.200306	1.03435	-0.0664178	0.489366	0.480211	0.549384
Arrdc4	ENSMUSG00000042659	chr7:68749241-68749241	2.68003	2.42301	1.71953	-0.104939	-0.216888	0.857646	0.937431	0.48162	0.629658
Arsa	ENSMUSG00000022620	chr15:89477425-89477425	-0.269117	-0.541888	-0.131194	-0.537508	-0.878318	0.194729	0.627673	0.555268	0.400581
Arsb	ENSMUSG00000042082	chr13:93771679-93771679	-1.11612	-1.25387	-0.955711	-0.493954	-0.497132	0.976899	0.591517	0.837028	0.54155
Arsj	ENSMUSG00000046561	chr3:126363827-126363827	-2.28841	-2.27593	-1.88399	-2.20578	-1.94904	0.0856395	0.436247	0.908373	1.16052
Arsk	ENSMUSG00000021592	chr13:76098648-76098648	-0.821763	-0.70106	0.0530714	-0.0931438	-0.592774	-0.93764	-0.5457	0.0526789	0.169204
Art3	ENSMUSG00000034842	chr5:92331827-92331827	0.237762	0.249635	0.176676	0.101448	1.6726	-0.0139317	2.52176	3.59547	3.61533
Artn	ENSMUSG00000028539	chr4:117929763-117929763	1.0354	0.79986	-0.34371	-1.09805	-1.45298	2.12434	3.19427	3.76	4.3818
Arv1	ENSMUSG00000031982	chr8:124722139-124722139	0.862798	0.909043	0.3899	0.461878	0.699514	-0.344198	-1.47226	-1.19232	-1.09916
Arvcf	ENSMUSG00000000325	chr16:18348182-18348182	1.06648	0.994065	0.391186	0.0686357	0.97807	0.741919	0.67694	0.552938	0.655224
Arxes1	ENSMUSG00000048355	chrX:136033367-136033367	-0.00710273	0.422361	1.03279	2.6585	0.645425	-0.979511	-1.67606	-0.937469	-0.258641
Arxes2	ENSMUSG00000048040	chrX:135993824-135993824	-0.696102	-0.356554	0.122047	1.35157	0.337787	-1.06615	-1.14722	-0.860057	-0.618139
Asah1	ENSMUSG00000031591	chr8:41374773-41374773	-0.176219	-0.300933	-0.240944	-0.243751	-1.01445	-1.45111	0.283451	0.242261	0.140039
Asah2	ENSMUSG00000024887	chr19:32061469-32061469	-1.17881	-1.30522	-1.11316	-0.809865	-1.91865	1.63436	2.02389	1.63125	1.19346
Asap1	ENSMUSG00000022377	chr15:64312673-64312673	-1.73139	-1.55561	-0.876437	-1.07327	-0.721805	-0.172978	-0.232656	-0.0670229	-0.617925
Asap2	ENSMUSG00000052632	chr12:21111748-21111748	0.392436	0.676486	0.581759	0.917373	0.630294	-1.0847	1.31766	1.95287	1.524
Asap3	ENSMUSG00000036995	chr4:136206365-136206365	-0.828304	-0.423054	-0.232586	-1.77564	-0.897516	1.87983	1.19464	1.01279	0.581733
Asb1	ENSMUSG00000026311	chr1:91540544-91540544	0.541918	0.572567	0.497921	1.32084	0.28328	0.249197	-0.618637	-0.15654	-0.250105
Asb13	ENSMUSG00000033781	chr13:3634032-3634032	-0.77711	-0.72596	-0.934769	0.525912	0.504173	0.0200278	-0.772588	-0.515211	-0.733998
Asb18	ENSMUSG00000067081	chr1:90014577-90014577	-0.234082	-0.203329	-0.101497	-0.174787	0.202187	0.60296	-0.511261	-0.308309	-0.891903
Asb3	ENSMUSG00000020305	chr11:30954395-30954395	-0.0739655	0.0508987	0.124655	0.298335	0.401135	-0.0310113	-0.118005	-0.28462	-0.105709
Asb6	ENSMUSG00000039483	chr2:30830333-30830333	-1.07397	-0.694276	-0.160937	-0.40266	-0.296812	-0.675366	-0.304287	-0.1883	-0.206112
Asb7	ENSMUSG00000030509	chr7:66688884-66688884	0.0608024	0.231164	0.175915	0.4407	0.13879	-0.0139317	-0.502713	-0.191087	-0.049897
Asb8	ENSMUSG00000048175	chr15:98165625-98165625	-0.573947	-0.334606	-0.248572	0.167233	-0.506095	-0.0807589	-0.582988	-0.616883	-0.563768
Ascc1	ENSMUSG00000044475	chr10:60002805-60002805	1.32941	0.942515	0.581557	0.458115	0.320115	0.612674	-0.769691	-0.989239	-0.698646
Ascc2	ENSMUSG00000020412	chr11:4637747-4637747	0.477186	0.623134	0.688102	0.0630551	-0.366016	-0.172845	-0.397722	-0.294394	-0.550815
Ascc3	ENSMUSG00000038774	chr10:50592669-50592669	-0.164829	-0.207932	-0.116573	-0.547605	-0.564967	-0.683254	-0.252807	-0.228746	-0.371039
Asf1a	ENSMUSG00000019857	chr10:53596961-53596961	0.533999	0.48585	0.362825	1.10336	0.944173	-0.862231	-0.373535	-0.730089	-0.375978
Asf1b	ENSMUSG00000005470	chr8:83955507-83955507	0.606536	0.595461	0.969669	0.606001	0.242775	0.758934	0.0368847	-0.364299	-1.57811
Ash1l	ENSMUSG00000028053	chr3:88950622-88950622	-0.800601	-0.631619	-0.522136	0.0130295	-0.138595	-0.00303947	0.226252	0.874714	0.572538
Ash2l	ENSMUSG00000031575	chr8:25840779-25840779	1.44575	1.4241	1.33468	0.326328	0.638441	-0.337182	-0.590382	-0.435961	-0.435346
Asl	ENSMUSG00000025533	chr5:130024381-130024381	0.685237	0.458527	0.434695	-0.241561	-0.380702	-0.524487	-0.927287	-0.943629	-0.92006
Asna1	ENSMUSG00000052456	chr8:85025278-85025278	0.8566	0.533576	0.685912	-0.0250935	-0.00142352	-1.2251	-0.598118	-0.826404	-0.994908
Asns	ENSMUSG00000029752	chr6:7692871-7692871	1.65391	1.75689	1.7696	1.95845	-0.255669	-0.556019	-0.770578	-1.31894	-0.961604
Asnsd1	ENSMUSG00000026095	chr1:53352752-53352752	0.438667	0.428111	0.386758	0.422221	0.0154537	0.247311	-0.326108	-0.655218	-0.632543
Aspa	ENSMUSG00000020774	chr11:73324634-73324634	0.119866	0.13697	0.502771	0.181858	-2.77528	0.334116	0.580282	1.57078	3.79849
Asph	ENSMUSG00000028207	chr4:9475458-9475458	0.0296074	-0.0856383	-0.0342314	0.473504	-0.778137	0.798636	1.84427	0.9152	0.383963
Aspm	ENSMUSG00000033952	chr1:139454775-139454775	1.71756	1.97242	1.62121	1.87511	0.890885	0.702531	0.920767	0.717305	-0.756927
Aspn	ENSMUSG00000021388	chr13:49544443-49544443	-1.96421	-2.14484	-2.01617	-2.22154	-2.7507	-0.160116	-0.988267	-0.480879	-0.303414
Aspscr1	ENSMUSG00000025142	chr11:120672973-120672973	0.48201	0.452492	0.767559	0.0957546	0.378538	0.642348	-0.396442	-0.675278	-0.395596
Asrgl1	ENSMUSG00000024654	chr19:9135636-9135636	0.892728	0.79396	0.599591	1.48041	1.78104	0.739244	-0.0819361	0.368335	0.0630637
Ass1	ENSMUSG00000076441	chr2:31470207-31470207	0.0167123	-0.327975	0.0541033	-3.79398	-3.2478	-1.57392	0.292951	-0.740081	-1.19037
Aste1	ENSMUSG00000032567	chr9:105395392-105395392	-0.046084	0.421579	0.226696	-0.00787315	0.508862	-1.38007	-1.33067	-0.955789	-0.364084
Astn2	ENSMUSG00000028373	chr4:66404611-66404611	0.0829668	-0.0344892	0.200652	0.405393	0.721235	-0.550176	1.01555	2.25995	3.08062
Asxl1	ENSMUSG00000042548	chr2:153345845-153345845	1.10961	1.30114	0.78293	0.505144	0.220792	0.17158	-0.103863	0.252701	0.109059
Asxl2	ENSMUSG00000037486	chr12:3426857-3426857	0.658229	0.771167	0.784221	0.33763	-0.454954	-0.0705354	-0.137151	0.0713172	-0.0771066
Asxl3	ENSMUSG00000045215	chr18:22344883-22344883	-0.232482	-0.115054	-0.0301865	0.53213	1.82084	-0.159835	-0.932155	-0.210062	-0.213348
Atad1	ENSMUSG00000013662	chr19:32712298-32712298	0.404115	0.428935	0.0246415	0.752179	0.554343	-0.67684	-0.317078	-0.302108	-0.275259
Atad2	ENSMUSG00000022360	chr15:58135082-58135082	1.57338	1.42175	0.859233	0.591832	0.279805	0.826328	-0.0569951	-0.185951	-0.637038
Atad2b	ENSMUSG00000052812	chr12:4917404-4917404	1.13517	1.08016	0.826365	0.714068	0.883968	0.0488265	-0.714285	0.38952	-0.264146
Atad3a	ENSMUSG00000029036	chr4:155761093-155761093	0.32049	0.341213	0.434671	0.28017	0.314154	-0.657423	-0.699912	-0.734957	-0.674987
Atat1	ENSMUSG00000024426	chr17:35910075-35910075	-0.237467	-0.0958494	-0.0650066	-0.125116	2.1982	0.259184	0.7612	0.990141	1.14502
Ate1	ENSMUSG00000030850	chr7:130519539-130519539	0.284006	0.253358	0.315272	0.300674	-0.00188085	0.122806	-0.212572	-0.0386024	-0.214884
Atf1	ENSMUSG00000023027	chr15:100227819-100227819	0.433087	0.412287	0.766183	-0.397094	-0.480134	-0.784725	0.0505416	0.0202662	-0.0253327
Atf2	ENSMUSG00000027104	chr2:73845505-73845505	0.560944	0.534499	0.54922	0.335515	0.662399	-0.169638	-0.354775	-0.259544	-0.186917
Atf3	ENSMUSG00000026628	chr1:191183340-191183340	0.111525	0.143743	-1.6791	0.12891	1.97298	-1.18427	-0.830393	0.861866	2.64754
Atf4	ENSMUSG00000042406	chr15:80255184-80255184	0.426709	0.593574	-0.0741465	0.820207	0.352051	-1.11108	-0.445484	-0.592353	-0.392101
Atf5	ENSMUSG00000038539	chr7:44815658-44815658	-1.39037	-1.48658	-0.826053	0.670127	-0.31222	-1.35233	-0.747285	-1.03872	-0.93521
Atf6	ENSMUSG00000026663	chr1:170867771-170867771	-0.444353	-0.125717	0.034545	0.604752	0.0691786	-0.201626	-0.13337	0.184442	0.409374
Atf6b	ENSMUSG00000015461	chr17:34647146-34647146	-0.0761185	-0.223271	0.315283	0.115923	0.417053	-1.07252	0.219482	0.248209	0.134908
Atf7	ENSMUSG00000099083	chr15:102625073-102625073	-0.826823	-1.02835	-0.721816	-0.749842	-0.508899	-0.5746	0.185488	0.695857	0.565703
Atf7ip	ENSMUSG00000030213	chr6:136518802-136518802	0.509846	0.32898	0.208884	-0.138196	0.148735	0.796098	0.523965	0.410249	0.275542
Atg10	ENSMUSG00000021619	chr13:91223987-91223987	-0.201621	0.0355819	-0.0898166	-0.452073	-0.0294315	0.700019	-0.31221	-0.452308	-0.411333
Atg12	ENSMUSG00000032905	chr18:46741579-46741579	0.7172	0.579587	0.333621	-0.130039	0.452409	-0.502531	-0.194011	-0.461551	-0.52156
Atg13	ENSMUSG00000027244	chr2:91710519-91710519	0.510798	0.526175	0.860239	-0.353767	0.0856586	0.508401	0.0790588	0.18281	0.472549
Atg14	ENSMUSG00000037526	chr14:47568434-47568434	1.09724	1.02968	0.723507	-0.656095	0.125345	-0.105112	0.270011	-0.0135824	0.0906613
Atg16l1	ENSMUSG00000026289	chr1:87755870-87755870	0.489551	0.28592	0.384403	0.0392047	0.119411	0.772047	-0.133553	-0.166652	-0.051009
Atg2a	ENSMUSG00000024773	chr19:6241668-6241668	0.34527	0.287152	0.437743	-0.573807	-0.0189174	0.57124	0.236727	0.58988	0.174076
Atg2b	ENSMUSG00000041341	chr12:105685241-105685241	-0.128413	-0.0210918	0.10281	0.184163	-0.220018	-0.701853	-0.261004	-0.133548	-0.329778
Atg3	ENSMUSG00000022663	chr16:45158785-45158785	-0.682621	-0.573704	-0.0824499	0.178685	0.120602	-1.17708	-0.53008	-0.777371	-0.4631
Atg4a	ENSMUSG00000079418	chrX:140956907-140956907	0.127019	0.0287888	0.162416	0.208889	-0.363014	-0.281131	-0.0544086	0.23199	0.211156
Atg4b	ENSMUSG00000026280	chr1:93751500-93751500	0.1385	-0.00690407	0.0623537	0.121262	0.0450694	0.592207	-0.163624	-0.140236	-0.0147162
Atg4c	ENSMUSG00000028550	chr4:99193934-99193934	-0.40235	-0.218491	-0.462614	-0.171047	-0.0663368	-2.53839	0.173134	0.573123	0.565703
Atg4d	ENSMUSG00000002820	chr9:21265299-21265299	1.18072	1.29865	1.06999	0.81939	0.598534	0.507792	-1.09724	-0.724328	-0.256872
Atg5	ENSMUSG00000038160	chr10:44268358-44268358	0.406644	0.527165	0.54647	0.289748	0.127217	-0.0883831	-0.561973	-0.879664	-0.952041
Atg7	ENSMUSG00000030314	chr6:114643097-114643097	-1.16266	-1.0894	-0.372197	-0.293115	-0.386251	0.235329	0.205126	-0.19946	-0.279116
Atg9a	ENSMUSG00000033124	chr1:75191926-75191926	0.118341	-0.509443	-0.212786	0.00596119	-0.0615986	-0.739083	0.0644579	0.207818	0.0588805
Atg9b	ENSMUSG00000038295	chr5:24392143-24392143	0.529094	0.520655	0.375196	0.200275	-0.200157	5.87081	4.41814	1.93246	-0.0620537
Athl1	ENSMUSG00000062031	chr7:140941391-140941391	-0.699299	-0.459451	-0.031219	-0.00190761	-0.273098	0.729558	0.737348	0.906617	0.871838
Atic	ENSMUSG00000026192	chr1:71557150-71557150	0.098483	0.169103	0.387463	-0.17885	-0.0223288	-1.6486	-0.734454	-0.977459	-0.842139
Atl2	ENSMUSG00000059811	chr17:79896123-79896123	1.42728	1.20442	0.749315	0.345555	0.157645	-0.486854	-0.435977	-0.385571	-0.221864
Atl3	ENSMUSG00000024759	chr19:7494040-7494040	-0.742114	-0.805846	-0.410057	-0.59703	-1.43827	-0.100986	0.099344	0.771914	0.52273
Atm	ENSMUSG00000034218	chr9:53536740-53536740	0.258778	0.366741	0.635677	0.487664	0.244845	0.219642	-0.136604	0.30976	-0.25199
Atmin	ENSMUSG00000047388	chr8:116943393-116943393	1.21569	1.46402	1.42213	0.316581	0.676119	-0.144375	-0.348587	0.0453377	-0.333847
Atn1	ENSMUSG00000004263	chr6:124756021-124756021	-1.30274	-1.28787	-0.576164	-0.283295	0.244803	-0.821575	0.709706	0.853036	0.747611
Atoh8	ENSMUSG00000037621	chr6:72235577-72235577	-2.74022	-2.75711	-2.07983	-2.28681	-2.11928	-2.85721	-2.13151	-1.03569	-0.753326
Atox1	ENSMUSG00000018585	chr11:55461239-55461239	0.12359	0.155101	0.0694685	-0.369855	-0.432211	0.598522	-0.678344	-1.03158	-0.422381
Atp10a	ENSMUSG00000025324	chr7:58658202-58658202	-0.68735	-0.667017	-0.94997	-0.293357	-1.19729	0.0208462	-0.477142	-0.52972	-0.625855
Atp10d	ENSMUSG00000046808	chr5:72203329-72203329	0.380301	0.508887	0.92055	-0.305269	-0.413145	0.261801	-1.06507	-0.871548	-0.68981
Atp11a	ENSMUSG00000031441	chr8:12757014-12757014	-2.11785	-1.93319	-1.88752	-0.0398032	-0.73628	-0.433706	0.30227	0.796555	0.290669
Atp11b	ENSMUSG00000037400	chr3:35754134-35754134	1.52718	1.39012	0.803183	0.485845	0.170802	0.0249014	0.517374	0.520282	0.497319
Atp11c	ENSMUSG00000062949	chrX:60592698-60592698	0.193972	0.241967	0.750491	0.797233	0.901775	-0.0617773	0.120483	0.186796	0.0576491
Atp13a1	ENSMUSG00000031862	chr8:69791163-69791163	-0.0913581	-0.0711521	0.0204521	-0.214825	0.154277	-0.291369	-0.295235	-0.181535	-0.112149
Atp13a2	ENSMUSG00000036622	chr4:140986873-140986873	0.24342	0.188667	-0.0712956	0.0357378	0.779125	0.761914	0.802816	0.738565	0.51844
Atp13a3	ENSMUSG00000022533	chr16:30388530-30388530	0.872188	0.823673	0.49435	0.418099	-0.692077	-0.158205	0.319177	0.272433	-0.168225
Atp1a1	ENSMUSG00000033161	chr3:101604603-101604603	0.138657	0.151338	0.0938195	-0.886718	-1.18607	-1.60299	-0.284058	-0.306969	-0.466273
Atp1a2	ENSMUSG00000007097	chr1:172298064-172298064	2.46532	1.77488	0.833181	1.71064	1.38014	-0.0139317	1.69347	3.2079	2.81619
Atp1b1	ENSMUSG00000026576	chr1:164458355-164458355	1.01237	0.846164	1.2665	0.220032	0.607818	-1.59226	-0.0512639	-0.0694835	-0.328654
Atp1b2	ENSMUSG00000041329	chr11:69605829-69605829	3.32182	3.54672	1.59176	4.08793	2.20251	0.986425	3.09167	4.18719	3.43446
Atp1b3	ENSMUSG00000032412	chr9:96364442-96364442	-0.023767	0.0601838	0.152715	0.0811803	-0.0768114	0.246622	0.142162	-0.505982	-0.329077
Atp2a2	ENSMUSG00000029467	chr5:122502225-122502225	0.184367	0.31188	0.3683	0.615198	-0.0363269	-0.708986	0.447646	0.523241	0.407123
Atp2b1	ENSMUSG00000019943	chr10:98915152-98915152	-0.0775348	-0.181618	0.0892644	0.145206	-0.625701	-0.253483	0.531601	0.481797	0.536835
Atp2b4	ENSMUSG00000026463	chr1:133801041-133801041	0.19644	0.126885	0.327135	0.215748	1.17312	-0.101426	-0.103863	1.21867	1.0494
Atp2c1	ENSMUSG00000032570	chr9:105461030-105461030	0.254509	0.492882	0.890333	1.3095	0.125832	0.407255	0.402584	0.879889	1.02228
Atp5a1	ENSMUSG00000025428	chr18:77773729-77773729	0.850035	0.851012	0.660607	0.457711	0.111045	-0.0880172	0.134301	-0.01707	-0.011877	Oxidative Phosphorylation
Atp5b	ENSMUSG00000025393	chr10:128083273-128083273	0.320039	0.286735	0.343801	0.259629	0.0685182	-0.430955	0.470926	-0.533141	-0.183116	Oxidative Phosphorylation
Atp5c1	ENSMUSG00000025781	chr2:10080427-10080427	0.620148	0.604493	0.627304	0.453232	0.26081	0.628143	-0.37901	-0.740489	-0.497005	Oxidative Phosphorylation
Atp5d	ENSMUSG00000003072	chr10:80138632-80138632	0.40502	0.288254	0.255952	0.208407	-0.097213	0.134919	-0.654388	-0.913349	-0.8365	Oxidative Phosphorylation
Atp5e	ENSMUSG00000016252	chr2:174464105-174464105	0.603542	0.560787	0.392273	0.409025	0.482485	1.31518	-1.03712	-1.28109	-0.917023	Oxidative Phosphorylation
Atp5f1	ENSMUSG00000000563	chr3:105960099-105960099	0.228045	0.215995	0.59164	0.582838	0.411898	-0.953389	-0.819482	-1.42178	-1.00849	Oxidative Phosphorylation
Atp5g1	ENSMUSG00000006057	chr11:96075670-96075670	0.374553	0.40743	0.566838	0.178354	0.000848263	0.265561	-1.03179	-1.43442	-0.995303	Oxidative Phosphorylation
Atp5g2	ENSMUSG00000062683	chr15:102671127-102671127	0.716689	0.703412	0.563595	0.613217	-0.141925	-1.53039	-0.301596	-0.551572	-0.509686	Oxidative Phosphorylation
Atp5g3	ENSMUSG00000018770	chr2:73911325-73911325	0.129117	0.256401	0.41638	0.224418	0.0952672	0.11547	-0.616199	-1.03216	-0.831201	Oxidative Phosphorylation
Atp5h	ENSMUSG00000034566	chr11:115417018-115417018	0.470005	0.516183	0.495648	0.533207	0.136805	0.295882	-0.422023	-0.765936	-0.463468	Oxidative Phosphorylation
Atp5j	ENSMUSG00000022890	chr16:84834239-84834239	0.0974923	0.214319	0.358532	0.480951	0.181772	0.127237	-0.457148	-0.943156	-0.592668	Oxidative Phosphorylation
Atp5j2	ENSMUSG00000038690	chr5:145192062-145192062	0.583897	0.647749	0.587856	0.534747	0.188039	0.538937	-0.848684	-1.19923	-0.941718	Oxidative Phosphorylation
Atp5k	ENSMUSG00000050856	chr5:108434448-108434448	0.263053	0.353859	0.606879	0.399521	0.338344	0.414645	-0.780208	-1.18646	-0.927117	Oxidative Phosphorylation		1.20002	1.27797	1.52296	1.31907	1.2643	1.33297	0.582283	0.43938	0.525908
Atp5l	ENSMUSG00000038717	chr9:44920742-44920742	0.0476832	0.089499	0.315153	0.257795	0.0195789	-1.16017	-0.0642682	-1.51052	-0.88228	Oxidative Phosphorylation
Atp5o	ENSMUSG00000022956	chr16:91926982-91926982	0.375	0.378903	0.70352	0.6609	0.208694	0.76532	-0.706551	-1.13568	-0.980921	Oxidative Phosphorylation
Atp5s	ENSMUSG00000054894	chr12:69724962-69724962	1.75275	1.70923	1.06965	0.373873	0.153492	0.827671	0.239909	-0.223307	-0.0250828
Atp5sl	ENSMUSG00000057229	chr7:25619414-25619414	1.05844	1.14027	0.888236	-0.701924	0.39034	-0.493271	-0.537525	-0.78772	-0.651266
Atp6ap1	ENSMUSG00000019087	chrX:74297097-74297097	-0.535772	-1.0735	-0.617555	-0.34692	-0.546338	-0.543549	0.132771	-0.0378279	-0.104269	Oxidative Phosphorylation
Atp6ap2	ENSMUSG00000031007	chrX:12587801-12587801	0.495561	0.162331	0.263735	-0.0158057	-0.271441	-0.905684	-0.00508651	-0.370354	-0.522876
Atp6v0a1	ENSMUSG00000019302	chr11:101009452-101009452	0.0577525	0.00801163	0.264702	0.668052	0.103717	0.546356	0.582244	0.211138	0.191934	Oxidative Phosphorylation
Atp6v0a2	ENSMUSG00000038023	chr5:124629067-124629067	-0.911109	-0.89016	-0.252285	-0.168809	-0.676667	-0.800809	0.37487	0.81817	0.368519	Oxidative Phosphorylation
Atp6v0b	ENSMUSG00000033379	chr4:117887329-117887329	-0.0901429	-0.436557	-0.145825	-0.289083	0.288711	-0.517686	-0.453339	-0.569814	-0.369051	Oxidative Phosphorylation
Atp6v0c	ENSMUSG00000024121	chr17:24167029-24167029	-0.397681	-0.505097	-0.164972	-0.410491	-0.360084	-0.564698	0.0689632	-0.145104	-0.312097	Oxidative Phosphorylation
Atp6v0d1	ENSMUSG00000013160	chr8:105566047-105566047	0.18158	-0.248151	-0.272048	-0.296738	0.083601	-0.545991	-0.252841	-0.636754	-0.550885	Oxidative Phosphorylation
Atp6v0d2	ENSMUSG00000028238	chr4:19922605-19922605	-0.334786	-0.530402	-0.699867	-0.868506	-0.205157	5.74301	5.87572	3.50123	3.67573	Oxidative Phosphorylation
Atp6v0e	ENSMUSG00000015575	chr17:26676396-26676396	-0.409017	-0.512152	-0.341195	-0.321518	-0.748871	-0.557678	-0.670948	-1.01331	-0.510647	Oxidative Phosphorylation
Atp6v0e2	ENSMUSG00000039347	chr6:48537569-48537569	0.0494271	-0.0798089	-0.605778	1.76338	2.06237	-0.499532	-0.32858	0.430915	0.36361	Oxidative Phosphorylation
Atp6v1a	ENSMUSG00000052459	chr16:44139305-44139305	0.316704	0.18916	0.508461	0.139786	-0.420624	-1.04728	0.518651	0.139169	-0.37346	Oxidative Phosphorylation
Atp6v1b2	ENSMUSG00000006273	chr8:69088646-69088646	0.521589	0.244733	0.430222	0.126468	0.204402	-0.727802	0.112613	-0.163987	-0.0211899	Oxidative Phosphorylation
Atp6v1c1	ENSMUSG00000022295	chr15:38661904-38661904	0.381074	0.189541	0.211842	-0.0731112	-0.136893	-0.783233	-0.344535	-0.715497	-0.724297	Oxidative Phosphorylation
Atp6v1d	ENSMUSG00000021114	chr12:78861638-78861638	0.0118168	-0.127658	0.0163762	-0.0304347	0.0542889	-0.237891	-0.263693	-1.1995	-0.952689	Oxidative Phosphorylation
Atp6v1e1	ENSMUSG00000019210	chr6:120822685-120822685	0.161293	0.0386309	0.117884	0.0468953	0.0537996	0.121469	-0.0634167	-0.496527	-0.2886	Oxidative Phosphorylation
Atp6v1f	ENSMUSG00000004285	chr6:29467718-29467718	-0.1263	-0.133762	-0.155189	-0.528367	0.0794647	-0.314934	-0.673508	-1.14389	-0.996235	Oxidative Phosphorylation
Atp6v1g1	ENSMUSG00000039105	chr4:63544772-63544772	-0.488029	-0.615012	-0.434063	0.00125624	0.246486	-0.734224	-0.456399	-0.64909	-0.308954	Oxidative Phosphorylation
Atp6v1h	ENSMUSG00000033793	chr1:5083173-5083173	0.439662	0.232481	0.5101	0.362793	0.441651	-1.14792	-0.12436	-0.883233	-0.695992	Oxidative Phosphorylation
Atp7a	ENSMUSG00000033792	chrX:106027322-106027322	0.416979	0.241179	-0.152177	-0.438391	-0.686237	-0.0139317	2.76156	4.02059	3.13163
Atp8a1	ENSMUSG00000037685	chr5:67847432-67847432	0.917849	0.761699	0.809553	0.549488	1.25643	0.925003	1.36436	2.22951	2.9558
Atp8b1	ENSMUSG00000039529	chr18:64661000-64661000	-0.137172	-0.136934	-0.21435	-0.15404	-1.90093	2.48946	3.55308	3.75789	4.09651
Atp8b2	ENSMUSG00000060671	chr3:89960629-89960629	-1.19755	-1.12273	-0.0455138	-0.351287	-0.916998	-0.733636	0.705511	0.605991	0.582149
Atp9a	ENSMUSG00000027546	chr2:168734339-168734339	1.31355	1.33033	0.356814	0.671851	1.80132	0.890632	0.475462	1.11741	1.09711
Atp9b	ENSMUSG00000024566	chr18:80934058-80934058	-0.515106	-0.21081	-0.0152826	-0.00811095	-0.216257	0.754612	-0.0961781	-0.0540124	0.177804
Atpaf1	ENSMUSG00000028710	chr4:115784812-115784812	0.350499	0.382274	0.570354	0.31263	-0.168139	0.436032	-0.603045	-0.547985	-0.585597
Atpaf2	ENSMUSG00000042709	chr11:60417051-60417051	0.337193	0.208937	0.400818	0.0254237	0.300369	-0.101426	-0.660827	-0.68365	-0.589078
Atpif1	ENSMUSG00000054428	chr4:132533488-132533488	0.542472	0.563389	0.510117	0.533444	0.722391	0.808947	-0.248886	-0.749652	-0.587173
Atr	ENSMUSG00000032409	chr9:95857597-95857597	1.39585	1.35974	1.173	0.781998	0.539746	0.316576	-0.103863	-0.20313	-0.175409
Atrip	ENSMUSG00000025646	chr9:109074071-109074071	0.476925	0.506874	0.536715	0.181752	0.757531	0.492434	-0.374851	-0.495816	-0.676779
Atrn	ENSMUSG00000027312	chr2:130906495-130906495	-1.18245	-0.99987	-0.614515	0.205287	-0.096359	-0.471568	0.0426436	0.472634	0.193553
Atrnl1	ENSMUSG00000054843	chr19:57611034-57611034	-0.378965	-0.413326	-0.830917	0.670462	-0.0320291	0.401254	0.322354	0.387887	-0.0365405
Atrx	ENSMUSG00000031229	chrX:105929397-105929397	0.953507	1.01728	0.81076	0.762081	0.480466	0.343959	0.643006	1.22282	0.855592
Atxn1	ENSMUSG00000046876	chr13:45964991-45964991	-0.951119	-0.921677	-0.840487	-0.91036	0.0973804	-1.43975	-0.00625982	0.363135	0.181469
Atxn10	ENSMUSG00000016541	chr15:85336381-85336381	1.01121	0.774715	0.566814	0.390074	0.329587	-0.190614	0.325301	-0.131902	0.0311282
Atxn1l	ENSMUSG00000069895	chr8:109737739-109737739	-1.3741	-1.15153	-0.785177	0.000678831	-0.338804	-1.13251	-0.261513	0.813359	0.0876738
Atxn2	ENSMUSG00000042605	chr5:121711337-121711337	0.127239	0.128887	-0.0792664	-0.0441228	0.116259	-0.291712	-0.00358051	0.099343	0.168259
Atxn2l	ENSMUSG00000032637	chr7:126503437-126503437	0.75041	0.630585	0.383483	0.577031	0.338282	-1.35464	0.580539	0.635949	0.516842
Atxn3	ENSMUSG00000021189	chr12:101958246-101958246	0.664241	0.851181	1.25052	0.404179	-0.269196	-0.0288874	-0.826127	-0.453427	-0.307167
Atxn7	ENSMUSG00000021738	chr14:14012491-14012491	0.852653	0.81604	0.632447	0.0812884	0.214267	-0.621831	-0.498493	0.831969	0.394903
Atxn7l1	ENSMUSG00000020564	chr12:33147693-33147693	0.0608994	0.112404	-0.259689	-0.170906	0.515047	-0.271821	-0.678612	0.203938	-0.350465
Atxn7l2	ENSMUSG00000048997	chr3:108210486-108210486	0.387312	0.161625	0.179529	-0.0768348	1.25174	-0.0139317	0.647307	0.831969	0.744866
Atxn7l3	ENSMUSG00000059995	chr11:102293444-102293444	-0.00560673	-0.02669	0.351602	-0.127559	0.726121	-1.13807	0.347461	0.458551	0.271457
Atxn7l3b	ENSMUSG00000074748	chr10:112928995-112928995	-0.641633	-0.479484	-0.191746	0.409161	1.0429	-0.569035	0.356658	0.5115	0.299849
AU019823	ENSMUSG00000059820	chr9:50617464-50617464	0.0773236	0.311556	0.629331	0.560763	0.762345	-0.536539	-0.0448398	0.0948654	0.0458907
AU022252	ENSMUSG00000078584	chr4:119232708-119232708	0.145746	0.366198	0.925076	0.234971	0.012194	-0.182674	-0.891643	-0.518328	-0.623586
AU040320	ENSMUSG00000028830	chr4:126753544-126753544	-0.694321	-0.703656	-0.520953	0.888708	0.203165	0.0971393	0.712419	0.722819	0.601224
AU041133	ENSMUSG00000078435	chr10:82138253-82138253	-0.77267	-0.534229	0.000397371	0.443555	0.977711	0.128138	-0.103863	0.296539	-0.126771
Auh	ENSMUSG00000021460	chr13:52929661-52929661	1.10664	0.947661	0.529517	0.450845	0.0642495	-0.0762382	0.023722	0.360751	0.744539
Aup1	ENSMUSG00000068328	chr6:83054653-83054653	-0.698676	-0.79148	-0.494977	-0.53826	-0.273451	-0.453416	-0.889581	-1.02274	-0.980571
Aurka	ENSMUSG00000027496	chr2:172370535-172370535	1.75422	1.76809	1.27668	0.97789	0.249731	0.47723	0.130047	-0.66647	-1.16064
Aurkaip1	ENSMUSG00000065990	chr4:155831272-155831272	0.0361949	0.167101	0.272658	0.234804	-0.35517	0.179332	-0.60859	-0.841737	-0.764606
Aurkb	ENSMUSG00000020897	chr11:69045647-69045647	-0.153588	-0.101974	0.900479	0.753605	0.762798	-0.0139317	0.698165	0.221364	-1.44414
Auts2	ENSMUSG00000029673	chr5:132543344-132543344	0.0501622	0.409647	0.631233	0.225644	-0.0691667	0.751876	1.66661	1.07768	0.991367
Aven	ENSMUSG00000003604	chr2:112492964-112492964	0.0579619	0.0900382	0.766197	-0.181739	-0.637336	-0.12945	-0.872394	-1.1831	-0.897727
Avl9	ENSMUSG00000029787	chr6:56714927-56714927	0.377356	0.328763	0.405166	0.349245	0.821143	0.459692	0.383944	0.203938	0.0700387
Avpi1	ENSMUSG00000018821	chr19:42129059-42129059	0.814677	0.90895	0.679913	-1.17727	-1.71106	0.32604	-1.36193	-1.49361	-1.00212
Avpr1a	ENSMUSG00000020123	chr10:122448499-122448499	-2.30119	-2.3576	-1.94312	-2.30942	-1.49155	-0.802709	1.30943	0.932459	1.35659
AW146154	ENSMUSG00000074166	chr7:41499890-41499890	-0.364482	-0.0567517	0.304475	-0.0300023	-0.0244255	-1.26592	-0.980936	-0.508298	-0.264146
AW209491	ENSMUSG00000039182	chr13:14630245-14630245	0.332349	0.552439	0.619255	0.442192	0.318771	-0.548459	-1.22034	-0.800203	-1.02524
AW549877	ENSMUSG00000041935	chr15:3995752-3995752	1.12829	0.699166	1.02726	0.48556	0.108908	0.156613	0.449422	0.476778	0.153196
AW551984	ENSMUSG00000038112	chr9:39604124-39604124	-0.274361	-0.367444	-0.217234	-0.281582	0.117063	1.23963	1.11239	0.455296	0.388089
AW554918	ENSMUSG00000033632	chr18:25168999-25168999	0.730663	0.763522	0.633676	0.671325	0.865556	0.298124	-0.974088	0.389913	0.431285
Axin1	ENSMUSG00000024182	chr17:26138688-26138688	0.346534	0.25873	0.339527	-0.0578783	0.145758	-0.392578	0.154177	-0.0922478	-0.0391244
Axl	ENSMUSG00000002602	chr7:25788687-25788687	-2.59349	-3.06836	-3.24222	-3.78102	-1.82483	-0.303542	-0.720934	0.0559698	0.179742
Azi2	ENSMUSG00000039285	chr9:118040687-118040687	-0.356741	-0.210278	0.105489	0.654068	0.241408	0.552921	0.28429	0.053051	-0.0919134
Azin1	ENSMUSG00000037458	chr15:38519266-38519266	0.595059	0.668954	0.307451	0.441871	0.600707	-1.14145	-0.184252	0.237159	0.356765
B230118H07Rik	ENSMUSG00000027165	chr2:101628990-101628990	0.413593	0.493597	0.0999903	1.02459	0.391387	0.193656	-1.32765	-1.44243	-1.04707
B230219D22Rik	ENSMUSG00000045767	chr13:55693124-55693124	0.438723	0.505793	0.00653963	0.120378	-0.0827004	-0.400194	0.0837937	0.464856	-0.0225929
B230354K17Rik	ENSMUSG00000097119	chr17:45433852-45433852	-0.469674	-0.0479007	0.570832	-0.207986	0.298644	-0.714622	-0.359078	-0.0651349	0.0523256
B2m	ENSMUSG00000060802	chr2:122147686-122147686	-2.03593	-2.47288	-3.01233	-2.05249	-2.03642	-0.49037	1.60189	1.70806	1.35425
B3galnt1	ENSMUSG00000043300	chr3:69598861-69598861	-1.24221	-1.17035	-1.09988	0.132089	-0.673509	0.388971	0.885261	0.418253	0.202318
B3galnt2	ENSMUSG00000039242	chr13:13954674-13954674	-0.744778	-0.412418	0.187931	-0.506279	-0.762934	-0.455795	-0.460839	-0.676057	-0.604397
B3galt1	ENSMUSG00000034780	chr2:67565871-67565871	-0.685231	-0.418152	-0.602615	1.30886	1.29529	0.0532065	-0.505938	-0.182949	-0.0912712
B3galt2	ENSMUSG00000033849	chr1:143640664-143640664	0.351735	0.249181	0.217082	0.751402	0.408495	3.68783	4.09234	3.94297	5.22231
B3gat1	ENSMUSG00000045994	chr9:26733728-26733728	-0.237002	-0.17782	0.139059	2.5924	2.17774	2.98714	3.96047	4.22813	4.06222
B3gat3	ENSMUSG00000071649	chr19:8920374-8920374	-0.131994	-0.0911539	0.053834	0.119564	0.468229	-0.183312	-0.854532	-0.825808	-0.469664
B3gnt1	ENSMUSG00000047379	chr19:5038826-5038826	-0.821627	-0.763047	-0.623944	0.12679	-0.293325	0.40655	0.741874	0.693309	0.604802
B3gnt5	ENSMUSG00000022686	chr16:19760208-19760208	1.29477	1.38993	1.34918	1.34289	1.67204	-1.05495	-1.90119	-0.768652	-0.984533
B3gntl1	ENSMUSG00000046605	chr11:121673153-121673153	0.458987	0.492808	0.684782	0.760418	0.557789	-0.147246	-0.379332	-0.404229	-0.116959
B4galnt1	ENSMUSG00000006731	chr10:127165156-127165156	-1.63725	-1.62541	-1.30833	-0.888529	0.352606	0.57124	0.080343	-0.985488	-1.49673
B4galt1	ENSMUSG00000028413	chr4:40854005-40854005	-1.10288	-1.13162	-1.01149	-2.79718	-2.50914	0.085411	0.806684	0.273474	0.176717
B4galt2	ENSMUSG00000028541	chr4:117883155-117883155	-0.774285	-0.698819	-0.687999	0.741885	0.819139	0.646818	0.399777	0.463255	0.750095
B4galt3	ENSMUSG00000052423	chr1:171270328-171270328	0.770017	0.74328	0.152841	0.477351	0.878318	0.822137	-0.00241032	-0.0761865	0.221132
B4galt4	ENSMUSG00000022793	chr16:38742264-38742264	-0.814848	-0.659988	-1.06828	-0.190053	0.615803	-0.85248	0.166831	-0.208726	-0.125635
B4galt5	ENSMUSG00000017929	chr2:167349183-167349183	-0.99745	-0.72101	-0.260027	-1.40664	-0.868726	0.957031	1.84417	1.00147	1.03416
B4galt6	ENSMUSG00000056124	chr18:20746404-20746404	0.702426	0.95127	1.01898	0.504436	0.276875	0.979191	0.123923	-0.166233	-0.298762
B4galt7	ENSMUSG00000021504	chr13:55599896-55599896	-0.648189	-0.662546	-0.34265	-0.616271	0.110108	0.57124	0.114006	-0.520432	-0.218164
B630005N14Rik	ENSMUSG00000042742	chr6:13677966-13677966	0.537389	0.333228	-0.034822	0.713159	0.0243381	-0.0799185	-0.315075	-0.247885	-0.204195
B930041F14Rik	ENSMUSG00000074738	chr4:155694342-155694342	-0.84112	-1.15742	-1.02928	-0.0547385	-0.523737	0.583844	0.293711	-0.0206357	-0.0985283
B9d1	ENSMUSG00000001039	chr11:61505144-61505144	0.801466	0.982476	1.22205	0.572579	0.363617	0.564042	-0.813407	-0.557125	-0.70343
B9d2	ENSMUSG00000063439	chr7:25681158-25681158	0.255862	0.363238	0.238652	0.231483	0.832116	-0.0443162	-1.21132	-1.42598	-0.518421
Bace1	ENSMUSG00000032086	chr9:45838580-45838580	-1.09416	-1.19337	-0.917372	-0.152725	-0.261207	-0.281961	0.532604	1.11896	0.69428
Bace2	ENSMUSG00000040605	chr16:97356728-97356728	-1.75167	-1.77925	-1.60623	-0.425873	-1.98213	1.5716	1.44002	0.887959	1.08792
Bach1	ENSMUSG00000025612	chr16:87698945-87698945	-0.0160158	0.0321368	0.195354	-0.007252	0.330565	-0.877919	0.473819	1.62079	0.894018
Bad	ENSMUSG00000024959	chr19:6941861-6941861	-0.960466	-0.861254	-0.442496	-0.255462	0.0229242	0.482852	-0.289055	-0.756921	-0.548922
Bag1	ENSMUSG00000028416	chr4:40948243-40948243	-0.253878	-0.254904	-0.268432	-0.6261	0.18218	0.411214	-0.677704	-0.966908	-0.667508
Bag2	ENSMUSG00000042215	chr1:33757795-33757795	-1.50738	-1.09784	-1.55044	-0.30649	-0.329061	-0.816538	-0.753933	-1.54408	-1.5718
Bag3	ENSMUSG00000030847	chr7:128523583-128523583	-1.44264	-1.47013	-0.394062	-2.02161	-1.984	0.230281	0.334984	0.072462	0.368902
Bag4	ENSMUSG00000037316	chr8:25785209-25785209	0.536646	0.721999	0.779065	-0.176139	0.579889	1.10511	0.248415	0.171959	0.441065
Bag5	ENSMUSG00000049792	chr12:111713257-111713257	-0.789735	-0.554386	-0.125049	0.387058	0.0462277	-0.706998	-0.414347	-0.290545	-0.277678
Bag6	ENSMUSG00000024392	chr17:35135178-35135178	0.317904	0.245105	0.258322	0.127852	0.511622	0.443704	0.113015	0.0530442	0.111043
Bahcc1	ENSMUSG00000039741	chr11:120232947-120232947	-0.480796	-0.400551	0.138141	0.171762	0.291514	-1.06322	0.598526	0.822926	0.152034
Bahd1	ENSMUSG00000040007	chr2:118900377-118900377	-0.035036	-0.0363255	0.154473	0.092467	-0.0259246	-0.582418	0.855877	0.914451	0.729068
Bai3	ENSMUSG00000033569	chr1:25228826-25228826	1.75599	0.672147	0.263074	2.94221	2.94055	0.670285	0.0775412	0.0665635	0.125069
Baiap2	ENSMUSG00000025372	chr11:119942763-119942763	-0.667597	-0.907402	-0.437966	-0.164122	-0.709903	0.715201	0.372271	0.225902	0.599883
Baiap2l1	ENSMUSG00000038859	chr5:144358112-144358112	0.516856	0.388399	0.241587	-1.38868	-2.18742	-0.199554	-0.742077	-1.23839	-1.22841
Bak1	ENSMUSG00000057789	chr17:27029009-27029009	-0.156533	-0.247804	0.0251902	-0.170097	-0.560839	-0.911441	-0.761606	-0.816791	-0.816645
Bambi	ENSMUSG00000024232	chr18:3507957-3507957	0.485507	0.487565	0.296948	0.24853	-0.247152	-1.04533	-1.18616	-0.94737	-0.0620537
Banf1	ENSMUSG00000024844	chr19:5366645-5366645	1.18879	1.06424	0.855443	0.947667	0.523407	-0.0575742	-0.570716	-1.10963	-1.04935
Bap1	ENSMUSG00000021901	chr14:31251450-31251450	0.353498	0.390618	0.33152	0.431781	0.761558	-0.863743	-0.116442	0.0960599	-0.0479393
Bard1	ENSMUSG00000026196	chr1:71103146-71103146	2.19692	2.19043	1.55732	0.844455	0.866547	0.793712	0.673571	0.0370471	-0.429268
Basp1	ENSMUSG00000045763	chr15:25413764-25413764	-0.93954	-0.718817	-1.40436	0.0292391	1.60904	-0.450712	-0.469525	-0.783543	-1.0683
Bax	ENSMUSG00000003873	chr7:45466898-45466898	0.12526	-0.0207384	0.268627	0.243003	-0.367343	0.299458	-0.478299	-1.15605	-1.1741
Baz1a	ENSMUSG00000035021	chr12:54986507-54986507	-0.0695226	0.156598	-0.200592	0.291624	0.12438	-0.447046	-0.103863	0.451907	0.557278
Baz1b	ENSMUSG00000002748	chr5:135187264-135187264	0.135829	0.0141028	0.0929108	-0.0526989	0.25452	0.682365	0.447748	0.432699	0.356008
Baz2a	ENSMUSG00000040054	chr10:128092783-128092783	2.01393	1.79897	1.6486	0.391365	0.0732746	-0.548899	0.341239	0.821499	0.520513
Baz2b	ENSMUSG00000026987	chr2:60125697-60125697	0.395784	0.507676	0.646557	0.435753	0.765301	-0.804761	-0.103863	0.575942	0.151289
Bbc3	ENSMUSG00000002083	chr7:16309616-16309616	1.29135	1.07984	-0.0373608	0.730312	0.13934	0.826588	0.259029	0.015003	0.0348268
Bbip1	ENSMUSG00000084957	chr19:53944627-53944627	-0.0993545	-0.138452	0.0167812	1.15328	1.08646	0.363057	-0.821509	-0.983332	-1.11278
Bbs1	ENSMUSG00000006464	chr19:4906627-4906627	0.0964493	0.296972	0.186466	0.897281	1.16068	0.138126	0.656126	1.06205	1.33307
Bbs12	ENSMUSG00000051444	chr3:37312554-37312554	-0.790546	-0.416793	0.281608	0.0593416	-0.378452	0.249197	0.146747	0.0434496	0.30516
Bbs2	ENSMUSG00000031755	chr8:94098811-94098811	0.670039	0.615665	0.57019	0.469513	0.794286	0.509817	1.25773	1.09589	1.27462
Bbs4	ENSMUSG00000025235	chr9:59353508-59353508	1.41095	1.21435	0.778059	0.177938	1.21097	-0.361979	-0.876564	-0.223307	-0.227175
Bbs7	ENSMUSG00000037325	chr3:36613389-36613389	-0.470657	-0.50425	-0.20227	0.74503	0.295613	-0.586042	0.131976	-0.220158	0.169204
Bbs9	ENSMUSG00000035919	chr9:22475715-22475715	1.40668	1.55348	1.21514	0.985846	0.655419	1.10194	0.476306	0.622166	0.546636
Bbx	ENSMUSG00000022641	chr16:50432390-50432390	-0.247309	-0.13477	-0.383483	-0.184822	-0.961378	0.229012	0.170728	0.382356	-0.0696325
BC003331	ENSMUSG00000006010	chr1:150393080-150393080	-0.136734	-0.197466	-0.0541507	0.220617	0.00289594	0.0525875	-0.161602	-0.085841	0.173586
BC003965	ENSMUSG00000067722	chr17:25184561-25184561	-0.17696	-0.000951272	0.584043	0.771824	0.552693	0.251753	-0.712169	-1.08537	-0.547453
BC004004	ENSMUSG00000052712	chr17:29268788-29268788	-0.173766	-0.0935525	-0.373297	-0.0584191	-0.317726	0.62142	-0.389014	-0.5616	-0.331068
BC005537	ENSMUSG00000019132	chr13:24801657-24801657	0.0715406	0.19486	0.359713	0.209329	0.655132	1.80941	0.970378	0.705911	0.871507
BC005624	ENSMUSG00000026851	chr2:30981941-30981941	-0.225377	-0.162862	0.213558	-0.00490459	0.730158	-0.919098	-0.0442674	-0.209614	-0.231301
BC017158	ENSMUSG00000030780	chr7:128274848-128274848	-1.72139	-1.47176	-0.19551	0.226561	-0.117008	0.322238	0.400088	0.462006	0.535511
BC017643	ENSMUSG00000039294	chr11:121229305-121229305	-0.881782	-0.959052	-0.725614	-0.699994	-0.0932138	-1.03924	-0.31221	-0.371032	-0.283764
BC022687	ENSMUSG00000037594	chr12:112808975-112808975	-1.55695	-1.67643	-1.26971	-1.48	-0.377862	-1.30812	-1.22798	-1.22331	-1.38346
BC023829	ENSMUSG00000073139	chrX:70477180-70477180	-0.523465	-0.704381	0.00701519	0.328812	0.173877	0.144077	-0.262019	-0.132189	0.0700387
BC026585	ENSMUSG00000033488	chr1:157458580-157458580	1.30531	1.13739	0.724006	-0.686988	-0.142671	2.08991	0.335558	-0.0978763	0.565703
BC027231	ENSMUSG00000036208	chr16:44724301-44724301	0.33592	0.328931	0.762088	-0.288809	-0.132851	-0.873062	-0.966137	-0.986389	-1.18402
BC028528	ENSMUSG00000038543	chr3:95892005-95892005	0.167605	0.194661	0.170689	0.0714175	-0.149102	1.23805	0.47192	-0.151962	0.0203359
BC029214	ENSMUSG00000047617	chr2:25461094-25461094	-0.196293	-0.505317	-0.641625	0.402937	0.956329	0.401254	-0.855033	-0.66647	-0.264146
BC029722	ENSMUSG00000074649	chr2:155819426-155819426	-1.34596	-1.20186	-1.09201	-0.640421	-0.333706	0.510677	-0.420659	-0.639175	-0.435492
BC030336	ENSMUSG00000046096	chr7:120677620-120677620	-0.341495	-0.0835559	0.0615753	-0.0162739	0.0698633	-1.23196	-0.270277	0.280821	0.125431
BC031181	ENSMUSG00000036299	chr18:75005900-75005900	-0.236453	-0.176157	0.00954228	0.192597	0.547583	0.512473	-0.789208	-1.06753	-0.840044
BC034090	ENSMUSG00000033722	chr1:155213981-155213981	-1.16926	-1.25216	-1.07618	-1.25671	-0.622519	-0.0356345	-0.661942	-0.104877	0.244605
BC037034	ENSMUSG00000091964	chr5:138263340-138263340	-0.225018	-0.299643	0.199404	0.196529	1.23886	0.271572	0.303535	-0.517383	0.620608
BC048403	ENSMUSG00000053684	chr10:121739937-121739937	0.199324	0.661408	0.963408	-0.205684	-0.31873	-2.65873	-0.152644	0.201622	0.189387
BC055324	ENSMUSG00000041406	chr1:163994796-163994796	2.13141	2.12826	1.68263	0.817005	0.299515	0.284833	-0.298068	-0.479852	-0.671876
Bcam	ENSMUSG00000002980	chr7:19770547-19770547	2.89867	2.65044	1.51934	-0.421476	-0.331763	0.57124	0.690766	0.511761	-1.05702
Bcap29	ENSMUSG00000020650	chr12:31634658-31634658	0.099818	0.0376305	0.0659554	0.121888	0.0489071	-0.888713	-0.501119	-0.443589	-0.221703
Bcap31	ENSMUSG00000002015	chrX:73716175-73716175	-0.191074	-0.310711	-0.110325	-0.449117	-1.07003	-0.0746413	0.0459034	-0.419362	0.0354232
Bcar1	ENSMUSG00000031955	chr8:111743849-111743849	-0.786051	-0.560716	-1.07441	-1.17571	-0.0520202	-1.73565	-0.691844	-0.375742	-0.493747
Bcar3	ENSMUSG00000028121	chr3:122419780-122419780	2.07826	2.03951	1.27498	0.734247	-0.943648	-0.479762	1.01555	1.62729	2.13483
Bcas2	ENSMUSG00000005687	chr3:103171655-103171655	1.06241	1.10147	0.930586	0.418416	0.661344	0.0532065	-0.333167	-0.676363	-0.447942
Bcas3	ENSMUSG00000059439	chr11:85353167-85353167	0.50033	0.370229	0.678383	-0.786843	-0.358924	0.970118	0.330383	0.243321	0.308546
Bcat1	ENSMUSG00000030268	chr6:145048812-145048812	1.85519	1.7264	2.00198	1.51406	1.42651	0.226821	-1.66508	-3.17667	-2.73431
Bcat2	ENSMUSG00000030826	chr7:45570153-45570153	1.25746	1.08412	1.3108	-0.614499	-0.832041	0.532126	-0.224806	-0.227959	-0.0381563
Bccip	ENSMUSG00000030983	chr7:133709333-133709333	0.519844	0.619577	0.870197	0.173649	0.405778	-1.17741	-0.896213	-1.04172	-0.746879
Bcdin3d	ENSMUSG00000037525	chr15:99474730-99474730	0.575374	0.956665	1.14836	0.765537	0.499878	-0.0524196	-0.870861	-0.815558	-0.738777
Bche	ENSMUSG00000027792	chr3:73708415-73708415	-0.208154	-0.124425	0.189882	1.98864	-0.7646	-0.202444	0.582156	0.982898	0.508484
Bckdha	ENSMUSG00000060376	chr7:25658761-25658761	1.0062	0.785977	0.480974	-0.484538	-0.149481	0.834368	0.162788	0.0175509	0.17057
Bckdhb	ENSMUSG00000032263	chr9:83925145-83925145	1.39444	1.4699	1.77996	0.897587	-0.0452216	-0.210144	-0.932155	-0.901466	-0.509467
Bckdk	ENSMUSG00000030802	chr7:127904082-127904082	-0.286509	-0.265539	0.153696	-0.0511642	-0.359074	0.906095	0.130385	-0.152253	-0.0170427
Bcl10	ENSMUSG00000028191	chr3:145924378-145924378	-0.0808794	-0.0508533	0.0911228	-0.00642504	0.0382578	-0.826763	-0.336691	-0.546485	-0.437976
Bcl2	ENSMUSG00000057329	chr1:106714274-106714274	-0.693327	-0.688508	-0.730253	0.658613	0.989877	-0.75116	-0.658695	0.536201	0.783189			0.618426	0.620495	0.602798	1.57856	1.98602	0.594125	0.633451	1.45015	1.72093
Bcl2l1	ENSMUSG00000007659	chr2:152831728-152831728	-0.843831	-0.775231	-0.666445	-0.873509	0.0051242	0.351017	-0.349731	-0.575066	-0.791728
Bcl2l11	ENSMUSG00000027381	chr2:128126039-128126039	0.543097	0.462716	0.0319378	-0.608255	-0.11479	0.881418	0.670834	1.02386	0.491223
Bcl2l12	ENSMUSG00000003190	chr7:44997579-44997579	0.128616	0.388039	0.684183	-0.438311	-0.288075	0.0226072	-0.543284	-1.16316	-0.362151
Bcl2l13	ENSMUSG00000009112	chr6:120836230-120836230	0.637545	0.991559	0.789367	1.35753	0.181427	-0.862231	-0.180985	-0.00688858	-0.175829
Bcl2l2	ENSMUSG00000089682	chr14:54883377-54883377	-0.367429	-0.473948	-0.382529	0.491409	0.00362619	-2.22772	0.299885	0.492596	0.520183
Bcl3	ENSMUSG00000053175	chr7:19811121-19811121	0.310875	0.471943	1.10055	-3.26358	-2.5096	3.20021	2.80994	1.84977	2.06357
Bcl6	ENSMUSG00000022508	chr16:23988852-23988852	-1.41004	-1.1851	-1.17204	-1.01761	-0.26342	0.359245	0.81857	0.597949	0.587704
Bcl7a	ENSMUSG00000029438	chr5:123344448-123344448	0.67636	0.771558	0.558101	0.874504	2.641	-2.31021	-0.321732	0.328441	0.4869
Bcl7b	ENSMUSG00000029681	chr5:135168283-135168283	0.298385	0.210231	0.175635	0.0600393	-0.062665	-0.192799	-0.531127	-0.561337	-0.610082
Bcl7c	ENSMUSG00000030814	chr7:127708785-127708785	0.401635	0.197576	0.278697	0.325995	0.401811	1.45608	-0.526801	-0.763454	-0.446854
Bcl9	ENSMUSG00000038256	chr3:97227364-97227364	-0.154504	0.27563	0.177119	-0.0502332	0.641531	0.125094	0.34891	0.926099	0.595728
Bcl9l	ENSMUSG00000063382	chr9:44499136-44499136	-1.08977	-1.14873	-1.06389	-0.0738765	-0.247938	0.202957	1.0103	1.73887	1.01849
Bclaf1	ENSMUSG00000037608	chr10:20312472-20312472	0.232277	0.434227	0.715646	0.660458	0.093765	-0.861587	-0.397148	-0.229916	-0.348572
Bcor	ENSMUSG00000040363	chrX:12080553-12080553	0.271251	0.327036	0.340623	-0.533934	0.394189	-1.44508	-0.123294	0.794479	0.682061
Bcorl1	ENSMUSG00000036959	chrX:48341358-48341358	-0.0850342	0.0595536	0.251956	-0.319203	0.459379	0.89998	0.495392	0.369921	0.417276
Bcr	ENSMUSG00000009681	chr10:75060896-75060896	-0.00712434	0.00336435	-0.188625	-0.131098	0.615219	1.05058	0.129745	0.140202	-0.243793
Bcs1l	ENSMUSG00000026172	chr1:74588289-74588289	-0.216838	-0.108529	0.291198	0.294929	0.407292	0.00335249	-0.862253	-0.656081	-0.468287
Bdnf	ENSMUSG00000048482	chr2:109674700-109674700	-1.93783	-1.98143	-1.43888	-0.337914	-2.18178	-0.906494	-1.2486	-1.81759	-1.22289
Bdp1	ENSMUSG00000049658	chr13:100104070-100104070	0.705292	0.689988	0.605529	0.569506	0.431058	-0.0588019	-0.540577	0.0429288	-0.149297
Becn1	ENSMUSG00000035086	chr11:101302286-101302286	0.268476	0.234552	0.263944	0.321107	0.0714397	-0.709503	0.0522247	0.012031	0.173577
Begain	ENSMUSG00000040867	chr12:109068217-109068217	0.0606005	-0.0378	-0.585232	-0.629033	1.73395	1.79407	1.63517	1.0564	1.10876
Bend3	ENSMUSG00000038214	chr10:43479140-43479140	0.613826	0.94735	1.00854	0.0249576	0.630406	-1.12981	-1.19881	-0.163987	-0.648947
Bet1	ENSMUSG00000032757	chr6:4086972-4086972	-0.677334	-0.370525	-0.14095	0.278106	0.00910347	0.803927	0.00340986	-0.372514	0.0980503
Bet1l	ENSMUSG00000025484	chr7:140856383-140856383	0.199662	0.360033	0.177099	0.00739309	-0.298569	-0.175741	-0.150006	-0.436838	-0.322596
Bfar	ENSMUSG00000022684	chr16:13671858-13671858	0.182145	0.0720941	0.104278	0.0604735	0.175217	0.678193	-0.159196	-0.277571	-0.184746
Bgn	ENSMUSG00000031375	chrX:73483602-73483602	-2.29054	-2.82713	-2.79672	-3.27632	-2.66753	-0.0139317	-0.103863	-0.221471	-0.519792
Bhlhb9	ENSMUSG00000072964	chrX:135885853-135885853	0.437683	0.255697	0.411354	1.17108	0.794957	0.772642	0.516906	0.339465	0.116099
Bhlhe22	ENSMUSG00000025128	chr3:18054174-18054174	-0.946598	-0.593927	-0.69064	-0.915259	1.62606	-1.33633	0.838322	2.09063	1.61912
Bhlhe40	ENSMUSG00000030103	chr6:108660629-108660629	0.944277	0.188868	-0.217226	-0.0882253	-1.14745	-0.624799	0.572204	-0.0317637	0.250255
Bhlhe41	ENSMUSG00000030256	chr6:145865558-145865558	-0.0413875	-0.284296	-0.528735	-0.323809	-0.29569	-1.0732	-0.203502	-0.137472	0.439579
Bicc1	ENSMUSG00000014329	chr10:71159700-71159700	-2.29225	-2.37302	-2.35725	-1.5477	-1.65853	0.869428	0.622232	0.811179	0.706371
Bicd1	ENSMUSG00000003452	chr6:149408984-149408984	-0.419952	-0.24605	0.376805	1.19014	2.09876	0.504102	-0.159453	0.203938	0.371296
Bicd2	ENSMUSG00000037933	chr13:49341549-49341549	-1.07824	-1.09349	-0.912762	0.199991	-0.0167886	-0.229437	-0.399779	-0.0214756	-0.00543147
Bid	ENSMUSG00000004446	chr6:120916836-120916836	-0.058069	0.102577	0.585918	-0.526724	-0.336414	-1.22814	-0.65837	-0.87051	-1.22977
Bin1	ENSMUSG00000024381	chr18:32377217-32377217	-1.4981	-1.6243	-1.56212	-0.0508858	-0.280491	1.24292	0.188361	-0.403013	0.11953
Bin3	ENSMUSG00000022089	chr14:70100145-70100145	-0.918754	-0.733251	-0.25481	-0.551441	-0.20101	0.709809	-0.220538	-0.219281	0.274215
Birc2	ENSMUSG00000057367	chr9:7837057-7837057	1.82073	1.52774	0.732521	0.330375	0.496028	-0.416835	0.262671	0.448495	0.400581
Birc3	ENSMUSG00000032000	chr9:7873024-7873024	-0.243	-0.564108	-0.148765	-0.83516	-2.24256	0.734797	1.37249	1.03644	0.715603
Birc5	ENSMUSG00000017716	chr11:117849251-117849251	1.24095	1.36407	1.21772	0.925605	0.293171	1.30639	0.164506	-0.838483	-1.45068
Birc6	ENSMUSG00000024073	chr17:74528295-74528295	0.0222632	0.180723	0.611357	0.261082	0.254243	0.0728109	-0.0171957	0.593749	0.23866
Bivm	ENSMUSG00000041684	chr1:44118957-44118957	-0.00555135	0.0718082	0.176778	0.378817	0.381249	-0.120885	-0.631841	-0.15654	-0.264146
Blcap	ENSMUSG00000067787	chr2:157566337-157566337	0.926256	0.770811	0.430547	-0.187729	0.428009	0.230178	-0.493011	-0.618049	-0.491557
Blmh	ENSMUSG00000020840	chr11:76924809-76924809	1.26505	1.30416	0.97814	1.06422	0.637043	0.533405	0.0301969	0.0634894	0.057846
Bloc1s1	ENSMUSG00000090247	chr10:128923524-128923524	-0.334895	-0.265778	0.1971	0.261798	0.0917542	1.18921	-0.114209	-0.455118	0.0652019
Bloc1s2	ENSMUSG00000057506	chr19:44146446-44146446	0.433085	0.387882	0.110411	0.289238	0.193827	-0.0716678	-0.982673	-1.50798	-1.33149
Bloc1s3	ENSMUSG00000057667	chr7:19508331-19508331	-0.438893	-0.438609	0.0636379	-0.0203403	0.118038	-1.48394	-0.24461	-0.283161	-0.227175
Blvra	ENSMUSG00000001999	chr2:127070665-127070665	-0.0749106	-0.102236	-0.449837	0.0965682	-0.128743	1.26581	0.0984365	-0.295278	-0.194364
Blvrb	ENSMUSG00000040466	chr7:27447978-27447978	1.35453	1.09167	1.03779	-0.0273094	-0.639387	1.83787	1.1813	-0.0399869	0.31106
Blzf1	ENSMUSG00000026577	chr1:164307484-164307484	0.686973	0.691908	0.723809	0.705879	-0.0416007	0.227162	0.282591	0.0930371	0.461087
Bmf	ENSMUSG00000040093	chr2:118549687-118549687	2.25585	2.35719	1.28904	-0.258945	-0.144073	3.15713	3.2093	3.01929	3.13163
Bmi1	ENSMUSG00000026739	chr2:18677018-18677018	-1.22565	-1.28105	-0.368651	1.09731	0.711429	-0.290871	0.247001	0.426238	0.30516
Bmp1	ENSMUSG00000022098	chr14:70520260-70520260	-1.97289	-2.30846	-2.41139	-0.74423	-0.713565	0.40453	1.28777	1.35715	1.66643
Bmp2	ENSMUSG00000027358	chr2:133552159-133552159	-1.38546	-1.36037	-1.43322	-1.74008	-2.66648	1.96078	2.32644	0.908373	0.565703
Bmp2k	ENSMUSG00000034663	chr5:96997689-96997689	-0.696055	-0.64015	-0.513578	-0.253434	-0.381856	-0.568719	-0.722791	0.161057	-0.368713
Bmp4	ENSMUSG00000021835	chr14:46390669-46390669	-1.46509	-0.852684	0.269621	-3.77278	-2.70954	-1.86259	-1.74578	-1.47217	-1.32882
Bmp5	ENSMUSG00000032179	chr9:75775364-75775364	-0.159197	-0.17808	-0.0784901	-0.19577	-1.85507	-0.0139317	-0.567955	-0.761206	-0.545752
Bmper	ENSMUSG00000031963	chr9:23223076-23223076	-3.31312	-3.34987	-3.33375	-1.44403	-0.23777	-0.875533	0.0405334	0.345593	0.893288
Bmpr1a	ENSMUSG00000021796	chr14:34502687-34502687	-0.634417	-0.45115	-0.212143	0.716949	-0.63943	-0.000506365	0.54394	0.901368	0.640795
Bmpr2	ENSMUSG00000067336	chr1:59763400-59763400	-0.941215	-0.872745	-0.897108	-0.0317067	0.0309696	-0.339624	-0.198004	0.30826	0.121555
Bms1	ENSMUSG00000030138	chr6:118419417-118419417	0.428338	0.544592	0.432777	-0.109815	-3.41991e-06	-0.576645	-0.981671	-0.835596	-0.616034
Bmyc	ENSMUSG00000049086	chr2:25706739-25706739	-0.141761	-0.315309	-0.630357	0.243228	0.600321	-1.17785	-0.567232	-0.606616	-0.513971
Bnc1	ENSMUSG00000025105	chr7:81992299-81992299	-2.51734	-2.67404	-2.19068	-2.56475	-1.27297	2.10882	1.65376	0.8171	-0.237893
Bnc2	ENSMUSG00000028487	chr4:84675034-84675034	-0.69282	-0.636035	0.0650339	-1.62558	-2.71332	1.33705	0.340145	0.468566	0.024265
Bnip1	ENSMUSG00000024191	chr17:26781079-26781079	0.831951	0.668398	0.519842	0.39235	0.723119	-0.0892467	-1.12994	-0.845476	-0.721043
Bnip2	ENSMUSG00000011958	chr9:69989466-69989466	-1.27433	-1.2722	-0.909712	-0.0165929	-0.559735	0.16367	-0.58625	-0.60469	-0.559491
Bnip3	ENSMUSG00000078566	chr7:138909506-138909506	2.11037	1.85842	0.401707	0.359641	-1.11333	-1.27742	-0.899414	-0.768652	-0.72399
Bnip3l	ENSMUSG00000022051	chr14:67008856-67008856	0.857398	0.655729	0.245709	-0.00160898	-0.182872	0.669122	0.459524	0.39162	0.548324
Boc	ENSMUSG00000022687	chr16:44558897-44558897	-1.97991	-1.76682	-1.44321	-1.22962	-0.919829	-0.670212	0.400911	0.423528	0.220002
Bod1	ENSMUSG00000044502	chr11:31671885-31671885	0.0896992	0.116963	0.275145	0.462312	0.747371	-0.333223	-0.966079	-1.09432	-0.734689
Bok	ENSMUSG00000026278	chr1:93685660-93685660	-0.285911	-0.00412836	-0.600981	0.525336	1.27953	-1.17304	-3.07326	-4.02491	-2.20587
Bola1	ENSMUSG00000015943	chr3:96198489-96198489	0.19263	0.550296	0.517262	0.82529	0.320248	0.793712	-0.665504	-1.22924	-0.538516
Bola2	ENSMUSG00000047721	chr7:126695401-126695401	0.251977	0.289992	0.418006	0.0834508	0.0725551	0.424346	-1.32537	-1.57141	-1.48224
Bola3	ENSMUSG00000045160	chr6:83349147-83349147	-0.195547	-0.110879	0.0660205	0.0965536	-0.746752	-0.575559	-1.29708	-1.59703	-0.982701
Bop1	ENSMUSG00000022557	chr15:76477269-76477269	0.0164146	0.261579	0.505289	0.11551	0.295996	-0.193405	-0.562171	-0.74706	-0.548118
Bpgm	ENSMUSG00000038871	chr6:34476207-34476207	0.0816398	0.326174	0.0563393	0.324882	0.812193	0.105164	-0.0910822	-0.217728	-0.101869	Glycolysis
Bphl	ENSMUSG00000038286	chr13:34037641-34037641	0.207527	0.263034	0.201105	0.327439	-0.0893635	0.386749	0.0315618	-0.124989	-0.164208
Bpnt1	ENSMUSG00000026617	chr1:185332149-185332149	-0.167313	-0.0473247	0.422554	0.417047	-0.116654	-0.89877	-0.460987	-0.249732	-0.0545378
Bptf	ENSMUSG00000040481	chr11:107132127-107132127	0.432782	0.638235	0.445162	0.252606	0.362763	0.299338	-0.0884436	0.509505	0.115399
Braf	ENSMUSG00000002413	chr6:39725463-39725463	1.12051	0.981229	0.468989	0.47642	0.155076	-0.391704	-0.186307	0.0151577	0.0366545
Brap	ENSMUSG00000029458	chr5:121660563-121660563	-0.169206	-0.181679	-0.449529	0.000343765	0.147349	0.605686	0.420398	0.474323	0.647236
Brcc3	ENSMUSG00000031201	chrX:75416628-75416628	0.912791	0.785404	0.703577	0.0791538	0.547534	-0.160116	-0.730844	-0.583061	-0.723671
Brd1	ENSMUSG00000022387	chr15:88734233-88734233	1.01683	0.850274	0.582081	0.0872573	0.495035	-0.590638	0.75222	0.937547	0.757077
Brd2	ENSMUSG00000024335	chr17:34121747-34121747	-0.255706	-0.162017	-0.0820357	-0.212914	0.647025	-1.70945	-0.173126	0.0194331	-0.0436951
Brd3	ENSMUSG00000026918	chr2:27475398-27475398	0.451595	0.436783	0.333688	0.120569	0.762399	0.115398	0.150778	0.352721	0.121742
Brd4	ENSMUSG00000024002	chr17:32284097-32284097	0.684294	0.732935	0.603245	-0.116452	0.225216	-0.08256	0.0389382	0.331123	0.162744
Brd7	ENSMUSG00000031660	chr8:88362194-88362194	0.328122	0.439245	0.360348	0.69942	0.692547	0.0856395	-0.205624	-0.485965	-0.316456
Brd8	ENSMUSG00000003778	chr18:34624601-34624601	1.5013	1.25192	0.935782	0.993893	0.803061	-0.120169	0.281577	0.593065	0.495885
Brd9	ENSMUSG00000057649	chr13:73937838-73937838	0.00240761	-0.0185958	0.19491	0.876635	1.32019	0.159897	0.0485121	0.293537	0.297886
Brdt	ENSMUSG00000029279	chr5:107331159-107331159	0.691798	0.50391	0.0855452	0.303264	0.156391	2.83508	1.81937	1.33112	1.67403
Bre	ENSMUSG00000052139	chr5:31697684-31697684	0.591659	0.525293	0.450961	0.479214	-0.139977	0.489109	-0.435829	-0.572117	-0.0659158
Brf1	ENSMUSG00000011158	chr12:113000621-113000621	-0.58415	-0.478222	0.109646	0.080133	0.752312	-0.347034	-0.30183	-0.0651349	-0.0415473
Brf2	ENSMUSG00000031487	chr8:27128632-27128632	0.314758	0.340774	0.279198	-0.20366	0.122702	-0.550176	-0.814521	-0.637059	-0.600657
Bri3	ENSMUSG00000047843	chr5:144255234-144255234	-0.0102893	-0.167892	-0.145437	-0.594401	-0.121652	-0.143261	-0.855033	-1.36013	-1.20879
Bri3bp	ENSMUSG00000037905	chr5:125441568-125441568	0.536017	0.388258	0.462385	0.10655	0.526546	0.440797	-0.649677	-0.820795	-0.943669
Brip1	ENSMUSG00000034329	chr11:86201193-86201193	0.406284	0.527054	0.577151	0.252295	0.196021	1.26663	0.322354	-0.0346916	-0.568876
Brix1	ENSMUSG00000022247	chr15:10485947-10485947	0.65229	0.70936	0.816398	0.0685027	-0.0876467	-0.158515	-0.903465	-1.18586	-0.971476
Brms1	ENSMUSG00000080268	chr19:5041404-5041404	-0.258332	-0.157462	0.345257	-0.132274	0.150002	0.276391	-0.99893	-1.14492	-0.976992
Brms1l	ENSMUSG00000012076	chr12:55836366-55836366	-0.545894	-0.357165	0.09248	0.406573	0.377731	-0.0736592	0.302817	0.332295	0.345064
Brox	ENSMUSG00000046836	chr1:183297008-183297008	-0.575082	-0.612226	-0.141152	0.224737	0.541465	-0.536071	-0.408452	0.00905937	0.0446178
Brpf1	ENSMUSG00000001632	chr6:113307181-113307181	0.267916	0.452503	0.439796	0.212066	0.356898	-0.521908	0.0324994	0.368443	-0.113235
Brpf3	ENSMUSG00000063952	chr17:28801090-28801090	0.886081	1.00879	1.15949	-0.0708204	-0.300149	0.554555	0.813722	0.887959	0.626103
Brsk1	ENSMUSG00000035390	chr7:4690604-4690604	0.619003	0.480467	0.596098	1.1612	2.29037	-0.990821	-0.521713	-0.0510281	0.172127
Brwd1	ENSMUSG00000022914	chr16:96082447-96082447	0.932929	0.894486	1.028	0.536822	1.15417	-0.223725	0.0415617	0.505028	0.246473
Brwd3	ENSMUSG00000063663	chrX:108834348-108834348	0.92019	0.7755	0.719044	0.340276	0.321267	0.298564	-0.103863	0.0672346	-0.225187
Bscl2	ENSMUSG00000071657	chr19:8837687-8837687	-0.0408078	-0.0675803	-0.0524046	0.000588415	-0.334762	1.67721	0.747442	0.136129	0.107251
Bsdc1	ENSMUSG00000040859	chr4:129461581-129461581	0.676328	0.387004	0.214166	0.00627797	0.254635	-0.0872068	0.566552	0.360677	0.451151
Bsg	ENSMUSG00000023175	chr10:79704491-79704491	0.800267	0.283485	-0.279022	-0.546792	-0.504802	-0.484563	-0.303967	-0.261593	-0.398864
Bst2	ENSMUSG00000046718	chr8:71537437-71537437	-1.37555	-1.21251	-1.74002	-3.39152	-2.0612	-0.234804	0.171762	-0.149939	-0.146166
Btaf1	ENSMUSG00000040565	chr19:36926079-36926079	0.433222	0.751395	0.295556	0.421738	0.0226059	-0.272557	-0.00534491	0.175928	0.0060732
Btbd1	ENSMUSG00000025103	chr7:81829431-81829431	0.417369	0.292828	-0.0504097	0.496568	0.531534	0.158311	-0.0383685	-0.265879	-0.0727464
Btbd10	ENSMUSG00000038187	chr7:113369339-113369339	0.477951	0.360512	-0.032594	0.290146	1.00383	-1.09678	-0.263429	-0.532738	-0.345239
Btbd11	ENSMUSG00000020042	chr10:85386827-85386827	-0.657005	-0.323234	0.0982141	-0.343882	-0.558536	1.47203	0.700287	0.162478	-0.310601
Btbd19	ENSMUSG00000073771	chr4:117122330-117122330	0.0440832	0.0289151	0.118956	-0.260344	-1.25466	0.481571	-0.395978	-1.21706	-1.26459
Btbd2	ENSMUSG00000003344	chr10:80656494-80656494	0.872962	0.806567	0.434817	-0.0486506	0.372777	0.651439	0.68979	0.646606	0.778087
Btbd3	ENSMUSG00000062098	chr2:138256565-138256565	-0.450899	-0.455044	-0.0555802	0.318637	-0.482416	0.101587	0.740912	0.726568	0.531523
Btbd6	ENSMUSG00000002803	chr12:112976482-112976482	-0.270054	-0.101764	0.0375944	-0.153702	0.540239	-0.0139317	0.120854	0.256181	0.108258
Btbd7	ENSMUSG00000041702	chr12:102878406-102878406	-0.307415	-0.468642	-0.355669	-0.308942	-0.524098	-1.17481	0.421867	1.05997	0.256194
Btbd9	ENSMUSG00000062202	chr17:30576287-30576287	0.243688	0.340205	0.903987	0.776175	1.10832	-0.357356	-0.480897	0.0844898	0.257771
Btd	ENSMUSG00000021900	chr14:31641028-31641028	-1.12305	-0.88134	-0.309145	-0.199108	-0.522486	1.35911	0.902522	0.933233	0.859976
Btf3	ENSMUSG00000021660	chr13:98316967-98316967	0.535567	0.535692	0.390229	0.233272	0.241168	-0.136348	-0.767692	-1.18941	-0.765065
Btf3l4	ENSMUSG00000028568	chr4:108830551-108830551	0.17492	0.237817	0.562747	0.700677	0.264692	-0.0631153	-0.128759	-0.326719	-0.295011
Btg1	ENSMUSG00000036478	chr10:96617001-96617001	-0.0902555	-0.342606	-0.49168	-0.675231	-0.066343	0.115398	0.716937	0.481655	0.867395
Btg2	ENSMUSG00000020423	chr1:134079120-134079120	0.570832	0.30857	-0.813255	-0.614307	0.133287	0.626041	0.445972	0.141992	1.12203
Btg3	ENSMUSG00000022863	chr16:78376810-78376810	0.658771	0.653246	0.444968	0.00612927	-0.202965	-2.47424	-2.44909	-3.13887	-1.02035
Btrc	ENSMUSG00000025217	chr19:45363734-45363734	-0.116914	-0.00445904	0.0269897	0.799908	0.507958	0.350771	-0.213283	-0.464251	-0.330175
Bub1	ENSMUSG00000027379	chr2:127831865-127831865	2.65305	2.46717	2.0207	1.29115	0.816445	-0.349036	0.271777	-0.317321	-0.714625
Bub1b	ENSMUSG00000040084	chr2:118598211-118598211	2.27456	2.16091	1.95233	1.22301	0.750946	0.819256	0.290183	-0.262117	-2.20587
Bub3	ENSMUSG00000066979	chr7:131560391-131560391	0.691561	0.556405	0.391684	0.482009	0.475763	-0.208538	-0.177336	-0.593974	-0.263627
Bud13	ENSMUSG00000032077	chr9:46288247-46288247	0.930304	0.845668	0.727453	0.0215403	0.147619	0.204326	-0.523132	-0.520183	-0.420073
Bud31	ENSMUSG00000038722	chr5:145140362-145140362	-0.210114	0.0414136	0.0985861	0.296805	0.384765	0.209934	-0.911316	-1.19467	-0.990871
Bysl	ENSMUSG00000023988	chr17:47611492-47611492	-0.161688	0.10631	0.574251	-0.115707	-0.102757	-0.629616	-0.947249	-0.902839	-0.82438
Bzw1	ENSMUSG00000051223	chr1:58392898-58392898	-0.0658918	-0.0102672	0.337932	0.205266	0.259921	-0.726061	-0.0775986	0.0541272	-0.0824065
Bzw2	ENSMUSG00000020547	chr12:36156825-36156825	1.58986	1.49927	1.14814	1.29172	1.66601	0.0135589	-0.3356	-0.490864	-0.118957
C130071C03Rik	ENSMUSG00000050334	chr13:83721381-83721381	0.516708	0.775735	0.208992	4.26773	4.42211	-0.0139317	4.36255	3.48689	3.58355
C1d	ENSMUSG00000000581	chr11:17257594-17257594	0.0144105	-0.0766337	0.121293	0.298682	0.505438	0.123098	-0.731066	-0.9172	-0.668416
C1galt1	ENSMUSG00000042460	chr6:7844842-7844842	0.0544281	0.0720146	0.0626419	-0.423488	-1.03858	0.760069	0.287148	0.735367	0.565703
C1galt1c1	ENSMUSG00000048970	chrX:38635087-38635087	-0.840094	-0.778412	-0.57131	0.415362	-0.605424	-0.747255	-0.173881	-0.631902	-0.171491
C1qa	ENSMUSG00000036887	chr4:136898803-136898803	-0.469316	-0.803507	-2.51453	-2.88136	1.80174	4.2164	3.26405	1.88796	1.87612
C1qb	ENSMUSG00000036905	chr4:136886187-136886187	-1.46152	-1.62379	-1.83499	-2.0803	1.85596	2.94796	2.47337	1.39098	1.4084
C1qbp	ENSMUSG00000018446	chr11:70983026-70983026	0.545489	0.522961	0.553572	0.221404	0.0487785	-1.00974	-0.74741	-1.00331	-1.04991
C1qc	ENSMUSG00000036896	chr4:136893065-136893065	-1.06677	-1.27442	-3.21033	-3.56527	1.73108	3.24204	2.52176	1.71893	1.62681
C1qtnf2	ENSMUSG00000046491	chr11:43474276-43474276	-2.14451	-2.07721	-1.6767	-1.80641	-2.1068	1.27604	0.135933	-0.546619	-0.625093
C1qtnf3	ENSMUSG00000058914	chr15:10952332-10952332	-3.41996	-3.32615	-2.65871	-2.85829	-0.329935	-2.74122	-3.05743	-2.41449	-2.16777
C1qtnf6	ENSMUSG00000022440	chr15:78529625-78529625	-0.98989	-1.01819	-1.44495	-0.0487548	-0.612635	1.08927	1.46833	1.27408	1.3491
C1qtnf7	ENSMUSG00000061535	chr5:43515588-43515588	-1.03037	-0.96542	-0.533546	-0.625029	-1.78415	0.401254	2.64766	2.22436	2.26092
C1ra	ENSMUSG00000055172	chr6:124512632-124512632	-1.56413	-2.1054	-2.33572	-2.43204	-2.62413	1.10194	2.70597	2.46303	2.83486
C1rb	ENSMUSG00000098470	chr6:124570294-124570294	-0.806008	-0.9769	-0.825599	-0.301676	-2.02539	-2.82229	1.81937	1.58687	2.10963
C2	ENSMUSG00000024371	chr17:34882026-34882026	0.0499061	-0.0616821	-0.895229	-1.53532	-1.24108	0.516773	1.43417	1.24186	1.2934
C230052I12Rik	ENSMUSG00000030493	chr7:35396817-35396817	-0.275552	0.0637742	0.887509	0.13582	0.578826	-0.222593	-0.932155	-1.26781	-0.841105
C2cd2	ENSMUSG00000045975	chr16:97922633-97922633	-0.255911	-0.0718671	0.344099	0.35118	0.337728	0.277939	-0.85246	-0.11121	0.206263
C2cd2l	ENSMUSG00000032120	chr9:44320282-44320282	-0.212509	-0.21139	-0.253415	0.489206	0.914616	-0.868386	-0.526453	-0.320886	0.0636851
C2cd3	ENSMUSG00000047248	chr7:100372233-100372233	0.50136	0.541252	0.310084	0.419135	1.12557	-0.113503	0.820078	0.979364	0.550481
C3	ENSMUSG00000024164	chr17:57228136-57228136	0.0796112	-0.533188	-1.50938	-1.60995	-2.75956	2.98714	5.5662	5.90033	6.10463
C330007P06Rik	ENSMUSG00000006423	chrX:36874111-36874111	-0.125251	-0.183725	0.0221514	0.354394	-0.273685	-0.255026	-0.0955355	0.296677	0.14635
C330013J21Rik	ENSMUSG00000074529	chr2:177925604-177925604	1.17193	0.850451	1.24857	0.252125	0.728444	-0.12945	-0.901901	-0.96642	-0.93958
C330018D20Rik	ENSMUSG00000024592	chr18:56975368-56975368	0.0279625	0.276797	0.46294	0.368452	0.220479	0.606018	-0.13337	-0.566643	-0.0402295
C330027C09Rik	ENSMUSG00000033031	chr16:48994185-48994185	0.482514	0.564517	1.05719	1.15626	0.781834	0.588948	0.239909	-0.0413651	-0.550202
C3ar1	ENSMUSG00000040552	chr6:122856161-122856161	-0.811327	-1.12411	-1.7439	-1.9535	0.153763	0.800804	0.639037	-0.0955781	-0.354377
C430049B03Rik	ENSMUSG00000087365	chrX:53057190-53057190	-0.970268	-1.19151	-0.645119	-0.14886	-0.588835	1.94613	1.58546	1.8726	1.64087
C4b	ENSMUSG00000073418	chr17:34729265-34729265	-0.479881	-0.428041	-0.368996	-0.676255	-1.44171	1.98678	4.64053	5.05803	5.62924
C530008M17Rik	ENSMUSG00000036377	chr5:76657683-76657683	-0.696844	-0.652747	-0.649242	1.77544	2.95653	-1.33633	-0.625728	-0.163987	-1.51966
C7	ENSMUSG00000079105	chr15:5063773-5063773	0.324994	0.532344	0.202918	0.0576946	-0.0922147	1.5716	3.78947	3.4114	3.1834
C77080	ENSMUSG00000050390	chr4:129227911-129227911	1.375	1.28626	1.06845	-1.51608	-1.43496	1.33649	1.84716	0.942886	0.185071
C77370	ENSMUSG00000046449	chrX:104201185-104201185	0.880309	1.08254	1.88233	1.2713	1.62482	0.128724	-0.484406	-0.774304	-0.725802
C78339	ENSMUSG00000069237	chr13:46669522-46669522	0.366588	0.311932	0.284792	0.207597	0.545988	-0.3196	-0.05528	-0.15614	0.0866353
C87436	ENSMUSG00000046679	chr6:86438374-86438374	-1.11691	-0.803982	-0.172089	0.223443	0.570679	-0.0879587	-0.345874	-0.206127	-0.0470838
Cab39	ENSMUSG00000036707	chr1:85793441-85793441	-0.227961	-0.0680431	0.00670071	0.682367	0.560511	-0.130583	-0.279198	-0.223715	-0.144545
Cab39l	ENSMUSG00000021981	chr14:59440981-59440981	0.453041	0.543016	0.452535	0.147154	-0.0358922	0.593732	-0.392614	-0.600882	-0.460625
Cabin1	ENSMUSG00000020196	chr10:75764357-75764357	0.402307	0.405027	0.547864	0.174114	0.570316	-0.0436896	0.21527	0.422882	0.501898
Cables2	ENSMUSG00000038990	chr2:180273496-180273496	-0.487105	-0.432113	-0.106889	-0.241207	0.48455	-0.450187	0.67131	0.642564	0.69399
Cachd1	ENSMUSG00000028532	chr4:100776675-100776675	-1.41939	-1.04916	-0.118383	-0.00891445	0.142838	-0.44774	-0.103863	0.217183	-0.334282
Cacna1a	ENSMUSG00000034656	chr8:84388440-84388440	1.01758	2.06052	1.64153	0.59653	-0.11699	-0.165989	-0.197025	0.0561147	-0.236278
Cacna1c	ENSMUSG00000051331	chr6:119196231-119196231	-0.232229	-0.371196	-0.348099	0.108247	0.324751	-0.139507	-0.474489	-0.484529	-0.499875
Cacna1d	ENSMUSG00000015968	chr14:30353486-30353486	0.438565	0.355185	0.253123	0.348014	1.61786	-0.0139317	4.14468	3.37927	3.30119
Cacna1g	ENSMUSG00000020866	chr11:94474100-94474100	-1.15747	-1.24008	-1.59542	-1.13175	0.502257	-0.429117	-0.536192	0.255073	-0.0620537
Cacna1h	ENSMUSG00000024112	chr17:25433783-25433783	0.387048	0.189999	-0.309269	1.41416	0.788272	-2.4071	-0.356371	1.2443	0.565703
Cacna2d1	ENSMUSG00000040118	chr5:15934829-15934829	-1.21661	-1.28617	-1.00535	0.181358	-0.455936	0.809897	1.19842	0.981644	0.912835
Cacnb3	ENSMUSG00000003352	chr15:98632220-98632220	0.222547	0.171073	-0.587716	-0.438391	1.13657	0.0252529	0.33218	0.25143	-0.149204
Cacng7	ENSMUSG00000069806	chr7:3332955-3332955	0.268119	0.512949	0.0824081	0.916354	1.75938	-1.03222	-0.133739	-0.699212	-0.848248
Cacybp	ENSMUSG00000014226	chr1:160212892-160212892	0.879152	1.05299	0.943481	0.554309	0.313339	-0.58894	-0.592612	-1.18875	-0.842852
Cad	ENSMUSG00000013629	chr5:31054780-31054780	1.08119	0.797241	0.918389	0.150132	-0.165257	-0.568543	-0.175727	-0.350314	-0.474425
Cadm1	ENSMUSG00000032076	chr9:47530173-47530173	0.983002	0.984263	0.900234	0.504872	0.967216	1.42152	1.69838	2.86606	3.56234
Cadm2	ENSMUSG00000064115	chr16:67620908-67620908	0.106404	0.110191	0.28079	1.12846	0.951976	-1.70843	0.14968	1.27239	1.18102
Cadm3	ENSMUSG00000005338	chr1:173367695-173367695	-0.35445	-0.225155	0.0260599	0.0561069	1.65263	-0.160826	0.644735	1.13754	1.40716
Cadm4	ENSMUSG00000054793	chr7:24482023-24482023	1.66166	1.18049	1.54799	2.4033	2.53022	1.25501	3.31016	3.9981	4.97174
Calcoco1	ENSMUSG00000023055	chr15:102722178-102722178	-0.160814	-0.335021	-0.258017	-0.40229	0.148158	0.0208462	0.813333	0.824571	0.877244
Calcrl	ENSMUSG00000059588	chr2:84425411-84425411	-0.41406	-0.374659	-0.210767	0.848729	-0.702417	0.156054	0.0742306	0.233384	0.178044
Cald1	ENSMUSG00000029761	chr6:34598500-34598500	-1.65608	-1.86906	-2.34249	-1.56373	-1.60789	-1.04281	-1.35847	-1.01259	-1.69045
Calhm2	ENSMUSG00000033033	chr19:47138294-47138294	-2.36131	-2.12192	-1.05854	-2.68789	-2.04701	-0.586042	-0.0823312	-0.049503	-0.166669
Calm1	ENSMUSG00000001175	chr12:100199435-100199435	-0.839992	-0.659896	-0.348921	0.454746	0.551914	-0.226577	-0.181758	-0.389263	-0.023326
Calm2	ENSMUSG00000036438	chr17:87446935-87446935	0.269303	0.409894	0.231146	0.872204	0.561383	0.339749	0.545336	-0.288409	0.00693859
Calm3	ENSMUSG00000019370	chr7:16924114-16924114	1.62796	1.46404	0.977574	1.25925	0.376304	0.0761186	0.138312	0.162478	0.131563
Calr	ENSMUSG00000003814	chr8:84846934-84846934	0.572245	0.226944	0.0267086	-0.449793	-0.322898	-0.0139317	0.381917	-0.285972	0.0717712
Calu	ENSMUSG00000029767	chr6:29348069-29348069	-0.330235	-0.574726	-0.619251	-0.167132	-0.92784	-0.241058	0.399573	0.968718	0.459717
Camk1	ENSMUSG00000030272	chr6:113343984-113343984	-1.17344	-1.31843	-1.44488	0.566286	-0.165752	0.477835	0.173807	-0.309213	-0.047367
Camk1d	ENSMUSG00000039145	chr2:5714515-5714515	0.299567	0.549173	1.26473	0.139664	0.0125372	1.74854	1.57842	0.809037	0.14788
Camk2d	ENSMUSG00000053819	chr3:126596302-126596302	-1.97876	-2.08157	-2.18034	-1.3815	-0.928849	0.0914965	-0.28476	-0.142226	-0.485377
Camk2g	ENSMUSG00000021820	chr14:20794088-20794088	-0.465933	-0.336291	-0.536804	-0.103058	0.319014	-0.433796	0.214998	0.0993313	-0.11641
Camk2n1	ENSMUSG00000046447	chr4:138454314-138454314	0.988915	0.601437	0.13217	-0.0510863	1.11148	-0.769089	0.424115	-0.0335843	0.223303
Camk4	ENSMUSG00000038128	chr18:32939041-32939041	-0.45198	-0.545155	-0.389574	0.189645	1.5665	-0.342672	-0.888696	-0.63492	-0.656874
Camkk2	ENSMUSG00000029471	chr5:122779410-122779410	-0.743312	-0.266263	0.183214	1.23738	0.280989	0.095732	0.800568	0.501261	0.395802
Caml	ENSMUSG00000021501	chr13:55623005-55623005	-0.539845	-0.444293	-0.465852	-0.0150538	0.373002	0.198951	-0.255542	-0.809832	-0.0442369
Camsap1	ENSMUSG00000026933	chr2:25983282-25983282	0.27214	0.205949	0.00414145	0.249907	1.06722	-0.0870212	-0.376058	-0.114722	-0.247528
Camsap2	ENSMUSG00000041570	chr1:136346104-136346104	-6.66131	-6.51047	-5.36225	-4.73293	0.283315	0.00518397	-0.33133	0.251209	0.432612
Camta1	ENSMUSG00000014592	chr4:151861876-151861876	2.65262	2.82921	2.36746	2.67507	1.34338	-0.0964233	-0.932155	-0.768652	-0.640844
Camta2	ENSMUSG00000040712	chr11:70686389-70686389	-0.135753	-0.163987	-0.48633	-0.236391	0.0767164	-0.757422	-0.16761	0.220307	0.156357
Cand1	ENSMUSG00000020114	chr10:119240055-119240055	0.380526	0.381193	0.333747	-0.321188	-0.135071	0.0616463	-0.192749	-0.0919764	-0.246864
Cand2	ENSMUSG00000030319	chr6:115774538-115774538	-0.310702	0.050978	0.267205	0.220912	0.22886	0.767707	0.976048	1.09589	0.960786
Cant1	ENSMUSG00000025575	chr11:118419086-118419086	-0.00830648	-0.0495741	0.269502	-0.369673	-0.202507	0.925003	0.399476	0.349685	0.202523
Canx	ENSMUSG00000020368	chr11:50325673-50325673	0.757433	0.741136	0.569344	0.513744	-0.474443	-0.794856	-0.264977	-0.534354	-0.628832
Cap1	ENSMUSG00000028656	chr4:122886044-122886044	-0.213238	-0.333844	0.315402	-0.635675	-0.495726	-0.612269	-0.361709	-0.437854	-0.31713
Capg	ENSMUSG00000056737	chr6:72544391-72544391	-1.52659	-1.74947	-2.2829	-3.64155	-3.12436	1.3883	0.232575	-0.372546	0.10693
Capn1	ENSMUSG00000024942	chr19:6015825-6015825	-0.198198	-0.423367	0.235172	-1.22338	-2.18946	0.468841	0.336188	0.32536	0.245331
Capn10	ENSMUSG00000026270	chr1:92934376-92934376	0.595742	0.599937	0.436274	0.967837	1.09487	-0.284117	0.20291	-0.0442292	0.0421601
Capn2	ENSMUSG00000026509	chr1:182517495-182517495	-2.31698	-2.41665	-3.32229	-1.17966	-0.983586	-0.369041	-0.457028	-0.0176931	-0.0425117
Capn5	ENSMUSG00000035547	chr7:98178274-98178274	1.67072	1.45073	0.908499	-0.609881	-0.190851	0.156054	0.724429	1.76557	1.23495
Capn6	ENSMUSG00000067276	chrX:143827414-143827414	-2.86253	-2.86703	-1.80955	-2.71331	-2.83397	0.00469065	1.72914	1.77067	1.51649
Capn7	ENSMUSG00000021893	chr14:31336638-31336638	-0.0035372	-0.0134667	0.23342	0.342678	0.322198	0.150514	0.479471	0.482203	0.509332
Capns1	ENSMUSG00000001794	chr7:30195164-30195164	0.0499822	0.0206946	-0.262793	-0.511674	-0.984137	-0.0139317	-0.104479	-0.313073	-0.377969
Caprin1	ENSMUSG00000027184	chr2:103797649-103797649	0.253049	0.332965	0.408599	0.132016	0.420209	0.322185	0.231563	0.136912	0.229835
Caprin2	ENSMUSG00000030309	chr6:148896237-148896237	1.92307	2.13737	1.61423	0.735434	0.426642	0.565288	0.239909	0.143318	0.316273
Capza1	ENSMUSG00000070372	chr3:104864505-104864505	0.413646	0.40609	0.324367	0.119693	-0.214961	-0.707281	0.0913964	0.0298971	-0.151173
Capza2	ENSMUSG00000015733	chr6:17636234-17636234	0.105253	0.0885467	0.0878436	0.201011	-0.151838	-0.145729	-0.226837	-0.357404	-0.144761
Capzb	ENSMUSG00000028745	chr4:139192899-139192899	0.599345	0.313898	0.00830806	-0.293444	-0.464503	-0.181936	-0.24297	-0.633729	-0.440219
Car12	ENSMUSG00000032373	chr9:66713686-66713686	1.07245	0.744465	-1.27507	-0.0679806	-2.82792	-1.97811	0.306935	-0.0876697	-0.501759
Car13	ENSMUSG00000027555	chr3:14641727-14641727	-0.854662	-0.911492	0.211988	-1.35784	-2.89261	0.14659	0.080343	0.221896	-0.352687
Car3	ENSMUSG00000027559	chr3:14863538-14863538	0.348435	0.768629	0.53285	1.87544	-3.94731	-3.015	-2.58874	1.76557	3.43446
Car5b	ENSMUSG00000031373	chrX:164027997-164027997	-0.505386	-0.411839	-0.361039	-0.468302	-2.61892	0.872214	-0.00422409	-0.0842025	-0.0819592
Carf	ENSMUSG00000026017	chr1:60098247-60098247	0.165364	0.216418	0.105178	0.170649	0.0606173	-0.72921	-0.528119	-0.148818	-0.0414696
Carhsp1	ENSMUSG00000008393	chr16:8672153-8672153	-0.355364	-0.415979	-0.802269	-0.769641	0.126123	0.942628	0.61572	0.0938225	0.136093
Carkd	ENSMUSG00000031505	chr8:11497506-11497506	-0.320787	-0.185412	-0.0262023	0.421517	0.381925	0.0673975	-0.529255	-0.538143	-0.251115
Carm1	ENSMUSG00000032185	chr9:21546894-21546894	0.249949	0.260738	0.342107	-0.477193	0.0900725	-2.51733	0.398743	0.440374	0.425107
Cars	ENSMUSG00000010755	chr7:143600090-143600090	1.06623	1.16444	0.848707	1.08785	0.117258	0.232241	-0.418992	-0.874202	-0.752992
Cars2	ENSMUSG00000056228	chr8:11550771-11550771	0.766445	0.761735	0.806734	0.393676	0.669569	0.469563	-0.331527	-0.631764	-0.447942
Casc3	ENSMUSG00000078676	chr11:98804905-98804905	0.391041	0.364515	0.171037	0.287838	0.775604	0.401254	-0.172166	-0.197016	-0.00215348
Casc4	ENSMUSG00000060227	chr2:121866970-121866970	0.192113	0.295694	0.549494	0.918869	0.609568	-0.110181	0.455367	0.277245	0.22901
Casc5	ENSMUSG00000027326	chr2:119047119-119047119	1.5433	1.66611	1.22898	1.22145	0.539607	0.705143	0.445266	0.211138	-0.617319
Casd1	ENSMUSG00000015189	chr6:4600840-4600840	-0.320217	-0.386687	-0.217542	0.575774	0.559397	0.241417	0.514244	0.635268	0.923126
Cask	ENSMUSG00000031012	chrX:13846578-13846578	-1.86843	-1.75101	-0.868511	-0.113206	-0.126836	0.0152251	0.622668	0.538726	0.388353
Caskin2	ENSMUSG00000034471	chr11:115813630-115813630	-0.925574	-0.574592	-0.149848	-0.207718	-0.122099	-1.68695	0.257354	0.759879	0.472253
Casp1	ENSMUSG00000025888	chr9:5298517-5298517	-0.930235	-1.29972	-1.75385	-1.60847	-1.41874	5.03226	4.78877	3.2933	3.56723
Casp12	ENSMUSG00000025887	chr9:5345430-5345430	-1.26413	-1.34241	-0.983574	-1.05818	-3.41329	0.896451	1.33747	1.31961	1.29459
Casp2	ENSMUSG00000029863	chr6:42264985-42264985	0.482367	0.353507	0.549174	0.408099	1.17375	0.261801	0.573814	0.623027	0.688125
Casp3	ENSMUSG00000031628	chr8:46617449-46617449	1.15372	1.08103	0.451637	0.648444	1.11694	-0.714622	2.28536	1.574	0.978209
Casp4	ENSMUSG00000033538	chr9:5308828-5308828	-1.94582	-2.25406	-3.18983	-3.3819	-3.19945	2.10439	2.09232	1.4153	1.45507
Casp6	ENSMUSG00000027997	chr3:129901425-129901425	0.256582	0.0204285	-0.544789	-0.527087	-0.512029	0.0135589	0.834136	0.401077	0.753754
Casp7	ENSMUSG00000025076	chr19:56397129-56397129	-0.227001	-0.35832	0.158866	0.688752	0.119167	-0.79662	0.168333	0.369921	-0.127552
Casp8	ENSMUSG00000026029	chr1:58795374-58795374	-2.04676	-1.941	-1.90525	-2.37386	-1.60541	-0.941331	0.164557	-0.152977	-0.594389
Casp8ap2	ENSMUSG00000028282	chr4:32615478-32615478	0.906942	0.986508	1.22615	0.613956	1.037	-1.6926	0.606796	0.802558	0.226358
Casp9	ENSMUSG00000028914	chr4:141793612-141793612	0.723423	0.773802	0.872989	0.228908	0.497291	0.161981	0.519764	0.486613	0.410589
Cast	ENSMUSG00000021585	chr13:74807921-74807921	-1.47942	-1.42846	-0.838243	-3.3684	-2.51726	0.266276	0.0696257	0.0126076	-0.0722184
Cat	ENSMUSG00000027187	chr2:103485160-103485160	0.330664	0.270704	0.469375	0.182521	-0.309973	0.543396	1.60485	1.08339	1.02949
Cav1	ENSMUSG00000007655	chr6:17306335-17306335	-1.78298	-2.0945	-2.14434	-1.76239	-2.04736	-1.17666	-1.28168	-2.03163	-2.10961
Cav2	ENSMUSG00000000058	chr6:17281185-17281185	-1.73104	-1.90847	-1.97306	0.277449	-1.18754	0.498586	0.153488	0.012031	-0.120036
Cbfa2t2	ENSMUSG00000038533	chr2:154436481-154436481	1.05414	1.25113	0.774955	-0.128591	0.642028	0.16774	0.268705	0.525556	0.341247
Cbfb	ENSMUSG00000031885	chr8:105170674-105170674	-0.992277	-0.782887	-0.405254	0.172579	0.144053	0.631634	0.815355	0.624262	0.930333
Cblb	ENSMUSG00000022637	chr16:52031549-52031549	-0.344934	-0.232097	-0.073834	-0.172337	-0.396749	1.09551	1.3486	0.656515	0.383963
Cbll1	ENSMUSG00000020659	chr12:31499616-31499616	0.360112	0.526281	0.50655	-0.12036	0.229452	-0.585292	-0.250369	-0.230006	-0.07964
Cbr1	ENSMUSG00000051483	chr16:93607837-93607837	-0.183888	-0.272697	-0.0498026	-0.00491953	0.449093	0.538807	0.359822	0.119408	0.0393849
Cbr2	ENSMUSG00000025150	chr11:120732114-120732114	-1.90953	-1.85803	-1.59557	-1.82128	-3.2788	1.50744	0.980643	0.392987	0.237033
Cbr3	ENSMUSG00000022947	chr16:93683215-93683215	-0.702934	-0.464938	0.875896	0.657463	-1.52213	1.17515	1.02572	0.206486	0.0505179
Cbr4	ENSMUSG00000031641	chr8:61487734-61487734	0.119222	0.255133	0.310458	0.250154	-0.211015	0.426798	-0.288069	-0.606616	-0.301286
Cbwd1	ENSMUSG00000024878	chr19:24961616-24961616	1.37064	1.27513	0.925491	0.498116	0.468792	-0.781006	-0.413195	-0.451833	-0.405743
Cbx1	ENSMUSG00000018666	chr11:96789127-96789127	1.29619	1.33583	1.21152	0.526233	1.14985	-1.61858	0.421867	0.109993	0.0910722
Cbx3	ENSMUSG00000029836	chr6:51470360-51470360	0.628353	0.722457	0.682091	0.838383	1.10114	0.596543	0.204014	-0.125622	0.151061
Cbx4	ENSMUSG00000039989	chr11:119086221-119086221	-1.36421	-1.46348	-1.40512	1.03015	0.718695	-0.12945	0.181032	0.794079	0.872917
Cbx5	ENSMUSG00000009575	chr15:103239816-103239816	1.01395	0.93561	0.726592	1.13066	0.491305	-0.030861	0.191019	0.447041	0.698116
Cbx6	ENSMUSG00000089715	chr15:79834688-79834688	-0.792206	-0.873651	-0.376891	-0.395756	-0.513164	0.810963	0.734446	0.524437	0.445204
Cby1	ENSMUSG00000022428	chr15:79659227-79659227	0.551562	0.527936	0.33115	0.767883	0.846196	0.193584	-0.0438013	-0.511285	-0.592524
Cc2d1a	ENSMUSG00000036686	chr8:84147865-84147865	-0.623954	-0.634292	-0.255305	-0.763364	-0.218901	0.320924	-0.0590461	-0.242301	-0.00613096
Cc2d1b	ENSMUSG00000028582	chr4:108619940-108619940	0.147735	0.218279	0.394088	-0.101379	-0.243181	0.391055	0.0535978	-0.0292314	0.17915
Cc2d2a	ENSMUSG00000039765	chr5:43662379-43662379	-0.329748	-0.0759576	-0.120554	0.449335	-0.202346	0.321791	0.399476	0.816221	0.565703
Ccar1	ENSMUSG00000020074	chr10:62792368-62792368	0.400996	0.319248	0.434027	0.655303	0.747534	-0.564445	-0.376058	-0.384375	-0.26572
Ccbl2	ENSMUSG00000040213	chr3:142701051-142701051	0.713045	0.974674	1.24733	0.286443	-0.12663	-0.248481	-1.27593	-1.35921	-1.07995
Ccdc101	ENSMUSG00000030714	chr7:126649309-126649309	0.83052	0.884993	0.92376	0.562855	0.769123	-0.940262	-1.08873	-1.25272	-0.845449
Ccdc102a	ENSMUSG00000063605	chr8:94918098-94918098	-2.03109	-1.80284	-1.31819	-1.50332	-0.990482	-0.440143	-0.630023	-0.56561	-0.0176695
Ccdc107	ENSMUSG00000028461	chr4:43492900-43492900	-0.0797443	-0.104106	-0.242245	0.2925	0.0547187	0.514559	-1.22772	-1.38217	-1.21855
Ccdc109b	ENSMUSG00000027994	chr3:129970206-129970206	-2.2678	-2.44128	-2.36977	-1.67007	-2.20228	0.57124	-1.48699	-1.8447	-1.73807
Ccdc115	ENSMUSG00000042111	chr1:34439672-34439672	0.808378	0.733588	0.895879	0.432497	0.730117	-1.43339	-1.41667	-1.23324	-1.37063
Ccdc117	ENSMUSG00000020482	chr11:5542187-5542187	1.69733	1.23016	1.14797	-0.0170453	0.559992	0.0709875	0.41633	0.522956	0.631839
Ccdc12	ENSMUSG00000019659	chr9:110656503-110656503	0.629677	0.636756	0.518948	0.6092	0.838314	0.199851	-1.08172	-1.17786	-0.983948
Ccdc124	ENSMUSG00000007721	chr8:70873490-70873490	0.26788	0.339363	0.232132	0.280807	0.522822	0.223548	-0.841749	-1.2515	-1.04969
Ccdc126	ENSMUSG00000050786	chr6:49319274-49319274	-0.070271	-0.166789	-0.286923	-0.247319	-0.503058	-0.104162	0.126016	-0.457252	-0.179076
Ccdc127	ENSMUSG00000021578	chr13:74350309-74350309	-0.410246	-0.241448	0.0372099	0.102984	-0.425992	-0.827809	-0.275261	-0.0917138	-0.18746
Ccdc130	ENSMUSG00000004994	chr8:84270380-84270380	0.111406	0.219649	0.452329	0.390354	0.579391	-1.59946	-1.12376	-0.805575	-0.454781
Ccdc132	ENSMUSG00000001376	chr6:3498382-3498382	0.0407933	0.077497	0.587944	0.36483	0.417894	-0.214143	-0.187192	-0.356141	-0.198539
Ccdc134	ENSMUSG00000068114	chr15:82127922-82127922	0.058409	0.173151	0.191445	0.576222	0.810216	-0.0363075	-0.843598	-0.929498	-0.375182
Ccdc136	ENSMUSG00000029769	chr6:29396309-29396309	0.673317	0.491003	0.125805	0.791162	0.802137	0.416299	0.00546801	-0.316445	0.195773
Ccdc137	ENSMUSG00000049957	chr11:120458115-120458115	-0.962595	-1.06984	-0.714655	-0.43119	0.292756	-1.66987	-1.05175	-0.902385	-0.863599
Ccdc14	ENSMUSG00000022833	chr16:34690616-34690616	0.653502	0.654156	0.878396	0.334905	0.370369	0.0200278	-0.19242	-0.328593	-0.99454
Ccdc157	ENSMUSG00000051427	chr11:4160291-4160291	-0.321967	-0.33108	-0.203081	-0.0290744	0.438167	-0.0683989	0.982195	1.30503	1.04824
Ccdc163	ENSMUSG00000028689	chr4:116708509-116708509	1.00319	0.98474	0.813326	0.729245	0.449108	0.424346	-1.05378	-1.09117	-0.814928
Ccdc18	ENSMUSG00000056531	chr5:108132914-108132914	1.89339	1.97096	1.28415	0.911269	1.00848	-5.71641	-0.359078	-0.271325	-0.841105
Ccdc22	ENSMUSG00000031143	chrX:7605517-7605517	-0.412151	-0.464485	0.0832933	0.412211	0.345088	0.162454	-0.471777	-0.640827	-0.340893
Ccdc23	ENSMUSG00000028643	chr4:119195306-119195306	-0.394629	-0.192286	-0.0704453	0.0518289	1.12284	0.28622	-0.971338	-0.912943	-0.896785
Ccdc25	ENSMUSG00000022035	chr14:65837302-65837302	0.482352	0.567782	0.570485	0.046773	0.239372	-0.299788	-0.00534491	-0.143089	-0.151207
Ccdc28a	ENSMUSG00000059554	chr10:18234996-18234996	0.869826	0.895654	0.586545	0.113452	0.0102585	1.86121	0.239909	0.378029	0.730824
Ccdc3	ENSMUSG00000026676	chr2:5137776-5137776	0.35481	-0.296587	0.688368	0.123716	-2.51534	3.36579	3.79253	2.75918	2.60778
Ccdc32	ENSMUSG00000039983	chr2:119029393-119029393	-0.632019	-0.397885	0.0385036	0.0759358	0.599363	-0.307233	-0.297261	-0.387483	-0.271988
Ccdc34	ENSMUSG00000027160	chr2:110017817-110017817	0.391833	0.366464	0.231892	1.27089	1.21211	0.401254	0.2518	0.0331827	-0.0382192
Ccdc37	ENSMUSG00000048794	chr6:90428432-90428432	-0.00677573	-0.145184	0.198053	1.78193	2.02851	2.42751	1.15065	2.16955	1.66254
Ccdc43	ENSMUSG00000020925	chr11:102697782-102697782	1.06673	1.16335	1.2446	0.556176	0.388638	-0.12453	-0.564143	-0.420456	-0.514845
Ccdc47	ENSMUSG00000078622	chr11:106216344-106216344	0.436999	0.337367	0.166943	0.622201	-0.0397377	-0.996866	-0.0751821	0.183563	0.038486
Ccdc50	ENSMUSG00000038127	chr16:27388869-27388869	0.237944	0.154072	0.0655974	0.693881	0.133426	-0.562493	0.0957622	0.684024	0.654297
Ccdc53	ENSMUSG00000020056	chr10:88201093-88201093	-0.00301038	0.00824665	-0.13111	-0.26017	-0.582162	0.502766	-0.301541	-0.871807	-0.661819
Ccdc55	ENSMUSG00000037958	chr11:77078435-77078435	-0.0486712	0.0841684	0.483856	0.226112	0.0372347	-0.361369	-0.202294	-0.542593	-0.457071
Ccdc58	ENSMUSG00000075229	chr16:36071660-36071660	1.19802	1.26274	0.849165	0.458602	-0.117981	-0.41637	-1.45359	-2.14212	-1.53005
Ccdc59	ENSMUSG00000019897	chr10:105841067-105841067	0.428079	0.39554	0.456537	0.0295064	0.0744537	-0.240182	-0.698766	-0.877237	-0.79915
Ccdc6	ENSMUSG00000048701	chr10:70097121-70097121	0.107303	-0.00869052	0.150981	-0.236833	-0.19548	-0.740373	-0.861293	-0.479042	-0.817845
Ccdc61	ENSMUSG00000074358	chr7:18910415-18910415	1.44849	1.29453	1.01627	0.326926	-0.0400537	0.123621	-0.370513	-0.66647	-0.411333
Ccdc66	ENSMUSG00000046753	chr14:27508460-27508460	0.373957	0.402009	0.38297	0.325221	0.60274	-1.12981	-0.325415	-0.258722	-0.501759
Ccdc71	ENSMUSG00000049305	chr9:108460518-108460518	-0.664479	-0.306303	0.242334	-0.0691556	-0.414189	-0.118306	-0.299704	-0.392034	-0.450578
Ccdc73	ENSMUSG00000045106	chr2:104867805-104867805	1.20732	1.15045	0.679355	0.245636	2.07933	0.223845	-0.781539	-1.07163	-0.70343
Ccdc8	ENSMUSG00000041117	chr7:16992708-16992708	-0.273908	-0.34967	0.186279	-0.452787	-0.450668	-0.684022	0.68979	1.10599	1.06882
Ccdc80	ENSMUSG00000022665	chr16:45093402-45093402	-3.24017	-3.73366	-4.17206	-2.72132	-0.728497	-2.06672	-1.74641	-0.788625	-0.0817774
Ccdc82	ENSMUSG00000079084	chr9:13246982-13246982	0.512585	0.417838	0.318817	0.528669	0.343162	-0.965362	-1.37616	-0.105968	-0.354377
Ccdc84	ENSMUSG00000043923	chr9:44418003-44418003	0.457312	0.388073	0.42087	0.147101	0.987426	1.01886	-0.987745	-0.555569	0.106492
Ccdc85a	ENSMUSG00000032878	chr11:28434110-28434110	0.687098	0.83003	1.10436	0.732863	1.0971	-1.72349	-0.863852	-0.543005	-0.489851
Ccdc85b	ENSMUSG00000095098	chr19:5457397-5457397	0.0398286	-0.0402905	0.071206	1.07914	-0.144939	1.23706	-0.281221	-0.795231	-0.271988
Ccdc86	ENSMUSG00000024732	chr19:10947332-10947332	-0.711927	-0.418863	0.0410234	-0.68618	-0.225794	-1.0085	-1.17035	-1.39115	-1.46326
Ccdc88a	ENSMUSG00000032740	chr11:29373658-29373658	0.421436	0.222209	0.162462	0.507148	0.8884	0.00192794	-0.084219	-0.0461714	-0.382939
Ccdc9	ENSMUSG00000041375	chr7:16275771-16275771	0.361397	0.201378	0.30103	0.222926	0.324861	0.815694	0.112359	-0.0163444	0.282423
Ccdc90b	ENSMUSG00000030613	chr7:92561149-92561149	-0.0921839	0.166976	0.173077	0.493916	0.463677	-0.744353	0.13362	-0.234453	0.0692584
Ccdc91	ENSMUSG00000030301	chr6:147475871-147475871	0.0337892	0.103863	0.410434	0.464906	0.165798	-0.114662	-0.172956	-0.105029	0.170063
Ccdc92	ENSMUSG00000037979	chr5:124862424-124862424	0.252028	0.454916	0.374896	-0.0762617	1.51154	-0.196861	-0.990458	-1.40154	-1.45718
Ccdc93	ENSMUSG00000026339	chr1:121431049-121431049	-0.77327	-0.844516	-0.205186	-0.590169	-0.42406	-0.77974	-0.550334	-0.0499588	-0.679218
Ccdc97	ENSMUSG00000002608	chr7:25719088-25719088	-0.463049	-0.257955	-0.204148	-0.378349	0.496287	-0.385574	-0.445484	-0.159149	-0.301627
Cchcr1	ENSMUSG00000040312	chr17:35517100-35517100	0.162077	0.137905	0.36103	-0.387245	-0.328989	0.8294	0.140405	-0.288287	-0.25949
Cck	ENSMUSG00000032532	chr9:121495689-121495689	-3.15061	-3.94042	-4.03725	-4.53379	-1.3011	0.439596	-1.51232	-3.6866	-2.84766
Ccl11	ENSMUSG00000020676	chr11:82057823-82057823	-0.314523	-0.491702	-0.633096	-0.968597	-3.52929	5.23587	6.3788	4.23426	4.75436
Ccl2	ENSMUSG00000035385	chr11:82035571-82035571	-3.22233	-3.68487	-5.84978	-4.61323	-2.73502	1.03591	1.64237	0.477786	0.472619
Ccl7	ENSMUSG00000035373	chr11:82045712-82045712	-2.66423	-3.13558	-5.59363	-5.52083	-3.32055	1.08956	0.365812	-1.01823	-0.330081
Ccl8	ENSMUSG00000009185	chr11:82115185-82115185	-0.690586	-1.54241	-2.63619	-2.92951	-3.34735	7.49654	7.00388	4.89178	4.98443
Ccl9	ENSMUSG00000019122	chr11:83578636-83578636	-1.47989	-1.77008	-3.6783	-4.21624	-0.905219	4.01725	3.18415	1.73887	2.26092
Ccm2	ENSMUSG00000000378	chr11:6546887-6546887	-0.671132	-0.344124	-0.324744	0.183855	0.156211	0.0468441	-0.544236	-0.81168	-0.51073
Ccna2	ENSMUSG00000027715	chr3:36572150-36572150	1.48819	1.44711	1.00685	1.58832	0.939474	0.758392	0.497332	-0.0718341	-1.55518
Ccnb1	ENSMUSG00000041431	chr13:100786570-100786570	2.5301	2.50347	1.77777	1.58299	0.492922	0.326265	0.588399	-0.0434451	-1.93393
Ccnb2	ENSMUSG00000032218	chr9:70421554-70421554	2.06907	1.99039	1.44034	1.10338	0.389491	1.79045	0.79564	-0.0961219	-1.73375
Ccnc	ENSMUSG00000028252	chr4:21727701-21727701	0.497799	0.70463	1.01393	0.506496	0.370185	0.0886747	-0.265227	-0.368068	-0.162787
Ccnd1	ENSMUSG00000070348	chr7:144939869-144939869	-1.24636	-1.03151	-1.39464	1.13053	-1.79172	1.5562	1.79891	1.02399	0.585896
Ccnd2	ENSMUSG00000000184	chr6:127151048-127151048	-2.71785	-2.77584	-3.75215	0.718966	-0.0463719	-0.798823	0.610283	0.799002	-0.00624586
Ccnd3	ENSMUSG00000034165	chr17:47505051-47505051	0.383993	0.431689	0.207899	-0.502512	-1.1731	-0.103462	0.0254494	-0.192801	-0.184351
Ccndbp1	ENSMUSG00000023572	chr2:121008403-121008403	-0.103089	-0.0944351	0.00303087	-0.172104	0.247053	0.717681	0.313036	0.163125	0.547944
Ccne1	ENSMUSG00000002068	chr7:38107534-38107534	0.916058	1.17992	1.02867	-0.322395	-0.820905	0.224097	-0.171681	-0.734914	-0.907654
Ccne2	ENSMUSG00000028212	chr4:11191351-11191351	-0.158098	-0.474923	0.133954	0.364706	0.670587	-1.07443	-0.205624	-0.505353	-0.447942
Ccnf	ENSMUSG00000072082	chr17:24251409-24251409	1.9051	1.96748	1.82703	0.757104	-0.358292	0.750274	0.58086	-0.115686	-0.818098
Ccng1	ENSMUSG00000020326	chr11:40755311-40755311	-1.1066	-1.08625	-1.17299	-0.679036	-2.36021	0.874283	0.0572512	-0.49109	-1.39935
Ccng2	ENSMUSG00000029385	chr5:93267257-93267257	1.03552	0.363958	-0.255605	0.32561	0.388163	0.654686	0.855655	0.93812	0.964698
Ccnh	ENSMUSG00000021548	chr13:85189408-85189408	-0.641503	-0.324327	-0.0503283	0.514764	0.145639	0.0872264	-0.712971	-0.786004	-0.657514
Ccni	ENSMUSG00000063015	chr5:93206495-93206495	1.11376	0.97224	0.578954	0.992848	1.03239	1.10748	1.17255	0.978496	1.18778
Ccnk	ENSMUSG00000021258	chr12:108179738-108179738	0.718186	0.665068	0.634717	0.317324	0.321127	-0.819781	-0.681062	-0.519885	-0.769843
Ccnl1	ENSMUSG00000027829	chr3:65958249-65958249	1.03019	0.77618	0.431623	0.204867	0.842796	0.483746	0.0600887	0.141476	0.339998
Ccnl2	ENSMUSG00000029068	chr4:155812489-155812489	0.635393	0.382809	0.397321	-0.076868	0.845761	0.322184	0.468065	0.548612	0.835658
Ccnt1	ENSMUSG00000011960	chr15:98570923-98570923	0.564471	0.530618	0.386737	0.0524657	0.259194	-0.0999356	-0.319759	0.149699	-0.190504
Ccnt2	ENSMUSG00000026349	chr1:127774164-127774164	0.734796	0.584431	0.550767	0.0492142	0.80162	-0.23201	0.20291	0.37697	0.409374
Ccny	ENSMUSG00000024286	chr18:9450150-9450150	0.109299	0.07051	0.656742	0.413723	0.0402597	-0.00465055	0.0239659	0.0883603	-0.0857325
Ccnyl1	ENSMUSG00000070871	chr1:64690455-64690455	-0.251471	-0.118859	-0.0322067	-0.38255	-0.388394	-0.530907	-1.06092	-1.27718	-1.04975
Ccpg1	ENSMUSG00000034563	chr9:72985429-72985429	1.30844	1.03107	0.328988	-0.0953863	0.0450425	1.4914	1.18722	1.29277	1.39064
Ccrn4l	ENSMUSG00000023087	chr3:51224447-51224447	0.6948	0.728898	0.389046	0.198237	0.668487	-0.535887	-1.33067	0.55962	-0.370395
Ccs	ENSMUSG00000034108	chr19:4839322-4839322	0.17992	0.33484	0.410475	-0.75575	-0.680589	0.463717	-0.33096	-0.757875	-0.572366
Cct2	ENSMUSG00000034024	chr10:117063814-117063814	0.621302	0.631143	0.538239	0.387503	0.353414	-0.604065	-0.688883	-1.03224	-0.871243
Cct3	ENSMUSG00000001416	chr3:88297116-88297116	0.697354	0.660826	0.513901	0.206077	0.371634	0.190886	-0.926869	-1.18149	-0.745268
Cct4	ENSMUSG00000007739	chr11:22990519-22990519	0.946033	0.843806	0.695284	0.32422	0.295358	-0.27406	-1.24242	-1.58215	-1.3916
Cct5	ENSMUSG00000022234	chr15:31601847-31601847	0.345981	0.421105	0.411718	0.329707	0.336493	-0.413325	-0.553077	-0.836582	-0.683517
Cct6a	ENSMUSG00000029447	chr5:129787439-129787439	1.07904	1.04531	0.879202	0.420518	0.486296	-2.29002	0.106503	-0.14396	-0.139698
Cct7	ENSMUSG00000030007	chr6:85451505-85451505	0.920026	0.880973	0.63156	0.310388	0.472515	0.259122	-0.457169	-0.828789	-0.460187
Cct8	ENSMUSG00000025613	chr16:87495873-87495873	0.841959	0.852102	0.727946	0.378384	0.197169	-0.298782	-0.818971	-1.11637	-0.850346
Ccz1	ENSMUSG00000029617	chr5:144014853-144014853	0.255948	0.298138	0.311135	0.104611	0.321626	-0.532353	-0.118089	-0.0152623	-0.0728356
Cd109	ENSMUSG00000046186	chr9:78615546-78615546	-1.84692	-2.15035	-3.05914	-1.07915	-2.77391	-1.99417	-1.33125	-0.690025	-0.390875
Cd14	ENSMUSG00000051439	chr18:36726736-36726736	-0.238405	-0.674749	-2.42047	-1.81239	-1.68713	1.13848	1.61733	1.50521	1.24243
Cd151	ENSMUSG00000025510	chr7:141467362-141467362	-0.0734062	-0.0646421	-0.238497	-0.0895028	-0.711051	-0.599103	0.281842	0.539147	0.804027
Cd164	ENSMUSG00000019818	chr10:41519414-41519414	-0.293973	-0.355504	-0.444194	-0.753098	-0.958331	-0.151653	0.740358	0.454527	0.40732
Cd1d1	ENSMUSG00000028076	chr3:86999441-86999441	-0.132416	-0.0139183	0.56795	0.977851	0.974234	1.98678	1.93326	1.68288	1.56067
Cd200	ENSMUSG00000022661	chr16:45409053-45409053	0.481554	-0.0848968	-0.893666	1.54088	1.40697	0.751876	1.77059	1.5261	1.21139
Cd200r1	ENSMUSG00000022667	chr16:44765736-44765736	-1.44786	-1.49717	-1.17506	-1.5945	-0.526245	4.98785	4.72747	3.25638	3.51644
Cd248	ENSMUSG00000056481	chr19:5068078-5068078	-1.89288	-2.4444	-3.89155	-2.42982	-1.73367	0.164554	0.313244	0.343985	0.274852
Cd24a	ENSMUSG00000047139	chr10:43579169-43579169	-1.17515	-0.9947	-0.119286	0.602823	1.89135	-1.54006	-2.05076	-2.00856	-2.13984
Cd276	ENSMUSG00000035914	chr9:58540941-58540941	-0.387238	-0.229036	-0.0957552	-0.224638	-0.218531	-0.036901	0.496454	0.449854	0.179219
Cd2ap	ENSMUSG00000061665	chr17:42876424-42876424	1.02028	0.810089	0.530092	-0.34975	-0.619341	0.440489	0.0950382	0.0498552	-0.0873633
Cd2bp2	ENSMUSG00000042502	chr7:127196000-127196000	0.730572	0.758673	0.848483	0.144142	0.356309	0.35615	0.193042	-0.0562823	0.0179095
Cd300a	ENSMUSG00000034652	chr11:114890041-114890041	0.595432	0.56675	0.828719	0.246687	1.09871	0.86085	1.67113	0.812473	0.638194
Cd302	ENSMUSG00000060703	chr2:60284488-60284488	-1.22218	-1.34308	-0.869316	0.280764	-1.95353	0.606442	1.70813	1.11722	1.53228
Cd320	ENSMUSG00000002308	chr17:33843091-33843091	0.640551	0.720815	0.536194	-0.156004	0.0462311	0.720256	-0.309219	-0.860057	-0.680327
Cd34	ENSMUSG00000016494	chr1:194938821-194938821	-1.3549	-1.68494	-1.9628	-1.92292	-1.15405	5.50351	4.46381	1.8438	1.56926
Cd36	ENSMUSG00000002944	chr5:17835896-17835896	-0.944388	-1.65148	-1.92475	-1.66251	-3.3775	0.986425	1.95075	1.80515	2.12835
Cd38	ENSMUSG00000029084	chr5:43868809-43868809	0.984003	0.815298	1.30164	-0.504238	-1.73354	2.11611	1.96012	1.30916	0.932917
Cd44	ENSMUSG00000005087	chr2:102901625-102901625	-2.862	-3.14956	-2.96586	-1.84788	-2.87738	-0.412623	-0.690487	-0.331069	-0.649722
Cd46	ENSMUSG00000016493	chr1:195092248-195092248	-0.0305827	-0.107039	0.238115	0.270702	1.07549	3.13015	-0.932155	1.30171	1.60964
Cd47	ENSMUSG00000055447	chr16:49855618-49855618	-1.25702	-1.6308	-1.99663	-1.01179	-1.15134	0.698311	0.695089	0.307941	0.142738
Cd53	ENSMUSG00000040747	chr3:106790149-106790149	-0.954371	-1.25796	-1.45494	-1.79017	-0.322947	2.51749	2.53642	1.22894	1.35438
Cd55	ENSMUSG00000026399	chr1:130462744-130462744	-0.300483	-0.419284	-0.310912	-2.31441	-3.49405	0.929822	1.65454	1.16221	0.888294
Cd59a	ENSMUSG00000032679	chr2:104095801-104095801	0.393384	0.22635	-0.0428239	-1.97406	-0.944558	0.730679	0.0220401	1.0681	1.13964
Cd5l	ENSMUSG00000015854	chr3:87357881-87357881	0.593475	0.0503104	0.332167	-0.211946	0.202187	3.89435	6.55471	5.22521	5.35508
Cd63	ENSMUSG00000025351	chr10:128908919-128908919	-1.20832	-1.38575	-0.874562	-0.620992	-1.84891	-0.17616	0.348465	-0.0163164	0.1028
Cd68	ENSMUSG00000018774	chr11:69666153-69666153	0.193844	-0.313471	-0.439726	-1.74684	-0.631919	2.87912	2.72765	1.17028	0.921231
Cd72	ENSMUSG00000028459	chr4:43454627-43454627	0.460363	-0.180633	-1.94431	-2.10308	0.947804	-0.893952	-0.332169	-1.38906	-2.27399
Cd80	ENSMUSG00000075122	chr16:38458933-38458933	0.115917	0.0891929	0.22511	-0.244102	-2.77101	-0.139507	-0.141802	-1.10363	-1.39637
Cd81	ENSMUSG00000037706	chr7:143052739-143052739	-0.488723	-0.588044	-0.654649	0.18347	-1.12156	-0.0552059	0.826781	0.532754	0.465838
Cd82	ENSMUSG00000027215	chr2:93462411-93462411	-1.44131	-1.82838	-2.20499	-2.00418	-0.42004	1.01392	1.71372	1.40159	1.30784
Cd84	ENSMUSG00000038147	chr1:171839697-171839697	-0.249886	-0.350901	-0.359806	-0.600783	0.017553	1.77812	2.53193	1.37027	0.781623
Cd9	ENSMUSG00000030342	chr6:125494791-125494791	0.179585	0.0981464	0.22666	0.0624489	-0.897168	-0.784244	0.693567	0.826875	0.666368
Cd97	ENSMUSG00000002885	chr8:83741326-83741326	-0.0569455	-0.308007	-0.558982	-0.557172	-0.987273	-0.457324	0.047969	0.194182	0.27948
Cd99l2	ENSMUSG00000035776	chrX:71492849-71492849	-1.21643	-1.30509	-0.984461	0.130123	0.358935	0.723297	0.0457037	0.340201	0.198489
Cdadc1	ENSMUSG00000021982	chr14:59597836-59597836	0.0692603	0.309639	0.405874	0.534414	0.383178	0.64927	-0.144374	-0.140621	0.024265
Cdan1	ENSMUSG00000027284	chr2:120731518-120731518	0.67374	0.404285	0.36051	0.287975	0.501562	0.353931	0.155053	0.0645905	0.432161
Cdc123	ENSMUSG00000039128	chr2:5845164-5845164	0.258574	0.313487	0.392428	0.518705	0.291273	0.092749	-0.237518	-0.608761	-0.350166
Cdc14b	ENSMUSG00000033102	chr13:64274973-64274973	0.76196	0.852719	0.451873	-0.0526932	-0.974566	-0.35919	-0.129562	-0.0114552	-0.163921
Cdc16	ENSMUSG00000038416	chr8:13757676-13757676	0.0905907	0.0891196	-0.0194129	0.427701	0.116671	0.264919	-0.0662557	-0.431657	-0.338281
Cdc20	ENSMUSG00000006398	chr4:118437352-118437352	1.55013	1.49653	1.1338	0.76083	0.477032	1.14196	0.206481	-0.296946	-1.34935
Cdc23	ENSMUSG00000024370	chr18:34651735-34651735	0.501957	0.361129	0.749932	0.408521	0.490652	-0.690634	0.563909	0.408505	0.222208
Cdc25a	ENSMUSG00000032477	chr9:109875579-109875579	1.49877	1.53003	1.12548	0.211999	0.674858	-0.144682	-0.922782	-0.891355	-0.81996
Cdc25b	ENSMUSG00000027330	chr2:131186949-131186949	0.558938	0.312099	0.121703	0.819641	0.493849	0.581024	0.736561	0.0660646	-0.829419
Cdc25c	ENSMUSG00000044201	chr18:34751533-34751533	1.80856	1.58506	1.30918	1.33194	0.959164	1.67473	0.991079	0.184442	-0.917416
Cdc26	ENSMUSG00000066149	chr4:62408642-62408642	-0.0993235	0.180074	0.374863	0.410448	0.626567	0.865196	-0.441985	-0.562007	-0.353152
Cdc27	ENSMUSG00000020687	chr11:104550483-104550483	0.102985	0.15939	0.24211	0.378366	-0.200875	0.00361517	-0.41519	-0.257396	-0.563354
Cdc34	ENSMUSG00000020307	chr10:79682195-79682195	0.676102	0.778962	0.771407	-0.200807	-0.774045	0.0325205	-0.859929	-1.45735	-1.49462
Cdc37	ENSMUSG00000019471	chr9:21149906-21149906	-0.116438	0.00918751	-0.0366727	-0.229848	-0.243242	0.18456	-0.575497	-0.883315	-0.739039
Cdc37l1	ENSMUSG00000024780	chr19:28990494-28990494	0.748997	0.66513	0.802405	0.262507	0.173276	-0.326428	-0.577854	-0.137138	-0.258155
Cdc40	ENSMUSG00000038446	chr10:40883143-40883143	0.851325	0.656464	0.395687	0.155199	0.141319	-0.767561	0.117377	0.34811	0.118289
Cdc42	ENSMUSG00000006699	chr4:137357720-137357720	-0.358004	-0.365664	-0.436741	0.0422036	0.135793	0.179115	0.385062	0.0966344	0.156775
Cdc42bpa	ENSMUSG00000026490	chr1:179960472-179960472	-1.09363	-0.90704	-0.522026	0.52867	0.383522	-1.13986	-0.763107	-0.0736822	-0.246016
Cdc42bpb	ENSMUSG00000021279	chr12:111377718-111377718	-0.502298	-0.589188	-0.373516	-0.312068	0.0523602	-2.1357	0.72099	1.13379	0.742461
Cdc42bpg	ENSMUSG00000024769	chr19:6306456-6306456	0.774065	0.372409	0.413996	-0.516964	-1.70694	-0.528689	1.44739	1.10438	0.716562
Cdc42ep1	ENSMUSG00000049521	chr15:78842647-78842647	-2.20283	-1.70432	-1.10316	1.11266	-0.778194	-0.629811	0.333621	0.567588	0.630092
Cdc42ep2	ENSMUSG00000045664	chr19:5924816-5924816	-1.14992	-1.364	-1.47605	-1.0371	-0.491592	0.45899	-0.908013	-0.614918	-0.257242
Cdc42ep3	ENSMUSG00000036533	chr17:79355091-79355091	-0.842531	-0.597949	-0.730338	-1.39284	0.942594	-3.48029	-2.697	-1.83564	-1.78258
Cdc42ep4	ENSMUSG00000041598	chr11:113751318-113751318	0.187786	0.2869	0.641713	-0.683054	0.401582	0.165682	0.441471	0.556857	0.461755
Cdc42ep5	ENSMUSG00000063838	chr7:4164860-4164860	-0.443901	-0.516697	-0.316795	-3.06326	-1.82257	0.96257	-0.932155	-0.838982	0.115967
Cdc42se1	ENSMUSG00000046722	chr3:95228732-95228732	-0.14196	-0.0518481	0.234141	0.342842	0.27269	-0.268903	0.0796517	0.368138	0.479201
Cdc42se2	ENSMUSG00000052298	chr11:54787675-54787675	0.953341	0.908233	0.754813	1.21605	1.29755	-0.6984	-0.544697	-0.0423634	0.241988
Cdc45	ENSMUSG00000000028	chr16:18811972-18811972	1.35973	1.16728	1.05555	0.882837	0.631999	0.445664	0.0177647	-0.578169	-1.19663
Cdc5l	ENSMUSG00000023932	chr17:45433707-45433707	1.06433	1.15177	1.11569	0.555077	0.560708	-0.0382697	-0.216957	-0.435961	-0.261122
Cdc7	ENSMUSG00000029283	chr5:106964322-106964322	1.2901	0.980099	0.629252	0.683711	1.4895	-0.0645758	1.01555	0.424619	0.431285
Cdc73	ENSMUSG00000026361	chr1:143702893-143702893	0.0483577	0.182859	0.600728	-0.113908	0.102433	-0.432533	-0.395131	-0.296447	-0.189434
Cdca2	ENSMUSG00000048922	chr14:67715841-67715841	2.41021	2.27566	1.61479	0.952075	0.680931	1.44956	0.832435	-0.0889047	-1.7096
Cdca3	ENSMUSG00000023505	chr6:124829547-124829547	2.353	2.23677	1.82157	1.44263	0.874644	1.07392	0.515065	0.0231661	-1.45718
Cdca4	ENSMUSG00000047832	chr12:112829389-112829389	0.484306	0.363501	0.202228	-0.275523	0.171675	-0.92644	-1.08673	-0.865519	-1.13617
Cdca5	ENSMUSG00000024791	chr19:6084983-6084983	2.66322	2.52517	1.93115	0.795797	0.569904	0.215632	0.120854	-0.696914	-2.48393
Cdca7	ENSMUSG00000055612	chr2:72476159-72476159	2.11085	2.13638	1.64106	1.15962	2.25017	-0.0139317	-0.53008	-1.18512	-0.38508
Cdca7l	ENSMUSG00000021175	chr12:117804289-117804289	0.820639	0.781212	0.710259	0.830493	0.183284	1.62606	0.251345	-0.602179	-0.622694
Cdca8	ENSMUSG00000028873	chr4:124936917-124936917	1.94135	1.87232	1.36289	1.23257	1.00079	0.440797	-0.00481435	-0.483661	-1.71896
Cdh10	ENSMUSG00000022321	chr15:18818947-18818947	-0.783037	-0.713683	-0.64866	1.23449	1.4546	-1.35837	-0.484406	0.174527	0.248538
Cdh11	ENSMUSG00000031673	chr8:102785111-102785111	-3.12564	-3.17518	-1.84868	-2.71231	-1.98373	-1.26798	0.770411	1.076	0.637101	EMT/MET	up-regulated
Cdh13	ENSMUSG00000031841	chr8:118314413-118314413	-1.85669	-2.197	-1.80336	1.58893	-0.837138	-0.0139317	0.870621	0.40839	0.0432383
Cdh18	ENSMUSG00000040420	chr15:22549022-22549022	0.0632268	0.105892	0.266703	-0.221788	-1.35279	-5.44213	-0.705058	-1.03864	-0.711121
Cdh19	ENSMUSG00000047216	chr1:110977363-110977363	0.0594175	-0.00319414	0.103618	0.895015	-0.956049	-0.139507	1.50186	2.95611	3.67299
Cdh2	ENSMUSG00000024304	chr18:16809246-16809246	-2.93465	-2.75068	-1.27845	0.339533	0.844074	-0.9484	-1.10778	0.81547	-0.102098	EMT/MET	up-regulated
Cdh3	ENSMUSG00000061048	chr8:106510913-106510913	0.0135753	0.0270722	-1.18311	-2.67153	-2.78989	-1.11193	-0.81522	-0.552655	-0.751086
Cdh8	ENSMUSG00000036510	chr8:99416427-99416427	0.0526966	0.0594226	0.355217	0.21841	3.46259	-0.0139317	3.64297	3.09063	3.4054
Cdipt	ENSMUSG00000030682	chr7:126976349-126976349	-0.941122	-1.00178	-0.666927	-0.548557	-0.300122	-0.509079	-0.987834	-0.99141	-0.870129
Cdk1	ENSMUSG00000019942	chr10:69352938-69352938	1.02541	1.02196	0.834962	0.981492	0.273221	0.207401	0.369602	-0.436281	-1.55019
Cdk11b	ENSMUSG00000029062	chr4:155624854-155624854	0.528215	0.483267	0.372496	0.0870232	0.406997	-0.0139317	-0.388087	-0.510412	-0.287584
Cdk12	ENSMUSG00000003119	chr11:98203059-98203059	0.48163	0.605785	0.615079	0.0177545	0.185309	-0.0928153	-0.744322	0.222805	-0.0336013
Cdk13	ENSMUSG00000041297	chr13:17805097-17805097	0.284891	0.499786	0.641499	0.196385	0.108506	-0.16871	-0.0988101	0.0121874	0.118289
Cdk14	ENSMUSG00000028926	chr5:5266068-5266068	-1.91651	-1.8258	-2.09209	0.390573	0.141609	0.01223	0.460508	0.57752	0.178951	EMT/MET	up-regulated
Cdk15	ENSMUSG00000026023	chr1:59298936-59298936	-0.227719	-0.354582	-0.288014	-0.546913	-1.05715	1.12398	-0.103863	0.669933	1.13098
Cdk16	ENSMUSG00000031065	chrX:20687954-20687954	0.662119	0.296343	0.393734	0.572912	0.294651	0.340203	0.422346	0.469536	0.350453
Cdk17	ENSMUSG00000020015	chr10:93160876-93160876	0.604674	0.744157	0.506738	1.45718	1.0087	-0.101426	0.176764	0.585788	0.812828
Cdk18	ENSMUSG00000026437	chr1:132139684-132139684	-0.398748	-0.19695	-0.0544336	-3.52383	-2.27172	-0.0427968	-0.268511	0.186587	0.702746
Cdk19	ENSMUSG00000038481	chr10:40349308-40349308	0.577282	0.48092	0.287818	-0.191883	0.799591	1.33447	1.15966	1.77744	1.71583
Cdk2	ENSMUSG00000025358	chr10:128705051-128705051	0.982984	0.897949	1.09406	0.376538	0.146764	-0.570524	0.0208445	0.121484	0.30516
Cdk2ap1	ENSMUSG00000029394	chr5:124354671-124354671	0.0333341	0.174814	0.179404	0.843691	1.10238	-0.255679	-0.53604	-0.524759	-0.552135
Cdk2ap2	ENSMUSG00000024856	chr19:4097182-4097182	0.350868	0.219175	0.697793	0.142983	-0.220125	0.851667	0.107815	-0.559074	-0.461425
Cdk4	ENSMUSG00000006728	chr10:127063534-127063534	-0.203277	-0.177797	0.257417	0.384269	0.511874	0.0195738	-0.140129	-0.541871	-0.611437
Cdk5	ENSMUSG00000028969	chr5:24423530-24423530	-1.27418	-1.09802	-0.77637	-0.219818	0.65853	0.282949	-0.269769	-0.458017	-0.341426
Cdk5rap2	ENSMUSG00000039298	chr4:70410443-70410443	0.419465	0.572509	0.618294	0.74049	0.498144	0.359114	0.31891	0.284541	0.505078
Cdk5rap3	ENSMUSG00000018669	chr11:96916496-96916496	1.4219	1.37696	1.02918	0.252738	0.18644	1.47808	0.426623	0.185717	0.591956
Cdk7	ENSMUSG00000069089	chr13:100730942-100730942	0.302636	0.598286	0.788151	-0.118854	-0.330048	0.200954	-0.183179	-0.28089	-0.281977
Cdk8	ENSMUSG00000029635	chr5:146231230-146231230	0.422851	0.534193	0.386132	0.294101	0.30223	-0.647619	-1.06797	-0.703081	-0.617895
Cdk9	ENSMUSG00000009555	chr2:32711047-32711047	0.323772	0.340444	0.399517	-0.124685	0.2062	-0.653888	-0.596973	-0.65413	-0.455597
Cdkal1	ENSMUSG00000006191	chr13:29855647-29855647	-0.0216649	0.0101	0.610004	0.478519	0.543985	-0.556653	-0.781539	-0.920374	-0.65014
Cdkl2	ENSMUSG00000029403	chr5:92043041-92043041	0.143043	0.421065	0.281366	-1.03526	0.20732	0.433687	-0.484406	0.232385	0.0167491
Cdkn1a	ENSMUSG00000023067	chr17:29090979-29090979	-1.07365	-1.44227	-1.6108	-0.506544	-2.57256	-0.455389	-0.0852637	-0.419961	-0.607699
Cdkn1b	ENSMUSG00000003031	chr6:134920401-134920401	0.856365	0.551119	0.118197	1.23871	1.77692	0.630154	0.724429	1.24572	1.52704
Cdkn1c	ENSMUSG00000037664	chr7:143461050-143461050	0.98287	0.681614	-0.29927	-1.04282	-0.215029	-0.34897	0.458968	0.656999	0.444253
Cdkn2a	ENSMUSG00000044303	chr4:89282192-89282192	-0.490805	-0.906799	-0.520863	-0.442299	-5.13902	3.11021	2.71883	1.04759	1.46296
Cdkn2aip	ENSMUSG00000038069	chr8:47713931-47713931	0.0893092	0.182276	0.469278	0.543185	0.904057	0.723297	0.239909	0.338588	0.496002
Cdkn2aipnl	ENSMUSG00000020392	chr11:51967661-51967661	0.693579	0.960013	1.12212	0.701194	0.786516	0.232066	-0.444115	-0.518596	-0.248257
Cdkn2b	ENSMUSG00000073802	chr4:89311032-89311032	-2.54333	-2.69419	-2.66882	-0.986254	-4.2227	1.53658	1.30208	0.0462414	0.178893
Cdkn2c	ENSMUSG00000028551	chr4:109667189-109667189	-1.67804	-1.55803	-1.04284	1.27213	-0.210959	-0.521073	1.29434	0.979364	0.965854	EMT/MET	up-regulated
Cdkn2d	ENSMUSG00000096472	chr9:21291209-21291209	0.48283	0.264233	0.226581	1.26702	0.467829	0.261801	-0.0830802	-0.394359	-0.317315
Cdo1	ENSMUSG00000033022	chr18:46728342-46728342	-0.995945	-0.863937	0.643999	-1.12339	-0.357658	-0.515932	-0.342159	-0.1747	-0.0985984
Cdon	ENSMUSG00000038119	chr9:35421128-35421128	-0.404318	-0.30102	-0.339847	1.22227	0.107205	-0.0495683	0.187784	0.742391	0.277752
Cdr2	ENSMUSG00000030878	chr7:120982312-120982312	-0.0577599	0.0258223	-0.149419	-0.274224	-0.799084	0.779901	0.615009	-0.13277	-0.157475
Cdr2l	ENSMUSG00000050910	chr11:115381916-115381916	-0.410502	-0.147386	-0.11944	1.4245	0.234843	1.23315	0.840162	0.732723	0.639374
Cds1	ENSMUSG00000029330	chr5:101765130-101765130	1.70974	1.17246	0.979114	-0.615281	-0.122777	0.0834003	-1.28523	-0.773711	-0.801763	EMT/MET	down-regulated
Cds2	ENSMUSG00000058793	chr2:132263148-132263148	1.2776	0.648992	1.25753	-0.141905	0.25135	-0.0712094	0.0363679	0.399368	0.397758
Cdv3	ENSMUSG00000032803	chr9:103365840-103365840	0.657377	0.630862	0.515776	0.00206028	0.00750266	-0.938549	-0.76633	-0.830844	-0.702302
Cdyl	ENSMUSG00000059288	chr13:35659862-35659862	0.755088	1.008	1.04084	0.117524	-0.85897	-0.404861	-0.12429	0.0451778	0.257898
Cdyl2	ENSMUSG00000031758	chr8:116732991-116732991	2.45709	2.56908	1.91452	0.548449	-0.543484	-0.107074	0.303535	0.304512	0.697189
Cebpa	ENSMUSG00000034957	chr7:35119293-35119293	-0.894242	-1.13199	-1.49994	-0.25609	-1.14309	0.551867	1.1265	1.47177	1.61345
Cebpb	ENSMUSG00000056501	chr2:167688915-167688915	-1.49286	-1.75977	-1.66184	-1.06039	-2.2762	0.308111	-0.207839	-0.785498	-0.483085
Cebpg	ENSMUSG00000056216	chr7:35056503-35056503	0.0299585	-0.0202797	0.153672	1.04425	0.267441	0.0856395	-0.24461	-0.257002	-0.083878
Cebpz	ENSMUSG00000024081	chr17:78937070-78937070	1.02008	1.08431	1.1542	0.367638	0.575155	0.178782	-0.389112	-0.52749	-0.417111
Cecr5	ENSMUSG00000058979	chr6:120531319-120531319	0.28516	0.5118	1.01516	0.642081	0.746818	-0.0381879	-0.714285	-0.61048	-0.245472
Cela1	ENSMUSG00000023031	chr15:100687920-100687920	0.955575	0.937579	0.125483	1.04813	-1.40774	2.72401	2.60715	2.58978	3.20002
Celf1	ENSMUSG00000005506	chr2:90940382-90940382	1.04793	0.893432	0.749869	0.580551	0.728603	-0.0711338	-0.0732992	-0.0128048	-0.127728
Celf2	ENSMUSG00000002107	chr2:7396000-7396000	-0.609046	-0.78359	-0.99469	1.34546	1.67816	-0.0960321	-0.177685	0.970524	0.641719
Celf4	ENSMUSG00000024268	chr18:25753983-25753983	-0.0521811	-0.097736	-0.101237	-0.565591	2.21743	0.249197	-1.0146	-0.0460672	1.01618
Celf5	ENSMUSG00000034818	chr10:81482709-81482709	1.00916	1.04736	0.553455	-0.0560876	1.60268	2.4084	1.4173	0.908373	0.000430436
Celsr1	ENSMUSG00000016028	chr15:86033777-86033777	2.8058	2.83654	2.61825	-0.180854	3.04721	-0.0139317	2.03724	4.38528	4.12661
Celsr2	ENSMUSG00000068740	chr3:108415552-108415552	0.448087	0.601477	0.440568	1.32758	3.15937	-1.33633	1.81937	2.97348	2.02331
Cenpa	ENSMUSG00000029177	chr5:30666777-30666777	2.6547	2.53859	1.71495	1.62207	0.767115	1.86909	0.296154	-0.615722	-0.468287
Cenpb	ENSMUSG00000068267	chr2:131180067-131180067	-1.89123	-1.68762	-0.69396	-0.261305	0.404914	0.406089	0.336175	0.0660987	0.000565499
Cenpc1	ENSMUSG00000029253	chr5:86065583-86065583	0.658589	0.73228	0.930109	0.863873	0.338479	-0.566033	-0.0198365	-0.0258219	-0.0741294
Cenpe	ENSMUSG00000045328	chr3:135212563-135212563	1.40751	1.45365	1.12896	1.42485	0.637339	0.977144	0.239909	-0.122609	-1.83608
Cenpf	ENSMUSG00000026605	chr1:189688086-189688086	1.1729	1.17366	0.825891	1.21296	0.9617	1.07761	0.882371	0.50744	-1.90678
Cenph	ENSMUSG00000045273	chr13:100775899-100775899	1.79109	1.90426	1.80436	1.0589	0.737383	1.26856	-0.522345	-1.4419	-1.60598
Cenpi	ENSMUSG00000031262	chrX:134308084-134308084	1.09797	1.07767	1.23424	1.15623	0.221491	0.866801	0.286516	-0.19232	-0.379219
Cenpj	ENSMUSG00000064128	chr14:56571846-56571846	0.126814	0.429828	0.349311	0.48653	0.96002	0.550171	0.724429	0.554858	0.291939
Cenpk	ENSMUSG00000021714	chr13:104228955-104228955	1.47553	1.5685	1.23048	1.00555	0.857735	0.386142	-0.120576	-0.768652	-0.617319
Cenpl	ENSMUSG00000026708	chr1:161070767-161070767	1.10929	1.16828	1.13405	0.98532	0.361694	-0.709325	0.23109	-0.233574	-0.638044
Cenpo	ENSMUSG00000020652	chr12:4216546-4216546	0.850011	1.02942	1.15755	0.323945	0.402529	0.0709875	-0.702276	-0.615424	-0.941251
Cenpp	ENSMUSG00000021391	chr13:49652746-49652746	2.23939	2.22963	2.1116	1.42298	0.751991	-0.149332	-0.31817	-0.791613	-1.88014
Cenpq	ENSMUSG00000023919	chr17:40935047-40935047	0.699329	0.719939	0.879995	1.39462	0.974277	0.664056	-1.62162	-2.15728	-1.81277
Cenpt	ENSMUSG00000036672	chr8:105852008-105852008	1.13268	0.966006	0.77125	0.250958	0.0112986	0.448577	-0.290284	-0.484529	-0.444489
Cenpw	ENSMUSG00000075266	chr10:30200540-30200540	2.10052	2.20732	1.95518	1.42736	0.596657	0.553311	-0.610719	-1.87992	-2.052
Cep120	ENSMUSG00000048799	chr18:53744547-53744547	0.837175	0.614208	0.437484	0.272573	0.551781	0.386298	0.199185	0.234402	-0.0165335
Cep164	ENSMUSG00000043987	chr9:45828691-45828691	0.188037	0.276945	0.156793	-0.289178	-0.342546	0.944346	0.489963	0.575198	0.174758
Cep170	ENSMUSG00000057335	chr1:176807124-176807124	-1.36388	-1.40548	-0.969684	0.408179	0.445439	-0.363896	0.208984	0.72852	0.324778
Cep192	ENSMUSG00000024542	chr18:67800107-67800107	1.7377	1.45493	1.24306	0.714693	0.112456	-0.688402	0.140271	0.412054	0.0513017
Cep250	ENSMUSG00000038241	chr2:155956458-155956458	0.216543	0.102825	0.0538263	-0.138345	-0.438495	1.20346	1.08382	0.587899	0.4869
Cep290	ENSMUSG00000019971	chr10:100488289-100488289	0.132493	0.302121	0.511867	0.438925	0.602253	0.754169	0.64083	0.410249	0.462086
Cep350	ENSMUSG00000033671	chr1:155972887-155972887	-0.28542	-0.286927	-0.0986662	0.206817	0.137182	0.5259	0.0245014	0.461527	0.216972
Cep57	ENSMUSG00000031922	chr9:13827107-13827107	1.47698	1.30391	1.16252	0.720269	0.808057	0.113664	0.0903428	-0.317145	-0.175409
Cep63	ENSMUSG00000032534	chr9:102626124-102626124	0.2112	0.330659	0.545608	0.389636	0.973086	-0.342103	-0.925422	-0.776036	-0.570156
Cep68	ENSMUSG00000044066	chr11:20249418-20249418	1.18285	1.27235	0.961553	0.839052	0.609492	0.0146477	0.114006	0.274979	0.203006
Cep76	ENSMUSG00000073542	chr18:67641336-67641336	0.97748	0.898939	0.72974	0.560168	0.479387	-0.821575	0.142125	-0.198867	0.0812436
Cep97	ENSMUSG00000022604	chr16:55934855-55934855	0.925864	0.860276	0.472601	0.820516	0.73983	0.28163	0.000113378	0.286624	0.784114
Cept1	ENSMUSG00000040774	chr3:106547802-106547802	-0.244759	-0.21331	0.0589793	-0.0933322	-0.333017	-0.241423	-0.545591	-0.55895	-0.310104
Cercam	ENSMUSG00000039787	chr2:29869164-29869164	-0.0479124	-0.282632	-0.717498	-1.44586	-1.6127	0.0200278	0.295499	0.142114	-0.0407431
Cerk	ENSMUSG00000035891	chr15:86186141-86186141	-0.955693	-0.83787	-1.29565	0.261277	0.663973	0.462677	0.78767	0.795156	0.604247
Ces1d	ENSMUSG00000056973	chr8:93197838-93197838	0.440873	0.246644	0.328947	0.255647	-1.27093	1.79407	3.35005	3.3459	4.0717
Ces1f	ENSMUSG00000031725	chr8:93279747-93279747	0.274731	0.835444	0.203907	0.0948223	-2.11915	1.98678	3.74261	3.55633	3.81116
Ces2e	ENSMUSG00000031886	chr8:104926260-104926260	-1.11814	-1.23145	-0.960131	-1.20019	-0.26244	2.04125	1.61975	0.217183	0.0675472
Cetn2	ENSMUSG00000031347	chrX:72918411-72918411	0.695638	0.667064	0.727969	1.40523	0.67065	0.173559	-0.382663	-0.681647	-0.356374
Cetn3	ENSMUSG00000021537	chr13:81783292-81783292	0.546269	0.477194	0.799796	0.672117	0.972724	-0.645914	-0.254183	-0.754918	-0.448745
Cfb	ENSMUSG00000090231	chr17:34859025-34859025	-0.869955	-1.17637	-1.33392	-1.64614	-0.620793	-0.0139317	2.52176	3.13513	4.03316
Cfdp1	ENSMUSG00000031954	chr8:111854310-111854310	0.354788	0.489618	0.363778	0.285025	0.476355	0.0267248	-0.396002	-0.964707	-0.680449
Cfh	ENSMUSG00000026365	chr1:140183411-140183411	-0.964281	-0.896685	-0.739604	-1.52102	-1.16204	0.705143	1.12294	0.869695	0.713362
Cfl1	ENSMUSG00000056201	chr19:5490485-5490485	-0.294434	-0.268724	-0.0638689	0.271708	0.370252	-0.551677	-0.0465675	-0.201174	-0.24237
Cfl2	ENSMUSG00000062929	chr12:54862877-54862877	-0.284304	-0.511583	-0.339055	0.289077	0.512844	-0.146828	-0.499519	-0.259891	-0.0285365
Cflar	ENSMUSG00000026031	chr1:58711508-58711508	-0.498381	-0.653893	-0.595648	-0.0121116	-0.860288	0.329307	-0.0308405	0.407012	0.176513
Cfp	ENSMUSG00000001128	chrX:20931555-20931555	0.361629	-0.0899483	-0.179524	-0.580917	0.14679	1.97029	1.92335	0.847601	0.716997
Cggbp1	ENSMUSG00000054604	chr16:64851996-64851996	0.102876	0.314469	0.147731	0.655833	0.292207	-0.0405529	-0.723682	-0.456282	-0.375337
Cgnl1	ENSMUSG00000032232	chr9:71771602-71771602	0.402308	0.343504	-0.0586978	-0.504691	-1.80033	1.44189	1.28889	0.563062	-0.10283
Cgref1	ENSMUSG00000029161	chr5:30945480-30945480	-0.383038	-0.280275	-1.24791	-0.238909	-0.264275	-0.82389	-1.6163	-1.84718	-1.22914
Cgrrf1	ENSMUSG00000055128	chr14:46832134-46832134	-0.81323	-0.761017	-1.14014	-0.133312	-0.646733	0.19974	-1.05242	-1.42968	-1.08144
Ch25h	ENSMUSG00000050370	chr19:34475135-34475135	-2.32006	-2.57493	-2.5814	-2.72657	-1.03482	-0.687362	-0.209682	-0.543305	-0.125635
Chac2	ENSMUSG00000020309	chr11:30986350-30986350	-0.729974	-0.398857	-0.0195404	0.531786	0.0219549	-0.303542	-0.440415	-0.650839	-0.626229
Chadl	ENSMUSG00000063765	chr15:81694028-81694028	-0.0802987	-0.195879	-0.389665	-0.426911	1.25022	0.401254	1.96894	2.61648	2.34935
Chaf1a	ENSMUSG00000002835	chr17:56040416-56040416	0.872304	0.994734	0.853484	0.456967	0.18907	-0.0645758	0.460351	-0.00727717	-0.659107
Chaf1b	ENSMUSG00000022945	chr16:93883901-93883901	1.48843	1.64395	1.45723	0.445827	1.14735	0.550171	-0.156981	-0.879125	-1.20653
Chchd1	ENSMUSG00000063787	chr14:20703027-20703027	0.61005	0.773904	0.609249	0.843133	0.659521	-0.173012	-1.45499	-1.73661	-1.38131
Chchd10	ENSMUSG00000049422	chr10:75935573-75935573	3.47276	3.37413	2.73181	-1.29418	-0.242423	0.10541	-1.37616	-2.38508	-1.41646
Chchd2	ENSMUSG00000070493	chr5:129887470-129887470	0.142299	0.334641	0.489508	0.273469	0.376954	-0.083655	-0.466272	-0.796588	-0.480406
Chchd3	ENSMUSG00000053768	chr6:32892330-32892330	0.297465	0.357356	0.590622	0.778436	0.695227	-0.72626	-0.848751	-1.12961	-0.920539
Chchd4	ENSMUSG00000034203	chr6:91473423-91473423	1.41951	1.40227	1.36453	0.668113	0.577598	-0.38382	-1.19881	-1.49996	-0.932161
Chchd5	ENSMUSG00000037938	chr2:129129700-129129700	1.07778	0.944551	0.881081	0.315936	-0.0121872	0.0997657	-0.717555	-0.856509	-1.0065
Chchd6	ENSMUSG00000030086	chr6:89595652-89595652	0.944955	1.00578	0.772962	0.594143	1.4286	0.0474908	-0.921808	-1.54031	-0.891903
Chchd7	ENSMUSG00000042198	chr4:3938888-3938888	-0.343481	-0.262482	0.0892436	-2.01996	0.19549	1.20208	-1.16855	-1.43943	-1.14036
Chd1	ENSMUSG00000023852	chr17:15704967-15704967	0.544261	0.579221	0.428663	0.154496	0.144908	-0.38931	-0.170732	-0.25823	-0.432354
Chd2	ENSMUSG00000078671	chr7:73541746-73541746	1.17149	1.11804	0.744829	0.499886	0.347407	-0.868898	-0.131719	0.443462	0.0981856
Chd3	ENSMUSG00000018474	chr11:69346019-69346019	-1.61105	-1.54743	-1.33379	-1.69986	0.965782	-0.358814	-0.430441	0.142586	0.316753
Chd4	ENSMUSG00000063870	chr6:125095981-125095981	-0.066714	0.0454654	0.0800928	0.0100813	0.17265	-0.0139317	0.546193	0.719003	0.609962
Chd6	ENSMUSG00000057133	chr2:161109022-161109022	1.70847	1.00192	0.565442	0.694816	0.414238	0.852522	0.701521	1.11247	0.827677
Chd7	ENSMUSG00000041235	chr4:8690406-8690406	2.49703	2.84875	1.73345	2.49618	1.57198	0.748181	0.775287	1.42404	1.24139
Chd8	ENSMUSG00000053754	chr14:52237572-52237572	0.132842	0.381549	0.23841	0.0946686	0.413882	0.0173951	-0.145796	0.219748	-0.0563933
Chd9	ENSMUSG00000056608	chr8:90828835-90828835	0.914122	0.878704	0.740362	0.105639	0.071449	-0.481878	-0.625728	0.141697	-0.0831985
Chek1	ENSMUSG00000032113	chr9:36726374-36726374	0.515995	0.578135	0.35217	0.33707	1.08007	0.733569	0.0924748	-0.163452	-0.462205
Chek2	ENSMUSG00000029521	chr5:110840017-110840017	1.47598	1.56008	1.44685	0.243786	0.0692084	0.389568	0.230233	-0.489839	-1.71448
Cherp	ENSMUSG00000052488	chr8:72475233-72475233	0.0599198	0.190758	0.733747	-0.268283	0.221225	-1.72939	0.125818	0.120371	-0.0863683
Chfr	ENSMUSG00000014668	chr5:110135840-110135840	0.888422	0.950441	0.908417	0.771919	1.11133	0.383803	-0.22467	0.186525	0.167485
Chic1	ENSMUSG00000031327	chrX:103356476-103356476	0.941573	0.733093	0.729156	0.245069	-0.444959	0.818638	0.289856	0.0983109	0.13561
Chic2	ENSMUSG00000029229	chr5:75044774-75044774	-0.336723	-0.525772	-0.0725966	0.228896	0.519417	-0.213312	-0.475491	-0.838343	-0.606151
Chid1	ENSMUSG00000025512	chr7:141539816-141539816	-0.348867	-0.395129	-0.0604648	-0.0217871	-0.751851	0.363724	-0.11458	-0.142031	-0.169231
Chka	ENSMUSG00000024843	chr19:3851773-3851773	1.26842	1.10023	0.770572	0.15789	1.09823	-0.662103	-1.23849	-0.688547	-0.406794
Chkb	ENSMUSG00000022617	chr15:89429696-89429696	0.898827	0.468409	-0.102064	-0.104339	0.872055	0.545696	-0.440667	0.0685976	0.244943
Chl1	ENSMUSG00000030077	chr6:103510876-103510876	-1.00365	-0.987201	-0.771789	2.47383	1.03165	1.58388	3.02542	3.53695	3.40641
Chm	ENSMUSG00000025531	chrX:113185517-113185517	-0.442928	-0.413182	0.508967	0.582544	-0.185843	-0.169505	-0.213403	0.147244	-0.0821061
Chmp2a	ENSMUSG00000033916	chr7:13034777-13034777	0.623284	0.477965	0.434885	0.282629	0.0770075	0.54266	-0.311732	-0.64772	-0.33537
Chmp2b	ENSMUSG00000004843	chr16:65562697-65562697	-0.691127	-0.880307	-0.380052	-0.601566	-0.449974	-0.354898	-0.484107	-0.72956	-0.698931
Chmp3	ENSMUSG00000053119	chr6:71543797-71543797	-0.601484	-0.564473	-0.0531977	-0.389576	-0.486112	-0.26834	0.203138	-0.302694	-0.291341
Chmp4b	ENSMUSG00000038467	chr2:154651705-154651705	-0.4318	-0.399021	-0.259723	-0.0947585	-0.162456	0.229377	-0.147586	-0.4872	-0.284253
Chmp5	ENSMUSG00000028419	chr4:40948407-40948407	-0.0897717	-0.111396	-0.087045	0.097787	0.132744	-0.148756	0.29359	0.00250019	0.0948718
Chmp6	ENSMUSG00000025371	chr11:119913810-119913810	-0.739746	-0.502824	0.115987	0.0973218	0.28509	-0.332996	0.000113378	-0.188179	-0.0111196
Chmp7	ENSMUSG00000034190	chr14:69732570-69732570	0.267442	0.278724	0.360061	0.401475	0.607217	0.0194003	0.0130722	-0.00636225	0.0342132
Chn1	ENSMUSG00000056486	chr2:73775346-73775346	0.979103	0.971738	0.885395	1.20547	2.12159	-0.415438	-0.658695	-0.829614	-1.07006
Chodl	ENSMUSG00000022860	chr16:78930948-78930948	0.290888	0.18535	0.196137	0.366538	0.376123	-0.176261	-0.680857	0.0553118	0.396719
Chordc1	ENSMUSG00000001774	chr9:18292267-18292267	-0.487008	-0.252005	0.0806381	-0.250942	0.21813	-0.0542474	-0.470904	-0.703081	-0.452005
Chpf	ENSMUSG00000032997	chr1:75479271-75479271	-1.06853	-0.934783	-0.896842	-0.426893	-0.45661	0.418085	0.294703	-0.0935815	-0.131011
Chpf2	ENSMUSG00000038181	chr5:24586741-24586741	-1.66841	-1.69216	-0.777313	-0.488475	-1.20604	1.33649	1.36949	1.02895	0.953401
Chpt1	ENSMUSG00000060002	chr10:88476440-88476440	0.765611	0.630612	0.702288	0.150972	-0.873972	0.0802241	-0.0385475	0.48086	0.662141
Chrac1	ENSMUSG00000068391	chr15:73090392-73090392	0.033556	0.23758	0.330466	0.315184	0.0919432	0.179909	-0.398854	-0.613876	-0.196019
Chrm3	ENSMUSG00000046159	chr13:10360844-10360844	-0.315869	0.00632059	0.0291393	2.02546	-1.06464	0.54266	1.4988	0.632694	-0.175409
Chrnb1	ENSMUSG00000041189	chr11:69795943-69795943	0.391817	0.215102	0.0931417	-0.459022	-0.287678	-0.0478911	-0.494873	-1.17238	-0.850729
Chst11	ENSMUSG00000034612	chr10:82985498-82985498	-1.7944	-1.56008	-1.92239	0.887828	0.191423	-0.791817	0.0368847	0.425505	0.00168743
Chst12	ENSMUSG00000036599	chr5:140505550-140505550	-1.01504	-1.19721	-1.06151	-1.41418	-1.74668	0.403975	-0.32625	-0.745237	-0.714055
Chst14	ENSMUSG00000074916	chr2:118926496-118926496	-2.14046	-2.37889	-2.0843	-1.62493	-1.89548	-0.954146	0.47826	0.146717	0.00299605
Chst15	ENSMUSG00000030930	chr7:132316714-132316714	-0.137975	-0.0375142	-0.39181	-0.393223	0.0364681	0.422323	1.19718	1.28393	0.868528
Chst2	ENSMUSG00000033350	chr9:95406722-95406722	-1.92332	-1.86677	-1.32095	0.414583	0.272226	-0.0139317	0.743549	0.455611	0.397655
Chst3	ENSMUSG00000057337	chr10:60188707-60188707	0.828957	1.38362	0.728559	3.53589	1.55124	0.308111	2.08602	2.44239	2.43471
Chst7	ENSMUSG00000037347	chrX:20059560-20059560	-1.90725	-1.86937	-1.5242	2.30583	-0.898925	-0.0852158	-1.06931	-1.54932	-1.07911
Chsy1	ENSMUSG00000032640	chr7:66109515-66109515	-0.424653	-0.372462	-0.163405	0.381248	-0.058487	0.345091	0.742535	0.77746	0.508634
Chsy3	ENSMUSG00000058152	chr18:59175401-59175401	-0.720948	-0.793137	-0.285619	0.222695	-0.318187	-4.87365	0.616701	0.441466	0.709762
Chtf18	ENSMUSG00000019214	chr17:25727371-25727371	1.51102	1.62968	1.55087	0.60159	0.401874	0.433687	-0.103863	-0.457252	-1.34544
Chtf8	ENSMUSG00000046691	chr8:106893593-106893593	-0.206644	-0.00283329	0.0122505	-0.215082	0.229428	0.0177885	-0.169357	-0.363619	-0.271725
Chuk	ENSMUSG00000025199	chr19:44107480-44107480	0.60986	0.633654	0.199519	0.368053	0.372661	-0.318895	-0.147321	0.0990409	-0.0566789
Churc1	ENSMUSG00000090258	chr12:76765538-76765538	0.398209	0.4291	0.315493	-0.00493397	0.0255363	0.495503	-0.421052	-0.917823	-0.589955
Ciao1	ENSMUSG00000003662	chr2:127247816-127247816	0.0428489	-0.0709422	0.168628	-0.231049	-0.203392	-0.832226	-0.424431	-0.557029	-0.388348
Ciapin1	ENSMUSG00000031781	chr8:94838358-94838358	0.51106	0.700259	1.0076	0.053299	0.172039	-0.700225	-0.859534	-1.10746	-0.872812
Cib1	ENSMUSG00000030538	chr7:80232813-80232813	0.564704	0.517527	0.328845	-0.784349	-0.565388	0.206953	-0.72197	-1.06625	-0.824786
Cib2	ENSMUSG00000037493	chr9:54560218-54560218	0.137634	0.0528695	-0.79865	0.710219	0.977722	0.925003	-0.588382	-0.347453	0.0775546
Cic	ENSMUSG00000005442	chr7:25267704-25267704	-0.613196	-0.417141	-0.238539	-0.334163	0.261264	0.0648084	0.616385	1.01937	0.66197
Cinp	ENSMUSG00000021276	chr12:110889145-110889145	0.390903	0.616697	0.699796	0.611692	0.36465	-0.754228	-0.768789	-1.1492	-0.695597
Cir1	ENSMUSG00000041777	chr2:73312701-73312701	0.490834	0.103387	0.351935	-0.323635	0.415417	0.0249014	0.380657	0.0797919	0.156357
Cirbp	ENSMUSG00000045193	chr10:80165985-80165985	1.82864	1.62381	0.791477	0.608719	1.35029	0.324605	-0.0501472	0.695203	1.01259
Cirh1a	ENSMUSG00000041438	chr8:106893640-106893640	0.300681	0.41589	0.512157	-0.2428	-0.53976	-0.734572	-1.04053	-1.09966	-1.00613
Cisd1	ENSMUSG00000037710	chr10:71344954-71344954	1.23118	1.10444	0.675635	0.626015	0.635083	-0.427382	-1.05471	-1.18712	-0.898466
Cisd2	ENSMUSG00000028165	chr3:135423925-135423925	-0.532712	-0.436325	0.0337287	0.309755	0.548348	-0.762942	-0.648144	-0.447035	-0.667986
Cisd3	ENSMUSG00000078695	chr11:97685953-97685953	0.325711	0.475464	0.360838	-0.759088	-0.699392	0.559263	-1.73118	-1.9362	-1.18547
Cit	ENSMUSG00000029516	chr5:115845278-115845278	1.42741	1.40479	1.17338	0.703387	0.861968	0.949887	0.380657	0.444796	-2.14742
Cited2	ENSMUSG00000039910	chr10:17723228-17723228	-1.0331	-1.08781	-0.884368	-1.44473	0.699465	-1.95106	-2.02441	-1.51999	-1.44905
Ciz1	ENSMUSG00000039205	chr2:32352327-32352327	-0.412768	-0.570812	-0.672043	0.0570132	0.481987	-0.567614	0.23109	0.200245	0.208423
Ckap2	ENSMUSG00000037725	chr8:22185819-22185819	0.864708	0.723594	0.478032	1.09284	-0.0567393	0.846198	0.950568	-0.0106523	-1.19245
Ckap2l	ENSMUSG00000048327	chr2:129297212-129297212	1.18292	1.13785	0.464147	1.28727	0.881868	0.54266	0.44896	-0.218219	-2.00023
Ckap4	ENSMUSG00000046841	chr10:84533888-84533888	-1.77281	-1.44509	-0.730644	-1.30548	-0.734198	0.0578108	0.193881	0.0328015	0.184453
Ckap5	ENSMUSG00000040549	chr2:91526762-91526762	1.22209	1.16081	0.857191	1.15524	0.886722	-0.188828	0.238285	0.432396	0.145926
Ckb	ENSMUSG00000001270	chr12:111672338-111672338	1.56498	1.26626	1.77536	3.59571	1.77491	0.184685	-0.505155	-0.498869	-0.586113
Cks1b	ENSMUSG00000028044	chr3:89418383-89418383	0.931134	0.948615	0.796244	0.709711	-0.217504	0.0616929	-0.283037	-0.949634	-1.12238
Cks2	ENSMUSG00000062248	chr13:51645232-51645232	1.76056	1.70461	1.31658	1.06976	0.431246	0.380625	-0.753178	-1.62336	-1.93354
Clasp1	ENSMUSG00000064302	chr1:118389344-118389344	-0.346758	-0.161163	-0.158401	0.418713	0.643512	-0.239779	-0.0177014	0.587363	0.0530426
Clasp2	ENSMUSG00000033392	chr9:113812586-113812586	0.478471	0.38979	0.469326	0.460241	1.49444	0.123621	0.0315618	0.786861	0.803316
Clasrp	ENSMUSG00000061028	chr7:19604468-19604468	0.650565	0.603422	0.11231	0.599344	0.927091	0.32604	-0.410864	-0.173268	0.0508854
Clca1	ENSMUSG00000056025	chr3:144760977-144760977	0.128003	0.128616	0.0113564	-0.18634	-1.77229	0.633284	1.18083	2.17036	1.25781
Clca2	ENSMUSG00000028262	chr3:144819494-144819494	-3.07245	-2.90853	-2.37752	-3.35342	0.202187	1.48137	0.924054	2.37877	2.63024
Clcc1	ENSMUSG00000027884	chr3:108653913-108653913	0.437755	0.238797	0.275006	0.552196	0.0983663	0.893283	0.846056	0.446515	0.679534
Clcf1	ENSMUSG00000040663	chr19:4214238-4214238	-1.93027	-1.12762	-1.53672	-1.85329	-1.71592	-0.710788	-0.422477	0.448888	1.2078
Clcn2	ENSMUSG00000022843	chr16:20716117-20716117	1.17257	0.884963	1.13074	0.0736357	0.372162	0.201874	0.49104	0.218737	0.255111
Clcn3	ENSMUSG00000004319	chr8:60983300-60983300	2.07377	2.05334	1.5943	2.14887	1.51555	-0.648509	0.0266273	0.544503	0.683912
Clcn4-2	ENSMUSG00000000605	chr7:7299511-7299511	-1.73225	-1.5419	-1.53807	0.560891	0.984218	-0.94636	-0.0271911	0.356868	0.408187
Clcn5	ENSMUSG00000004317	chrX:7188714-7188714	-0.152445	-0.263734	-0.386097	0.489494	-1.31213	0.244177	-0.0914796	0.332387	-0.305155
Clcn6	ENSMUSG00000029016	chr4:148038821-148038821	0.545601	0.276247	0.83154	0.663426	1.04191	-0.472201	0.0828508	0.898527	0.607986
Clcn7	ENSMUSG00000036636	chr17:25133391-25133391	-0.388818	-0.885347	-0.799148	-0.728819	-0.542742	-0.486734	0.0879214	0.0711028	0.0185806
Cldn1	ENSMUSG00000022512	chr16:26371841-26371841	-0.128864	-0.211635	0.580538	-0.167356	-1.77698	2.19331	1.76291	0.630936	0.32809
Cldn11	ENSMUSG00000037625	chr3:31149946-31149946	0.15854	-0.0252547	0.29647	1.41236	-1.76858	-0.0139317	4.24295	5.4354	5.61046
Cldn12	ENSMUSG00000046798	chr5:5514873-5514873	0.353391	0.418282	0.302062	0.296801	-0.0842747	-0.139507	-1.43676	-0.975902	-1.08773
Cldn15	ENSMUSG00000001739	chr5:136966616-136966616	-0.691527	-0.464933	-0.923182	-0.599511	-1.22689	3.9875	3.35005	2.75021	3.24812
Clec12a	ENSMUSG00000053063	chr6:129342691-129342691	0.746358	0.317042	0.0714644	0.110928	-0.0425644	1.32096	0.824068	-0.230884	-0.0620537
Clec14a	ENSMUSG00000045930	chr12:58269258-58269258	-0.514159	-0.179494	-0.310638	-0.358517	-2.08944	1.61601	2.69165	2.12605	1.96787
Clec16a	ENSMUSG00000068663	chr16:10545364-10545364	-1.09966	-0.873454	0.00115864	0.202326	0.506674	0.296134	-0.262019	0.298492	0.256471
Clec1a	ENSMUSG00000033082	chr6:129452000-129452000	-0.382166	-0.396529	-0.435656	-0.473219	-0.619368	5.47988	4.78877	2.88555	2.18843
Clec2d	ENSMUSG00000030157	chr6:129180615-129180615	-2.1077	-2.12718	-1.84219	-1.80276	-1.4579	1.45626	0.0362726	-0.720065	-0.149625
Clec3b	ENSMUSG00000025784	chr9:123150946-123150946	0.701999	0.318733	0.374082	0.297695	0.219019	-0.0139317	2.52176	3.32872	4.83501
Clec4d	ENSMUSG00000030144	chr6:123262107-123262107	-1.05748	-1.52693	-3.66871	-4.06213	-2.00682	1.6354	0.596274	-0.191546	-0.248925
Clec4n	ENSMUSG00000023349	chr6:123229854-123229854	1.28018	0.777952	-1.66627	-1.69512	-1.86696	5.54264	4.68479	3.44239	3.53369
Clec7a	ENSMUSG00000079293	chr6:129472777-129472777	-0.970922	-1.07106	-1.9255	-2.11877	0.202187	-3.71569	0.317749	-0.0323935	0.372277
Clic1	ENSMUSG00000007041	chr17:35049966-35049966	-0.733201	-0.816069	-0.875445	-0.166093	-1.0761	0.422843	0.41001	-0.223176	-0.187778
Clic4	ENSMUSG00000037242	chr4:135272814-135272814	0.0499633	0.103489	-0.396812	0.847226	-0.12281	-0.718108	0.00414364	0.687929	0.738658
Clint1	ENSMUSG00000006169	chr11:45852051-45852051	-0.385554	-0.311739	-0.1525	-0.295224	-0.295457	-0.149544	0.371692	0.355166	0.107794
Clip1	ENSMUSG00000049550	chr5:123684322-123684322	-0.575058	-0.684957	-1.25509	-1.17921	0.290637	0.339832	0.057362	0.38952	0.0904011
Clip2	ENSMUSG00000063146	chr5:134552434-134552434	-1.6934	-1.7208	-1.4929	0.0742399	0.763758	0.375914	0.313244	0.322478	0.258102
Clip3	ENSMUSG00000013921	chr7:30291672-30291672	-1.90902	-1.8578	-2.20593	-0.401322	1.01394	0.170256	0.474861	0.529361	0.254788
Clk1	ENSMUSG00000026034	chr1:58424066-58424066	1.28441	0.800698	0.491045	0.310957	0.935248	0.258125	0.346267	0.617627	0.969117
Clk2	ENSMUSG00000068917	chr3:89164795-89164795	0.426537	0.346195	0.560439	0.28044	0.639813	0.363057	-0.00137383	0.136186	0.446698
Clk3	ENSMUSG00000032316	chr9:57765860-57765860	0.476901	0.0282061	0.0624668	0.292757	0.624069	-0.490251	-0.716122	-0.608484	-0.384484
Clk4	ENSMUSG00000020385	chr11:51261730-51261730	0.748177	0.406153	0.34154	0.457406	1.00261	0.758677	0.467551	0.417638	0.996722
Clmn	ENSMUSG00000021097	chr12:104865076-104865076	1.42961	1.18524	0.805438	-0.0452056	-0.147902	1.3305	0.934613	1.31767	0.808659
Cln3	ENSMUSG00000030720	chr7:126585817-126585817	0.10535	-0.155656	-0.034769	-0.417053	-0.0396016	-0.209552	-0.00692003	-0.0774407	-0.142017
Cln5	ENSMUSG00000022125	chr14:103070216-103070216	-0.36503	-0.318339	-0.0738879	-0.528864	-1.4494	-0.32337	0.446369	0.184442	-0.00559198
Cln6	ENSMUSG00000032245	chr9:62838785-62838785	1.10032	0.584295	0.169184	-0.158488	-0.76347	1.42881	0.643839	0.261106	0.132129
Cln8	ENSMUSG00000026317	chr8:14881335-14881335	-0.0542834	-0.167526	-0.136461	0.0539828	-0.303745	-0.45082	-0.235726	-0.336565	0.254189
Clns1a	ENSMUSG00000025439	chr7:97696634-97696634	0.43703	0.514281	0.626913	0.333715	0.358033	0.110483	-0.175107	-0.727122	-0.413391
Clock	ENSMUSG00000029238	chr5:76304548-76304548	0.053761	0.0688807	0.231196	0.160408	-0.287958	-1.3039	-0.987745	-0.0456387	-0.243793
Clp1	ENSMUSG00000027079	chr2:84727350-84727350	1.1256	1.32036	1.07802	0.155023	-0.251972	0.516773	-0.404177	-0.314712	-0.0130871
Clpb	ENSMUSG00000001829	chr7:101663633-101663633	1.15906	1.075	0.930092	0.601007	-0.261034	0.320924	-0.311123	-0.422437	-0.470576
Clpp	ENSMUSG00000002660	chr17:56990264-56990264	0.294691	0.302574	0.597502	0.314234	0.188749	0.281776	-0.975492	-1.19709	-1.132
Clptm1	ENSMUSG00000002981	chr7:19665030-19665030	-0.239435	-0.450034	-0.261046	-0.346066	-0.297088	-0.690852	-0.103863	0.10724	0.15307
Clptm1l	ENSMUSG00000021610	chr13:73604002-73604002	-1.07145	-1.18007	-0.759359	-0.418479	-0.15625	-0.488176	-0.097444	-0.199646	-0.103643
Clpx	ENSMUSG00000015357	chr9:65294260-65294260	0.287978	0.237882	0.166616	0.131288	-0.0856736	-0.733636	-0.433125	-0.274767	-0.146478
Clspn	ENSMUSG00000042489	chr4:126556935-126556935	0.362451	0.494963	0.680689	0.499857	0.562617	0.54266	0.356993	0.336211	-1.00526
Clstn1	ENSMUSG00000039953	chr4:149586468-149586468	0.544077	0.203225	0.349925	0.320202	0.848895	-0.299788	0.540612	0.885697	0.590135
Clta	ENSMUSG00000028478	chr4:44004452-44004452	-0.334516	-0.353724	0.0579736	-0.293008	0.0214365	-0.349807	-0.767958	-1.15062	-1.00814
Cltb	ENSMUSG00000047547	chr13:54611344-54611344	0.00244263	0.13778	0.462175	0.441165	0.474911	-0.272217	-0.8878	-0.775055	-0.70904
Cltc	ENSMUSG00000047126	chr11:86757565-86757565	0.214916	0.1458	0.362229	0.255989	-0.179018	-0.13577	-0.291344	0.00862084	-0.319211
Clu	ENSMUSG00000022037	chr14:65968642-65968642	-1.03374	-1.14951	-2.50234	-1.06565	-0.28889	1.53988	2.2723	1.73651	1.69746
Cluap1	ENSMUSG00000014232	chr16:3908801-3908801	-0.216118	-0.136744	0.494277	0.614619	0.948878	0.12971	-0.420163	-0.686884	-0.116301
Clvs1	ENSMUSG00000041216	chr4:9269293-9269293	0.254487	0.255658	-0.0653107	0.334151	2.65495	7.55101	1.20895	1.13754	3.13163
Clybl	ENSMUSG00000025545	chr14:122181694-122181694	1.99105	1.80188	1.42273	0.459303	-0.534106	0.393872	-0.576251	-0.800203	-0.366784
Cmah	ENSMUSG00000016756	chr13:24376083-24376083	-0.0953859	-0.084256	0.0255148	-0.0830052	0.202187	0.00219375	-0.390825	-0.0269949	-0.449852
Cmas	ENSMUSG00000030282	chr6:142756686-142756686	0.952111	1.07479	0.972528	0.701831	0.947871	0.496445	0.191411	-0.37833	-0.313494
Cmc1	ENSMUSG00000039163	chr9:118150196-118150196	0.0656712	0.015997	0.195407	0.132867	0.00204771	1.34073	-0.52268	-0.918566	-0.891903
Cmpk1	ENSMUSG00000028719	chr4:114987241-114987241	0.00732408	-0.0689463	0.199941	0.0957729	0.540736	-0.241714	0.053232	-0.265921	-0.0206031
Cmpk2	ENSMUSG00000020638	chr12:26469204-26469204	-2.25014	-1.9627	-2.01348	-1.18232	0.00223951	3.30918	3.99966	4.18396	3.13163
Cmtm3	ENSMUSG00000031875	chr8:104340594-104340594	-3.62533	-3.63457	-2.36974	-1.1011	-1.04938	-0.300817	0.708059	0.462323	0.63249
Cmtm4	ENSMUSG00000096188	chr8:104395807-104395807	0.235814	-0.0265317	0.0413125	0.0564682	-0.0294121	-0.329546	-0.717847	-0.240517	-0.848486
Cmtm5	ENSMUSG00000040759	chr14:54936470-54936470	0.164781	0.0837759	-0.017886	2.53565	1.74351	-0.0139317	2.64766	3.42703	3.34432
Cmtm6	ENSMUSG00000032434	chr9:114731203-114731203	1.48104	1.32136	0.857508	0.392666	-0.263729	-0.684864	0.693389	0.711807	0.57149
Cmtm7	ENSMUSG00000032436	chr9:114781993-114781993	-0.605573	-0.336068	0.37413	-1.53213	-1.48196	-0.713949	-1.21226	-0.886348	-0.95487
Cnbp	ENSMUSG00000030057	chr6:87851106-87851106	0.264809	0.291697	0.411041	0.434573	0.295717	0.416448	-0.154908	-0.552083	-0.181853
Cndp2	ENSMUSG00000024644	chr18:84685633-84685633	0.728762	0.444444	0.406618	-0.480633	-0.265186	-0.715158	-0.421294	-0.900293	-0.849833
Cnih4	ENSMUSG00000062169	chr1:181150931-181150931	0.035984	-0.0400651	0.0713596	0.37607	-0.303975	-0.857132	-0.887187	-0.826179	-0.491466
Cnksr2	ENSMUSG00000025658	chrX:158043294-158043294	0.418771	0.530656	0.639457	1.16887	2.42849	-4.10285	-0.863852	0.561349	1.32925
Cnksr3	ENSMUSG00000015202	chr10:7212237-7212237	0.659584	0.788596	0.283135	0.517873	-0.740789	-0.499532	-0.581835	0.189196	0.560713
Cnn1	ENSMUSG00000001349	chr9:22099281-22099281	0.305109	-0.119719	-2.26242	-2.92957	-2.21457	-1.54265	-4.88816	-3.7321	-5.14565
Cnn2	ENSMUSG00000004665	chr10:79988584-79988584	-0.952122	-1.35111	-1.87984	-2.23937	-2.19522	-0.722598	-1.32834	-0.768652	-1.14502
Cnn3	ENSMUSG00000053931	chr3:121426541-121426541	0.329506	0.329186	0.439371	0.571714	0.536186	-1.00194	0.0491228	0.302769	0.0393162
Cnnm2	ENSMUSG00000064105	chr19:46761596-46761596	1.12635	1.13167	0.651163	-0.406616	-1.22517	0.581439	0.283595	-0.142301	-0.278715
Cnnm3	ENSMUSG00000001138	chr1:36511867-36511867	0.55907	0.512124	0.319563	0.0441034	0.878031	0.192593	0.724429	1.46676	1.38151
Cnot1	ENSMUSG00000036550	chr8:95807462-95807462	1.26128	1.20582	1.05131	0.525245	0.107344	0.12524	-0.152029	0.124588	-0.0312759
Cnot10	ENSMUSG00000056167	chr9:114640200-114640200	0.956755	0.925091	0.941316	0.502776	0.525826	0.812947	0.0850495	-0.11444	-0.0620537
Cnot2	ENSMUSG00000020166	chr10:116549163-116549163	0.669153	0.674406	0.628711	0.557924	0.548798	-0.00275838	-0.190516	-0.295449	-0.257717
Cnot3	ENSMUSG00000035632	chr7:3645290-3645290	0.480324	0.334981	0.515621	-0.0603514	0.410229	-0.186978	0.0889918	-0.12604	-0.0418147
Cnot4	ENSMUSG00000038784	chr6:35133737-35133737	0.895279	0.987734	0.867554	0.700341	0.115519	0.0940896	-0.116311	-0.343658	-0.171663
Cnot6	ENSMUSG00000020362	chr11:49712723-49712723	-0.124614	-0.0494201	0.0373365	0.689491	0.575602	0.300116	0.673858	0.88636	0.70674
Cnot6l	ENSMUSG00000034724	chr5:96161990-96161990	-0.293779	-0.277432	-0.148772	0.462383	-0.294881	0.119867	-0.225978	0.076353	0.0678921
Cnot7	ENSMUSG00000031601	chr8:40511754-40511754	0.765166	0.667936	0.897025	0.599563	1.10537	-0.178735	-0.284492	-0.359539	-0.245605
Cnot8	ENSMUSG00000020515	chr11:58104153-58104153	1.30969	0.961124	0.919362	0.454484	0.420306	-0.10473	0.183972	-0.0204594	0.126687
Cnp	ENSMUSG00000006782	chr11:100574904-100574904	-0.0338915	0.19315	0.00628695	0.737478	-0.130301	1.79935	2.11149	3.02119	3.03515
Cnpy2	ENSMUSG00000025381	chr10:128322459-128322459	-0.287484	-0.243708	0.227145	0.183819	-0.0561879	0.42324	-0.0592819	-0.283161	-0.171709
Cnpy3	ENSMUSG00000023973	chr17:46752214-46752214	-0.126209	-0.135131	0.157504	-0.0434199	-0.0165058	-0.125961	0.197002	0.000698437	0.211547
Cnpy4	ENSMUSG00000036968	chr5:138187485-138187485	-0.879781	-0.705616	-0.302555	0.0201904	-0.21991	-0.56027	-0.0199707	0.0103513	0.0366545
Cnrip1	ENSMUSG00000044629	chr11:17051818-17051818	-2.04311	-2.21334	-2.89261	0.82664	1.13764	0.20027	0.291364	0.143588	0.126902
Cnst	ENSMUSG00000038949	chr1:179546370-179546370	0.420373	0.385996	0.0575738	0.308519	0.742341	0.132341	-0.79673	-0.216394	-0.150791
Cntf	ENSMUSG00000079415	chr19:12765632-12765632	0.644813	0.719791	0.424886	0.659791	0.964154	-2.68326	-3.81108	-1.23905	0.0434864
Cntln	ENSMUSG00000038070	chr4:84884309-84884309	-1.08021	-1.07667	-0.8263	0.628659	0.454773	0.329493	0.531272	0.542651	0.395158
Cntn1	ENSMUSG00000055022	chr15:92128188-92128188	0.111075	0.102005	0.254855	4.42358	0.485234	0.123621	0.865176	0.444796	0.36361
Cntn6	ENSMUSG00000030092	chr6:104492922-104492922	0.286198	0.245277	0.318807	0.499129	1.3583	-0.0139317	3.35005	3.93868	3.51644
Cntrob	ENSMUSG00000032782	chr11:69300490-69300490	1.06052	0.972535	0.719762	0.629278	1.57397	-0.414613	0.528091	0.393661	0.218842
Coasy	ENSMUSG00000001755	chr11:101082565-101082565	0.369087	0.545706	0.21466	0.424225	0.351272	0.836994	0.347553	0.262591	0.21686
Cobll1	ENSMUSG00000034903	chr2:65238721-65238721	-2.74311	-2.58365	-2.39133	-1.03408	-1.58771	-0.895099	-0.762737	-0.271746	-0.671994
Coch	ENSMUSG00000020953	chr12:51593341-51593341	-0.898085	-0.737972	-0.976328	-0.958466	-0.928202	-1.2055	-3.49823	-4.33343	-5.14565
Cog1	ENSMUSG00000018661	chr11:113649169-113649169	-0.450571	-0.335484	-0.0264269	-0.106011	-0.106612	-0.335975	0.189503	0.323546	0.270374
Cog2	ENSMUSG00000031979	chr8:124520767-124520767	0.140318	-0.0396061	0.296212	-0.0846268	-0.0859319	0.259731	-0.0524582	0.130357	0.0323714
Cog3	ENSMUSG00000034893	chr14:75754493-75754493	0.458488	0.360435	0.337136	0.269888	0.0148634	0.760785	0.65982	0.5807	0.571642
Cog4	ENSMUSG00000031753	chr8:110846600-110846600	0.466465	0.479754	0.442326	-0.0956056	-0.476685	0.922744	0.115438	-0.126551	0.0366191
Cog5	ENSMUSG00000035933	chr12:31654869-31654869	0.585799	0.644249	0.642215	0.238978	0.297311	-0.27706	-0.15472	0.638383	0.377652
Cog6	ENSMUSG00000027742	chr3:53017223-53017223	0.578958	0.537809	0.214913	0.61276	0.393912	-0.273111	0.248066	0.126072	0.147452
Cog7	ENSMUSG00000034951	chr7:121981711-121981711	0.490443	0.573551	0.638674	-0.0561354	-0.456329	-0.770931	-0.0797211	-0.083023	-0.139178
Cog8	ENSMUSG00000031916	chr8:107056689-107056689	-0.529508	-0.329271	0.185392	-0.207899	0.0726896	0.603819	0.0495491	-0.242533	-0.352017
Coil	ENSMUSG00000033983	chr11:88970252-88970252	1.22328	1.37916	1.25758	0.478417	0.750553	-0.0780849	-0.575464	-0.66647	-0.362855
Col11a1	ENSMUSG00000027966	chr3:114030540-114030540	-1.72655	-1.62289	-1.41423	-0.24351	0.218372	-0.893687	-0.948713	-0.268225	-0.526768
Col12a1	ENSMUSG00000032332	chr9:79612970-79612970	-2.34349	-2.69607	-2.87923	-1.97975	-1.87886	-4.52365	-3.63279	-1.69813	-2.13662
Col14a1	ENSMUSG00000022371	chr15:55307750-55307750	-0.977511	-1.05366	-0.801364	-1.05845	-0.804098	1.01815	1.73122	3.19877	3.30657
Col15a1	ENSMUSG00000028339	chr4:47208161-47208161	0.373808	0.130681	0.221454	0.03033	-1.43953	0.734797	2.17267	3.02914	3.36843
Col16a1	ENSMUSG00000040690	chr4:130047840-130047840	-1.81905	-2.38948	-3.01003	-0.298664	-1.74435	1.45474	1.67862	2.20768	2.18801
Col18a1	ENSMUSG00000001435	chr10:77166548-77166548	1.76409	1.58506	0.541972	-0.0614448	-2.50706	2.43132	3.09712	2.40575	3.51929
Col1a1	ENSMUSG00000001506	chr11:94936224-94936224	-1.89172	-2.54319	-5.43023	-5.99825	-3.40788	-1.04246	0.472492	1.02181	1.07264	EMT/MET	up-regulated
Col1a2	ENSMUSG00000029661	chr6:4504814-4504814	-1.63618	-2.23854	-5.8916	-6.41161	-3.59447	-0.992449	-0.103863	-0.0651349	-0.0620537
Col20a1	ENSMUSG00000016356	chr2:180986535-180986535	0.108653	-0.0567711	-0.0983051	0.0504603	-0.0499996	-0.802709	0.270949	1.63918	1.53243
Col23a1	ENSMUSG00000063564	chr11:51289920-51289920	-0.035876	0.0278379	0.00940088	0.000790584	-1.33278	1.02826	3.09409	2.69197	2.44564
Col24a1	ENSMUSG00000028197	chr3:145292472-145292472	-1.02515	-0.95899	-1.00017	-1.10394	-1.36545	4.98785	5.17653	3.15655	3.34432
Col27a1	ENSMUSG00000045672	chr4:63214004-63214004	-1.36135	-1.26324	-0.824874	-0.614858	0.560247	0.755017	1.48442	2.72995	3.46262
Col28a1	ENSMUSG00000068794	chr6:8192617-8192617	-0.231202	-0.147083	-0.00032612	-0.0426432	0.312268	-0.544636	2.31	4.4121	3.36988
Col2a1	ENSMUSG00000022483	chr15:98004695-98004695	0.153874	0.397014	-0.239471	-2.19849	2.8725	-1.8618	-3.70669	-4.2352	-5.41031
Col3a1	ENSMUSG00000026043	chr1:45311538-45311538	-2.10634	-2.68475	-4.82437	-5.25049	-4.28688	1.79495	1.39389	1.61005	1.68674	EMT/MET	up-regulated
Col4a1	ENSMUSG00000031502	chr8:11312826-11312826	-1.13408	-1.63522	-2.79276	-2.66329	-0.857102	-1.18778	0.0571528	0.70958	0.441593
Col4a2	ENSMUSG00000031503	chr8:11312805-11312805	-1.25386	-1.82114	-3.04634	-3.17495	-0.952863	-1.02514	0.546609	0.752872	0.33336
Col4a3bp	ENSMUSG00000021669	chr13:96542618-96542618	0.126347	0.233361	0.332827	-0.466115	-0.211535	-1.02884	-0.459685	-0.206639	-0.38638
Col4a5	ENSMUSG00000031274	chrX:141475385-141475385	-2.75348	-2.7698	-2.62555	-1.16021	-0.503896	-0.946175	-0.344152	0.109542	-0.477673
Col4a6	ENSMUSG00000031273	chrX:141474076-141474076	-1.15862	-0.962866	-0.746547	-0.572915	0.548087	-1.49989	-0.505938	-0.301049	-0.733998
Col5a1	ENSMUSG00000026837	chr2:27886425-27886425	-1.96318	-2.46347	-2.57756	-2.74965	-2.58131	-0.603266	0.721672	1.15166	0.945352	EMT/MET	up-regulated
Col5a2	ENSMUSG00000026042	chr1:45503282-45503282	-2.75681	-2.7941	-2.47756	-2.45329	-1.61289	-2.9375	-1.48798	-1.06999	-1.11106
Col5a3	ENSMUSG00000004098	chr9:20815067-20815067	-1.0349	-1.67268	-2.8559	-1.24311	-1.8023	-0.380602	1.15942	2.33218	2.31845
Col6a1	ENSMUSG00000001119	chr10:76726168-76726168	-1.99732	-2.59614	-4.72848	-4.54798	-4.55729	-0.143669	1.23392	1.23168	1.09164	EMT/MET	up-regulated
Col6a2	ENSMUSG00000020241	chr10:76623630-76623630	-1.66756	-2.21442	-3.06838	-3.30936	-3.98332	-0.355419	1.35121	0.799258	0.975564
Col6a3	ENSMUSG00000048126	chr1:90843952-90843952	-1.92609	-2.41436	-4.81317	-4.79012	-4.48503	1.08175	2.42621	2.31549	1.9972	EMT/MET	up-regulated
Col6a5	ENSMUSG00000091345	chr9:105960643-105960643	0.785566	0.821542	0.393201	0.148419	0.202187	0.986425	4.66286	5.03406	5.7969
Col6a6	ENSMUSG00000043719	chr9:105828160-105828160	0.121453	0.164732	0.170853	0.0536755	0.202187	-0.0139317	3.47595	4.15766	4.62579
Col7a1	ENSMUSG00000025650	chr9:108953586-108953586	-1.62204	-1.92705	-2.32095	-2.02448	-1.8284	0.726365	0.0169443	-0.173104	0.495617
Col8a1	ENSMUSG00000068196	chr16:57754737-57754737	-1.96167	-2.40779	-2.84899	-2.9979	-2.54018	-0.710265	-1.41291	-1.04887	-1.48326
Colec12	ENSMUSG00000036103	chr18:9707648-9707648	-1.57542	-1.60647	-1.97069	-2.61048	-3.4436	0.642348	2.8329	2.14053	1.6818
Commd1	ENSMUSG00000051355	chr11:22982382-22982382	0.759658	0.791363	0.797453	0.74547	0.245984	0.289632	-0.78635	-1.02488	-0.928346
Commd10	ENSMUSG00000042705	chr18:46958862-46958862	1.19342	1.0433	1.09804	0.782791	0.104264	-0.244627	-0.665504	-0.637388	-0.592333
Commd2	ENSMUSG00000036513	chr3:57651693-57651693	0.151656	0.210573	0.302347	0.20171	0.501994	0.149889	-1.13484	-1.36888	-1.03868
Commd3	ENSMUSG00000051154	chr2:18672423-18672423	-1.21617	-1.24311	-1.34623	0.00100304	-0.0267243	-0.21355	-0.0340824	-0.49045	-0.374481
Commd4	ENSMUSG00000032299	chr9:57158299-57158299	0.227109	0.0996849	0.592966	-0.00356006	0.320018	-0.203717	-0.682616	-0.794738	-0.813816
Commd5	ENSMUSG00000055041	chr15:76899910-76899910	-0.0653872	0.404682	0.650722	-0.0886179	-0.281978	-0.530514	-0.501715	-0.572	-0.620407
Commd6	ENSMUSG00000075486	chr14:101640686-101640686	0.0637634	0.177691	0.296438	0.314183	0.278938	0.083714	-0.807447	-1.13905	-0.815935
Commd7	ENSMUSG00000056941	chr2:153632781-153632781	-0.454344	-0.398232	-0.561091	-0.179917	0.429606	0.339126	-0.396529	-0.751759	-0.449852
Commd8	ENSMUSG00000029213	chr5:72168183-72168183	-0.124827	-0.121125	0.262078	-0.161224	0.206799	0.145955	-0.621332	-0.58676	-0.606597
Commd9	ENSMUSG00000027163	chr2:101886247-101886247	-0.513341	-0.705958	-0.193597	0.0166002	0.328713	-0.485551	-1.33001	-1.35666	-1.11068
Comp	ENSMUSG00000031849	chr8:70373548-70373548	-0.729562	-0.765496	-0.768119	-1.33084	-1.73615	-0.0139317	3.47595	3.23731	4.17837
Comt	ENSMUSG00000000326	chr16:18426852-18426852	-1.75914	-1.65186	-1.07896	-0.343739	-0.348819	-0.655846	-0.34558	0.033556	0.0884009
Comtd1	ENSMUSG00000021773	chr14:21848977-21848977	0.00773291	-0.14637	0.323642	-0.120855	-0.153807	0.0308226	-0.980152	-1.20841	-1.4314
Copa	ENSMUSG00000026553	chr1:172082529-172082529	-0.210197	-0.441679	-0.152689	0.166278	-0.112372	-0.259557	0.462326	0.604756	0.398657
Copb1	ENSMUSG00000030754	chr7:114254680-114254680	0.0548368	-0.136732	-0.0845192	0.0184005	-0.282854	-0.437827	0.317166	0.147656	0.168997
Copb2	ENSMUSG00000032458	chr9:98563721-98563721	0.00898111	-0.0364942	0.144464	0.0943154	-0.286387	-0.0359099	0.156551	-0.330639	-0.129931
Cope	ENSMUSG00000055681	chr8:70302518-70302518	0.242794	0.0612117	0.0868914	0.294521	0.0640429	0.111644	-0.0987009	-0.414081	-0.0542463
Copg2	ENSMUSG00000025607	chr6:30896730-30896730	1.24365	1.04255	1.0922	0.712919	0.403526	0.353504	0.158538	-0.00562282	0.270568
Cops2	ENSMUSG00000027206	chr2:125859139-125859139	0.102884	0.0834288	0.416129	0.367417	-0.248005	0.44074	0.0357362	-0.223807	-0.0439658
Cops3	ENSMUSG00000019373	chr11:59818687-59818687	0.805615	0.802154	0.903232	0.779781	0.390737	0.652189	-0.263429	-0.40447	-0.244762
Cops4	ENSMUSG00000035297	chr5:100518309-100518309	0.530971	0.560829	0.56556	0.358216	0.349907	-0.0498343	-0.589851	-0.660099	-0.602885
Cops5	ENSMUSG00000025917	chr1:10038127-10038127	0.331371	0.31639	0.26446	0.18169	0.216765	-0.502164	-0.825459	-1.1276	-0.736373
Cops6	ENSMUSG00000019494	chr5:138161071-138161071	-0.39347	-0.407765	0.0402794	-0.126549	-0.160176	-0.0862645	-0.711326	-1.02564	-0.807862
Cops7a	ENSMUSG00000030127	chr6:124965538-124965538	0.205063	0.310984	0.352199	0.00428696	-0.540177	-0.375882	0.139089	-0.144357	-0.0457351
Cops7b	ENSMUSG00000026240	chr1:86582904-86582904	0.244248	0.337133	0.481138	0.420664	0.319724	-0.219815	-0.306632	-0.549373	-0.424048
Cops8	ENSMUSG00000034432	chr1:90602981-90602981	-0.00242938	0.0708959	0.033331	0.0594116	0.522755	-0.528689	-0.636155	-0.540139	-0.207802
Copz1	ENSMUSG00000060992	chr15:103272911-103272911	0.518384	0.512027	0.576441	0.255713	0.206563	0.870009	-0.358229	-0.679516	-0.478408
Copz2	ENSMUSG00000018672	chr11:96849870-96849870	0.0702586	-0.817268	-1.64042	-1.09104	-2.04568	0.462364	-0.366386	-0.471084	-0.0496046
Coq10a	ENSMUSG00000039914	chr10:128370032-128370032	0.0197154	-0.0826036	-0.0195008	0.225526	0.318733	-0.162083	-0.648144	-0.881479	-0.727395
Coq10b	ENSMUSG00000025981	chr1:55052770-55052770	-1.03573	-0.836098	-0.498627	-0.542225	0.170266	-2.28776	-1.39119	-1.15571	-1.01507
Coq2	ENSMUSG00000029319	chr5:100674284-100674284	0.0505184	0.108222	0.105981	0.511576	0.370309	0.0866311	-0.304608	-0.453427	0.0841992
Coq3	ENSMUSG00000028247	chr4:21879673-21879673	0.96832	0.574442	0.356031	0.41639	-0.218956	-0.192966	-1.32103	-1.51098	-1.65508
Coq4	ENSMUSG00000026798	chr2:29787493-29787493	0.0830283	0.211192	0.854109	0.237852	0.134204	-0.0753541	-1.09172	-1.51738	-0.975866
Coq5	ENSMUSG00000041733	chr5:115279666-115279666	0.414863	0.382486	0.575074	0.473274	0.0238716	-0.67313	-0.45652	-0.308309	-0.370818
Coq6	ENSMUSG00000021235	chr12:84361657-84361657	0.604853	0.55805	0.657269	0.452859	0.466898	-0.291565	-0.118894	-0.564288	-0.38508
Coq7	ENSMUSG00000030652	chr7:118533356-118533356	0.957274	1.05072	1.14969	1.12198	0.612607	0.0856395	-0.5991	-0.837125	-0.706129
Coq9	ENSMUSG00000031782	chr8:94838321-94838321	-0.228086	-0.0915108	0.0971243	0.197586	-0.14055	-0.686597	-0.00821399	-0.270496	-0.175409
Coro1b	ENSMUSG00000024835	chr19:4148619-4148619	-0.38595	-0.54568	-0.205226	-0.518242	-0.511538	-0.0872866	-0.0602534	-0.11409	-0.24629
Coro1c	ENSMUSG00000004530	chr5:113908705-113908705	-0.0341362	0.127502	0.248635	0.508633	0.299095	-0.589593	-0.219931	0.0918413	0.0424529
Coro2b	ENSMUSG00000041729	chr9:62537044-62537044	1.93482	1.94245	1.23828	2.67773	2.13084	1.13087	1.83188	2.35996	2.7588
Coro7	ENSMUSG00000039637	chr16:4679777-4679777	0.820766	0.776075	0.925064	0.204251	0.480696	-0.257944	0.178615	0.678156	0.103068
Cotl1	ENSMUSG00000031827	chr8:119840579-119840579	1.07582	0.854106	0.104662	1.32932	0.543157	1.16289	1.04642	0.546173	0.219191
Cox10	ENSMUSG00000042148	chr11:64079466-64079466	0.731282	0.47045	0.471241	0.133233	0.191506	-0.656457	-1.95678	-1.58641	-1.21046	Oxidative Phosphorylation
Cox11	ENSMUSG00000020544	chr11:90638173-90638173	0.948675	1.1822	0.959686	0.323335	0.212839	0.969931	-0.217756	-0.66647	-0.126009	Oxidative Phosphorylation
Cox15	ENSMUSG00000040018	chr19:43753000-43753000	0.386239	0.440113	0.590558	0.502031	0.102284	-0.907335	0.588269	0.359139	0.14836	Oxidative Phosphorylation
Cox16	ENSMUSG00000091803	chr12:81485110-81485110	0.754249	0.80482	0.644062	1.09784	0.310096	0.329078	-1.19557	-1.62665	-1.07939
Cox17	ENSMUSG00000046516	chr16:38346991-38346991	0.0648573	0.161785	0.373419	0.192416	-0.189989	0.52968	-1.20172	-1.32676	-0.894109	Oxidative Phosphorylation
Cox18	ENSMUSG00000035505	chr5:90224001-90224001	0.305157	0.299362	0.0190595	-0.251823	0.0504866	-0.860321	-1.09285	-1.41117	-1.17882
Cox19	ENSMUSG00000045438	chr5:139345233-139345233	-0.40106	-0.347601	0.0133756	0.0397173	0.673599	0.644299	-1.23849	-1.26346	-1.13294
Cox5a	ENSMUSG00000000088	chr9:57521232-57521232	0.492583	0.564163	0.691243	0.346344	0.311513	-0.228085	-1.26839	-1.68116	-1.24502	Oxidative Phosphorylation
Cox5b	ENSMUSG00000061518	chr1:36691487-36691487	0.317591	0.358157	0.456071	0.179059	0.296098	0.367922	-0.733229	-1.17403	-0.765985	Oxidative Phosphorylation
Cox6a1	ENSMUSG00000041697	chr5:115348981-115348981	0.0935643	0.187746	0.374904	0.283161	0.0395671	0.12299	-0.827768	-1.06722	-0.780616	Oxidative Phosphorylation		1.067	1.13898	1.29675	1.21686	1.02781	1.08899	0.5634	0.477237	0.582118
Cox6b1	ENSMUSG00000036751	chr7:30626151-30626151	0.529417	0.478013	0.542963	0.590955	0.105539	0.744275	-0.855266	-1.24382	-1.07844	Oxidative Phosphorylation
Cox6b2	ENSMUSG00000051811	chr7:4752972-4752972	2.54379	2.16009	1.90225	0.712323	-2.31315	1.90501	0.400741	-0.518157	-0.858007	Oxidative Phosphorylation
Cox6c	ENSMUSG00000014313	chr15:35935331-35935331	0.647694	0.722746	0.636498	0.557463	0.12137	0.599787	-0.503485	-1.04616	-0.745783	Oxidative Phosphorylation
Cox7a2	ENSMUSG00000032330	chr9:79759853-79759853	0.607743	0.659325	0.525981	0.494256	0.445061	0.395995	-1.61584	-2.14708	-1.73467	Oxidative Phosphorylation
Cox7a2l	ENSMUSG00000024248	chr17:83514333-83514333	0.892157	0.851215	0.572908	0.962572	0.358653	-0.0385025	-0.171036	-0.538335	-0.496497	Oxidative Phosphorylation
Cox7b	ENSMUSG00000031231	chrX:106015700-106015700	0.597484	0.558877	0.606726	0.361446	-0.218744	-0.546037	-1.37962	-1.93248	-1.5061	Oxidative Phosphorylation
Cox7c	ENSMUSG00000017778	chr13:86046460-86046460	0.978414	0.961995	0.744464	0.805935	0.28317	0.324831	-0.745506	-1.37622	-0.902343	Oxidative Phosphorylation
Cox8a	ENSMUSG00000035885	chr19:7217616-7217616	0.372758	0.400525	0.422538	0.489142	-0.145006	-0.448523	-0.501464	-0.754349	-0.696786	Oxidative Phosphorylation
Cp	ENSMUSG00000003617	chr3:19957054-19957054	-0.395465	-0.597185	-0.895206	0.782195	-1.36905	1.65409	2.81161	2.41063	2.13823
Cpa6	ENSMUSG00000042501	chr1:10719945-10719945	-1.3094	-1.8472	-1.38409	-1.70959	-1.6064	-0.0683989	-0.888696	-0.81824	-0.446197
Cpd	ENSMUSG00000020841	chr11:76847018-76847018	-0.390545	-0.623033	-0.821608	0.218715	-1.00338	0.427685	1.11884	1.2995	0.896973
Cpe	ENSMUSG00000037852	chr8:64693040-64693040	-2.23934	-2.49062	-2.14075	-0.440371	0.294752	0.0522311	-0.236383	-0.547308	0.158938
Cpeb1	ENSMUSG00000025586	chr7:81454758-81454758	0.252174	0.141047	-0.417121	-0.762875	-1.8951	0.430216	0.231808	0.190284	0.385775
Cpeb2	ENSMUSG00000039782	chr5:43233956-43233956	-0.124029	-0.547208	-0.612413	-0.343401	-0.364349	0.021414	-0.154291	0.31715	0.282423
Cpeb4	ENSMUSG00000020300	chr11:31872226-31872226	-0.343583	-0.453403	-0.288913	0.29196	0.614156	-0.508372	0.186272	0.323362	0.455568
Cplx2	ENSMUSG00000025867	chr13:54371349-54371349	0.857064	0.827251	0.54391	0.420761	1.7892	0.121772	-1.05619	0.111175	-0.326858
Cpne1	ENSMUSG00000074643	chr2:156111935-156111935	-0.388384	-0.407588	-0.474418	-0.468708	-1.01675	-1.9279	0.4591	0.496939	0.384408
Cpne2	ENSMUSG00000034361	chr8:94532990-94532990	-1.53408	-1.62444	-1.32989	0.310867	-0.554667	-0.082998	0.701882	0.250758	0.43382
Cpne3	ENSMUSG00000028228	chr4:19570108-19570108	-0.225246	-0.319197	0.0617761	0.00666493	-0.677315	-0.37958	-0.0646799	0.156099	-0.101724
Cpne8	ENSMUSG00000052560	chr15:90679371-90679371	-1.59188	-1.09184	-1.86496	0.344651	-1.20777	1.06652	0.0426436	-0.277789	0.136093
Cpox	ENSMUSG00000022742	chr16:58670208-58670208	0.648005	0.48399	0.294452	0.424092	-0.749867	0.129077	0.579004	0.470517	0.226358
Cpped1	ENSMUSG00000065979	chr16:11909423-11909423	-1.33021	-1.17751	-0.576553	-0.261863	-1.16259	1.41107	1.09637	0.255637	-0.0620537
Cpsf1	ENSMUSG00000034022	chr15:76607591-76607591	1.09449	0.79486	0.700687	0.201979	0.427792	-0.0735418	-0.0631212	0.162863	-0.0261305
Cpsf2	ENSMUSG00000041781	chr12:101975974-101975974	0.459853	0.717035	1.76109	1.48712	0.312881	-0.960907	-0.652414	-0.634381	-0.816387
Cpsf3	ENSMUSG00000054309	chr12:21286297-21286297	0.730245	0.698078	0.643296	0.504733	0.377741	0.282064	0.0249511	-0.169966	-0.249538
Cpsf3l	ENSMUSG00000029034	chr4:155869546-155869546	0.44389	0.445981	0.33962	0.254716	0.403205	0.0682662	-0.457892	-0.756817	-0.762302
Cpsf4	ENSMUSG00000029625	chr5:145167213-145167213	0.697564	0.639894	0.9429	0.567734	0.819273	0.0751051	-0.808426	-0.590984	-0.673492
Cpsf6	ENSMUSG00000055531	chr10:117376970-117376970	0.625355	0.570921	0.701824	0.261309	0.733624	0.171438	-0.00495222	-0.0327197	-0.0506329
Cpsf7	ENSMUSG00000034820	chr19:10525244-10525244	0.559989	0.465051	0.43814	0.613772	0.709711	-0.131467	0.28575	0.347447	0.402603
Cpt1a	ENSMUSG00000024900	chr19:3323301-3323301	0.371119	0.252551	0.312172	-0.202989	-1.28828	-0.374942	0.635495	0.868786	0.362682
Cpt1c	ENSMUSG00000007783	chr7:44974851-44974851	-0.105847	-0.365818	-1.09489	-0.211815	-0.411083	0.979191	0.697235	0.269097	0.147255
Cpt2	ENSMUSG00000028607	chr4:107923610-107923610	0.338174	0.355909	-0.0449125	-0.234296	-1.37603	0.727505	0.0513343	0.00770878	0.122686
Cpxm1	ENSMUSG00000027408	chr2:130397574-130397574	-0.11002	-0.221462	-0.271413	-0.550675	-1.15244	2.63281	2.61362	2.21807	2.27181
Cpz	ENSMUSG00000036596	chr5:35525698-35525698	-0.596823	-0.681537	-1.20869	-1.89602	-1.94206	2.30883	4.16723	2.06619	2.48594
Cr1l	ENSMUSG00000016481	chr1:195131570-195131570	-0.725988	-0.695154	-0.178682	-0.318803	-0.446301	0.044983	-0.191654	-0.496332	-0.187311
Crabp1	ENSMUSG00000032291	chr9:54764748-54764748	-0.837305	-1.04322	-1.23714	-4.1321	-3.34668	3.47438	3.52021	1.20321	1.03849
Crabp2	ENSMUSG00000004885	chr3:87948666-87948666	-0.9371	-1.00863	-1.46687	-3.18023	-2.76529	0.771336	0.121642	-0.346427	-0.524689
Cramp1l	ENSMUSG00000038002	chr17:25015230-25015230	0.586146	0.468923	0.170702	0.28175	0.5487	0.165102	0.326855	0.935726	0.670474
Crat	ENSMUSG00000026853	chr2:30415771-30415771	0.695349	-0.283984	-0.422068	0.0817914	-0.478484	-0.265246	0.150723	0.244692	0.189136
Crbn	ENSMUSG00000005362	chr6:106800069-106800069	0.451866	0.353514	0.524784	0.617581	0.0352097	-0.372954	0.0742306	-0.112902	-0.0199224
Crcp	ENSMUSG00000025532	chr5:130029290-130029290	0.180508	0.0581438	0.0781192	0.0180437	0.628331	-0.772701	-0.714285	-1.12913	-0.922606
Creb1	ENSMUSG00000025958	chr1:64532645-64532645	-0.349928	-0.239403	-0.115465	0.224761	0.258071	0.466866	-0.0832	0.120344	-0.0259257
Creb3	ENSMUSG00000028466	chr4:43563267-43563267	-2.01286	-1.80252	-1.06937	-0.234598	-0.251086	-0.678221	-0.879318	-0.960574	-0.821808
Creb3l1	ENSMUSG00000027230	chr2:92024502-92024502	-1.45805	-1.52247	-1.55994	-0.835585	-2.015	-0.689975	-0.686386	-0.730237	-0.779702
Creb3l2	ENSMUSG00000038648	chr6:37442146-37442146	-1.08437	-1.10039	-0.56054	-0.738691	-1.34082	-0.116218	0.519073	1.07237	1.0588
Crebbp	ENSMUSG00000022521	chr16:4213407-4213407	0.66114	0.569937	0.128377	0.159706	0.655135	-0.0747074	-0.554976	-0.00886542	-0.0390077
Crebl2	ENSMUSG00000032652	chr6:134830154-134830154	0.444143	0.436638	0.272619	-0.902292	-0.395616	0.138126	1.01734	0.690347	0.898737
Crebzf	ENSMUSG00000051451	chr7:90442729-90442729	-1.37548	-1.03682	-0.344041	0.316327	0.939304	0.044983	-0.345874	0.184442	0.269237
Creg1	ENSMUSG00000040713	chr1:165763746-165763746	-0.273339	-0.669003	-0.217666	-1.00576	-0.452409	0.448137	0.587199	0.389412	0.221685
Creld1	ENSMUSG00000030284	chr6:113483297-113483297	0.691896	0.410488	-0.200086	0.163213	0.34308	0.282567	0.0251806	0.190131	0.638194
Creld2	ENSMUSG00000023272	chr15:88819646-88819646	0.419803	0.331688	0.301315	-0.259375	-0.166962	-0.260532	-0.110136	-0.505276	-0.336934
Crem	ENSMUSG00000063889	chr18:3327591-3327591	-0.00449553	-0.19896	-0.104188	0.795612	0.157517	0.368075	0.0855049	-0.0828405	0.0814667
Crim1	ENSMUSG00000024074	chr17:78200248-78200248	-1.58264	-1.94411	-1.79114	-1.47183	-0.720314	-1.50614	-1.51703	-1.16657	-1.70457
Crip1	ENSMUSG00000006360	chr12:113152012-113152012	-0.0216624	-0.162453	-0.0136255	-3.38236	-0.984067	2.49917	0.578774	0.406016	0.249017
Crip2	ENSMUSG00000006356	chr12:113140236-113140236	-0.678452	-0.773595	-1.09066	0.0492115	0.0967804	-0.127863	-0.101893	-0.438638	-0.454269
Cript	ENSMUSG00000024146	chr17:87025550-87025550	-0.307783	-0.258666	0.00785999	0.121044	0.713368	0.310482	-0.666159	-1.07469	-0.759412
Crispld1	ENSMUSG00000025776	chr1:17727045-17727045	-1.09428	-1.00893	-0.526419	-1.24659	-2.45454	0.352327	0.850332	0.198782	0.470282
Crk	ENSMUSG00000017776	chr11:75679259-75679259	-0.367745	-0.254614	-0.0647162	0.206095	-0.137454	-0.865226	0.0794582	0.321859	0.154008
Crkl	ENSMUSG00000006134	chr16:17451987-17451987	0.505323	0.260376	0.180515	0.191635	0.373987	-0.947151	1.08935	1.72324	1.28564
Crlf1	ENSMUSG00000007888	chr8:70493158-70493158	-1.87607	-2.06332	-3.33923	-2.85535	-0.439553	-1.36926	-1.41892	-0.375498	-0.118237
Crlf2	ENSMUSG00000033467	chr5:109558993-109558993	0.622352	0.28962	0.205946	0.213915	0.0960778	-1.17785	-0.869794	-0.980339	-1.16876
Crlf3	ENSMUSG00000017561	chr11:80080938-80080938	1.22768	1.29525	1.33313	0.465119	0.0407203	-0.714622	-0.63525	-0.602179	-0.227175
Crls1	ENSMUSG00000027357	chr2:132846666-132846666	-0.246578	0.0375095	0.272127	1.28535	0.346667	-0.3168	-1.1412	-1.13254	-0.747515
Crmp1	ENSMUSG00000029121	chr5:37242080-37242080	2.64222	2.32912	1.4593	2.3867	3.79434	2.29723	0.901787	-0.137472	0.0405837
Crnkl1	ENSMUSG00000001767	chr2:145935014-145935014	-0.6009	-0.3316	-0.0659299	0.140241	0.0961335	-0.29414	-0.253429	-0.180979	-0.0165988
Crocc	ENSMUSG00000040860	chr4:141022124-141022124	1.05173	1.09749	0.810756	0.507412	1.13506	-0.125003	-0.0604045	0.434019	0.172976
Crot	ENSMUSG00000003623	chr5:8997324-8997324	-0.225982	-0.0178252	0.142728	0.584121	-0.412122	0.817611	0.593342	0.713869	0.644506
Crtap	ENSMUSG00000032431	chr9:114390675-114390675	-0.911814	-1.22558	-0.5705	-1.15218	-1.8796	0.315183	0.623878	0.0607346	0.239265
[truncated: 7,900 more rows]
