# Supplementary material for: Sequential EMT-MET induces neuronal conversion through Sox2
Source: Cell Discov. 2017 May 30;3:17017–. doi: 10.1038/celldisc.2017.17 (PMC5450022; doi:10.1038/celldisc.2017.17)
Supplement: Supplementary Table S7 [file celldisc201717-s11.xlsx]

## Sheet: Sheet1
					Identified Transcriptional factors in RNA-seq
Matrix ID	Matrix Name	P-value			Symbol	Ensemble Gene ID	Day 0	Day 2	Day 5	Day 10	Day 14		Max Change Fold	Enrichment in promoter	Score
MA0732.1	EGR3	8.52118e-09			Sox2	ENSMUSG00000074637	4	5	42	208	483		120.75	1.63853	197.852
MA0516.1	SP2	3.75408e-08			Tcfl5	ENSMUSG00000038932	47	42	16	5	3		15.6667	8.0695	126.422
MA0733.1	EGR4	7.0757e-07			EGR2	ENSMUSG00000037868	17	5	8	59	127		7.47059	5.7	42.5824
MA0079.3	SP1	7.11949e-07			NR2C2	ENSMUSG00000005893	12	45	9	145	26		12.0833	2.65549	32.0872
MA0694.1	ZBTB7B	1.04254e-06			Sox6	ENSMUSG00000051910	34	10	47	217	209		6.38235	3.18737	20.3429
MA0472.2	EGR2	1.99526e-06			SP2	ENSMUSG00000018678	46	36	65	102	76		2.21739	7.4255	16.4652
MA0162.1	Egr1	2.14685e-06			TFAP2A	ENSMUSG00000021359	34	18	56	148	169		4.97059	3.05976	15.2088
MA0079.2	SP1	1.07105e-05			Hes1	ENSMUSG00000022528	339	279	131	87	153		3.89655	3.65515	14.2425
MA0469.1	E2F3	2.03191e-05			GLIS3	ENSMUSG00000052942	73	24	97	218	364		4.9863	2.73177	13.6214
MA0162.2	EGR1	2.1209e-05			Egr1	ENSMUSG00000038418	713	449	623	1119	1693		2.37447	5.6682	13.459
MA0599.1	KLF5	2.20421e-05			EGR1	ENSMUSG00000038418	713	449	623	1119	1693		2.37447	5.6682	13.459
MA0753.1	ZNF740	2.37708e-05			SP1	ENSMUSG00000001280	168	148	251	356	244		2.11905	6.14755	13.027
MA0131.2	HINFP	2.72294e-05			ZBTB7B	ENSMUSG00000028042	193	116	182	120	118		1.66379	7.4255	12.3545
MA0736.1	GLIS2	2.79975e-05			ZBTB33	ENSMUSG00000048047	26	3	51	101	80		8.66667	1.30199	11.2839
MA0471.1	E2F6	5.81153e-05			GLIS2	ENSMUSG00000014303	130	54	125	126	109		2.40741	4.55288	10.9606
MA0697.1	ZIC3	9.8644e-05			E2F3	ENSMUSG00000016477	81	67	100	131	85		1.61728	4.6921	7.58845
MA0472.1	EGR2	0.000154311			SP3	ENSMUSG00000027109	210	285	446	538	415		2.5619	2.91405	7.46553
MA0470.1	E2F4	0.000168044			Zfx	ENSMUSG00000079509	157	75	124	196	131		2.09333	3.54084	7.41216
MA0039.2	Klf4	0.000196417			Zfx	ENSMUSG00000079509	157	75	124	196	131		2.09333	3.54084	7.41216
MA1099.1	Hes1	0.000221235			ZIC1	ENSMUSG00000032368	43	31	44	22	19		2.26316	3.18364	7.20508
MA0146.1	Zfx	0.000287844			Klf4	ENSMUSG00000003032	176	91	169	168	186		1.93407	3.70682	7.16924
MA0146.2	Zfx	0.000309761			NFKB1	ENSMUSG00000028163	112	98	211	300	203		2.67857	2.65549	7.11293
MA0751.1	ZIC4	0.00032562			E2F6	ENSMUSG00000057469	145	101	118	87	98		1.66667	4.23571	7.05952
MA0735.1	GLIS1	0.000336231			RREB1	ENSMUSG00000039087	66	66	81	170	99		2.57576	2.60098	6.6995
MA0163.1	PLAG1	0.000448396			PPARG	ENSMUSG00000000440	77	20	69	89	96		3.85	1.48933	5.73394
MA0632.1	Tcfl5	0.000466833			NRF1	ENSMUSG00000058440	184	135	80	82	93		2.3	2.47642	5.69577
MA0695.1	ZBTB7C	0.000509923			ZBTB7A	ENSMUSG00000035011	103	152	93	185	157		1.79612	3.1698	5.69334
MA0810.1	TFAP2A(var.2)	0.000512881			E2F4	ENSMUSG00000014859	199	165	157	139	156		1.43165	3.77458	5.40389
MA0821.1	HES5	0.00061718			E2F1	ENSMUSG00000027490	114	135	131	100	61		1.86885	2.83591	5.2999
MA0515.1	Sox6	0.000649577			KLF16	ENSMUSG00000035397	84	46	64	64	53		1.82609	2.4387	4.45328
MA0696.1	ZIC1	0.000655177			SRF	ENSMUSG00000015605	223	174	123	113	135		1.97345	2.13615	4.21559
MA0750.1	ZBTB7A	0.000676388			TFCP2	ENSMUSG00000009733	50	73	71	83	100		2	1.59139	3.18277
MA0003.1	TFAP2A	0.000871454			Gmeb1	ENSMUSG00000028901	134	154	123	104	99		1.35354	2.22911	3.01718
MA0597.1	THAP1	0.00100935			CENPB	ENSMUSG00000068267	447	598	646	520	479		1.44519	2.04255	2.95188
MA0822.1	HES7	0.00109988			CTCF	ENSMUSG00000005698	142	103	205	253	201		1.78169	1.49068	2.65593
MA0746.1	SP3	0.00121884			SP4	ENSMUSG00000025323	43	34	62	81	71		1.88372	1.39517	2.62811
MA0259.1	ARNT::HIF1A	0.00123307
MA0006.1	Ahr::Arnt	0.00138261
MA0024.3	E2F1	0.00145911
MA0737.1	GLIS3	0.00185451
MA0528.1	ZNF263	0.00200335
MA0504.1	NR2C2	0.00221058
MA0073.1	RREB1	0.00250622
MA0014.1	Pax5	0.00271575
MA0493.1	Klf1	0.00276374
MA0811.1	TFAP2B	0.00297983
MA0823.1	HEY1	0.00300402
MA0024.2	E2F1	0.00324937
MA0506.1	NRF1	0.00333869
MA0741.1	KLF16	0.00364165
MA0524.2	TFAP2C	0.00484794
MA0615.1	Gmeb1	0.00590048
MA0083.1	SRF	0.00730884
MA0079.1	SP1	0.00752295
MA0872.1	TFAP2A(var.3)	0.00760063
MA0637.1	CENPB	0.00906665
MA0649.1	HEY2	0.0100715
MA0056.1	MZF1	0.0128806
MA0815.1	TFAP2C(var.3)	0.0147591
MA0105.2	NFKB1	0.0153969
MA0130.1	ZNF354C	0.0154375
MA0738.1	HIC2	0.0165245
MA0730.1	RARA(var.2)	0.0206433
MA0143.3	Sox2	0.0229865
MA0116.1	Znf423	0.0232045
MA0101.1	REL	0.0240676
MA0155.1	INSM1	0.0242567
MA0747.1	SP8	0.0246515
MA0647.1	GRHL1	0.0254299
MA0145.3	TFCP2	0.0256221
MA0048.1	NHLH1	0.026258
MA0014.2	PAX5	0.0298184
MA0139.1	CTCF	0.0323087
MA0066.1	PPARG	0.032409
MA0057.1	MZF1(var.2)	0.0385712
MA0813.1	TFAP2B(var.3)	0.0387631
MA0685.1	SP4	0.0402559
MA0742.1	Klf12	0.0426764
MA0740.1	KLF14	0.0455503
MA0003.3	TFAP2A	0.0484391
MA0527.1	ZBTB33	0.0498899
MA0103.2	ZEB1	0.0501703
MA0734.1	GLI2	0.0620899
MA0797.1	TGIF2	0.0664425
MA0145.2	Tcfcp2l1	0.0702134
MA0145.1	Tcfcp2l1	0.0705592
MA0104.2	Mycn	0.0763315
MA0508.1	PRDM1	0.0783993
MA0514.1	Sox3	0.0784896
MA0149.1	EWSR1-FLI1	0.079503
MA0783.1	PKNOX2	0.0825644
MA0522.1	Tcf3	0.0825691
MA0863.1	MTF1	0.0883773
MA0499.1	Myod1	0.090922
MA0009.1	T	0.102227
MA0048.2	NHLH1	0.105451
MA0077.1	SOX9	0.108451
MA0464.2	BHLHE40	0.116258
MA0858.1	Rarb(var.2)	0.123338
MA0105.1	NFKB1	0.129193
MA0781.1	PAX9	0.129362
MA0812.1	TFAP2B(var.2)	0.130168
MA0782.1	PKNOX1	0.130626
MA0024.1	E2F1	0.131531
MA0814.1	TFAP2C(var.2)	0.133119
MA0767.1	GCM2	0.134144
MA0524.1	TFAP2C	0.136068
MA0147.1	Myc	0.139058
MA0078.1	Sox17	0.148344
MA0004.1	Arnt	0.148458
MA0442.1	SOX10	0.153287
MA0477.1	FOSL1	0.154012
MA0125.1	Nobox	0.160008
MA0469.2	E2F3	0.161073
MA0083.3	SRF	0.161151
MA0636.1	BHLHE41	0.165339
MA0003.2	TFAP2A	0.166239
MA0154.3	EBF1	0.179113
MA0778.1	NFKB2	0.180141
MA0476.1	FOS	0.187341
MA0490.1	JUNB	0.191001
MA0796.1	TGIF1	0.191174
MA0617.1	Id2	0.193644
MA0839.1	CREB3L1	0.194284
MA0107.1	RELA	0.194691
MA0462.1	BATF::JUN	0.209857
MA0065.2	Pparg::Rxra	0.221254
MA0159.1	RARA::RXRA	0.23739
MA0105.3	NFKB1	0.238791
MA0154.2	EBF1	0.241885
MA0491.1	JUND	0.242096
MA0039.1	Klf4	0.244352
MA0864.1	E2F2	0.246366
MA0648.1	GSC	0.252636
MA0018.1	CREB1	0.256847
MA0779.1	PAX1	0.257228
MA0771.1	HSF4	0.259114
MA0035.1	Gata1	0.265057
MA0865.1	E2F8	0.265639
MA0099.1	JUN::FOS	0.269587
MA0119.1	NFIC::TLX1	0.275213
MA0625.1	NFATC3	0.276969
MA0461.1	Atoh1	0.283193
MA0841.1	NFE2	0.283684
MA0087.1	Sox5	0.289178
MA0050.1	IRF1	0.294902
MA0500.1	Myog	0.297614
MA0877.1	Barhl1	0.297868
MA0624.1	NFATC1	0.303109
MA0646.1	GCM1	0.30597
MA0100.1	Myb	0.321409
MA0042.1	FOXI1	0.329175
MA0907.1	HOXC13	0.329213
MA0050.2	IRF1	0.330529
MA0684.1	RUNX3	0.338545
MA0069.1	Pax6	0.341383
MA0891.1	GSC2	0.341635
MA0507.1	POU2F2	0.345219
MA0622.1	Mlxip	0.349195
MA0075.1	Prrx2	0.349578
MA0638.1	CREB3	0.349846
MA0520.1	Stat6	0.350512
MA0844.1	XBP1	0.357913
MA0776.1	MYBL1	0.363089
MA0104.1	Mycn	0.364848
MA0489.1	JUN(var.2)	0.374864
MA0670.1	NFIA	0.375882
MA0067.1	Pax2	0.376125
MA0603.1	Arntl	0.376928
MA0705.1	Lhx8	0.37856
MA0084.1	SRY	0.381675
MA0710.1	NOTO	0.383344
MA0068.2	PAX4	0.385788
MA0478.1	FOSL2	0.389241
MA0486.1	HSF1	0.396208
MA0690.1	TBX21	0.401197
MA0002.2	RUNX1	0.410774
MA0464.1	Bhlhe40	0.413276
MA0816.1	Ascl2	0.414819
MA0088.1	znf143	0.421183
MA0627.1	Pou2f3	0.42257
MA0889.1	GBX1	0.426541
MA0830.1	TCF4	0.427227
MA0009.2	T	0.428756
MA0894.1	HESX1	0.42958
MA0739.1	Hic1	0.432374
MA0521.1	Tcf12	0.436394
MA0658.1	LHX6	0.442103
MA0807.1	TBX5	0.44288
MA0689.1	TBX20	0.445906
MA0100.2	Myb	0.446514
MA0718.1	RAX	0.447974
MA0853.1	Alx4	0.450364
MA0688.1	TBX2	0.451449
MA0103.1	ZEB1	0.456249
MA0523.1	TCF7L2	0.456683
MA0007.1	Ar	0.456869
MA0655.1	JDP2	0.4621
MA0671.1	NFIX	0.465071
MA0479.1	FOXH1	0.471025
MA0754.1	CUX1	0.472843
MA0027.1	En1	0.475286
MA0138.2	REST	0.476057
MA0792.1	POU5F1B	0.478214
MA0074.1	RXRA::VDR	0.481242
MA0707.1	MNX1	0.485916
MA0051.1	IRF2	0.487948
MA0770.1	HSF2	0.48913
MA0911.1	Hoxa11	0.489483
MA0486.2	HSF1	0.492349
MA0604.1	Atf1	0.497119
MA0806.1	TBX4	0.498993
MA0794.1	PROX1	0.500945
MA0114.3	Hnf4a	0.500961
MA0114.2	HNF4A	0.504943
MA0789.1	POU3F4	0.50911
MA0731.1	BCL6B	0.50965
MA0666.1	MSX1	0.511365
MA0154.1	EBF1	0.512039
MA0494.1	Nr1h3::Rxra	0.514624
MA0681.1	Phox2b	0.516319
MA0112.1	ESR1	0.524229
MA0027.2	EN1	0.525545
MA0890.1	GBX2	0.528002
MA0862.1	GMEB2	0.528191
MA0105.4	NFKB1	0.531928
MA0698.1	ZBTB18	0.532112
MA0106.1	TP53	0.534475
MA0093.1	USF1	0.538367
MA0161.1	NFIC	0.540645
MA0108.2	TBP	0.54112
MA0630.1	SHOX	0.541898
MA0715.1	PROP1	0.543371
MA0700.1	LHX2	0.545918
MA0509.1	Rfx1	0.549335
MA0157.2	FOXO3	0.549409
MA0131.1	HINFP	0.550259
MA0824.1	ID4	0.550263
MA0473.2	ELF1	0.552925
MA0904.1	Hoxb5	0.556385
MA0601.1	Arid3b	0.560606
MA0654.1	ISX	0.563446
MA0802.1	TBR1	0.565707
MA0713.1	PHOX2A	0.565833
MA0511.2	RUNX2	0.568419
MA0769.1	Tcf7	0.568469
MA0036.1	GATA2	0.571717
MA0108.1	TBP	0.575653
MA0510.1	RFX5	0.576703
MA0065.1	PPARG::RXRA	0.579017
MA0896.1	Hmx1	0.582559
MA0709.1	Msx3	0.583186
MA0095.1	YY1	0.583858
MA0072.1	RORA(var.2)	0.585631
MA0831.1	TFE3	0.589886
MA0117.1	Mafb	0.592308
MA0912.1	Hoxd3	0.596171
MA0755.1	CUX2	0.597708
MA0612.1	EMX1	0.599813
MA0758.1	E2F7	0.605683
MA0628.1	POU6F1	0.606879
MA0028.1	ELK1	0.607079
MA0720.1	Shox2	0.616619
MA0885.1	Dlx2	0.620684
MA0854.1	Alx1	0.621138
MA0717.1	RAX2	0.621392
MA0032.1	FOXC1	0.621955
MA0653.1	IRF9	0.622007
MA0716.1	PRRX1	0.625487
MA0629.1	Rhox11	0.625637
MA0676.1	Nr2e1	0.628304
MA0608.1	Creb3l2	0.628876
MA0137.1	STAT1	0.628997
MA0606.1	NFAT5	0.63012
MA0743.1	SCRT1	0.632592
MA0803.1	TBX15	0.634573
MA0501.1	MAF::NFE2	0.635309
MA0745.1	SNAI2	0.63855
MA0652.1	IRF8	0.639466
MA0158.1	HOXA5	0.640749
MA0777.1	MYBL2	0.642354
MA0031.1	FOXD1	0.645109
MA0726.1	VSX2	0.646447
MA0075.2	Prrx2	0.647157
MA0663.1	MLX	0.650435
MA0708.1	MSX2	0.650766
MA0060.1	NFYA	0.652137
MA0659.1	MAFG	0.653817
MA0665.1	MSC	0.655287
MA0886.1	EMX2	0.657327
MA0785.1	POU2F1	0.659204
MA0522.2	TCF3	0.661294
MA0090.1	TEAD1	0.66238
MA0605.1	Atf3	0.662831
MA0620.1	Mitf	0.663955
MA0099.2	FOS::JUN	0.66505
MA0657.1	KLF13	0.668153
MA0517.1	STAT1::STAT2	0.670835
MA0701.1	LHX9	0.671333
MA0804.1	TBX19	0.67249
MA0089.1	MAFG::NFE2L1	0.672681
MA0513.1	SMAD2::SMAD3::SMAD4	0.673753
MA0725.1	VSX1	0.674657
MA0881.1	Dlx4	0.677656
MA0600.1	RFX2	0.681571
MA0511.1	RUNX2	0.682181
MA0721.1	UNCX	0.682943
MA0465.1	CDX2	0.692037
MA0704.1	Lhx4	0.693724
MA0906.1	HOXC12	0.693916
MA0591.1	Bach1::Mafk	0.695839
MA0641.1	ELF4	0.697063
MA0882.1	DLX6	0.700225
MA0892.1	GSX1	0.703092
MA0787.1	POU3F2	0.70316
MA0800.1	EOMES	0.703761
MA0642.1	EN2	0.706982
MA0111.1	Spz1	0.707934
MA0879.1	Dlx1	0.708014
MA0038.1	Gfi1	0.70818
MA0899.1	HOXA10	0.709139
MA0914.1	ISL2	0.709414
MA0613.1	FOXG1	0.711126
MA0880.1	Dlx3	0.715205
MA0909.1	HOXD13	0.715516
MA0102.1	Cebpa	0.715846
MA0893.1	GSX2	0.718843
MA0651.1	HOXC11	0.719177
MA0616.1	Hes2	0.720869
MA0484.1	HNF4G	0.724934
MA0626.1	Npas2	0.732609
MA0041.1	Foxd3	0.735252
MA0132.1	Pdx1	0.735394
MA0723.1	VAX2	0.737244
MA0825.1	MNT	0.737751
MA0467.1	Crx	0.737796
MA0656.1	JDP2(var.2)	0.743841
MA0029.1	Mecom	0.744927
MA0080.2	SPI1	0.745123
MA0640.1	ELF3	0.746417
MA0007.3	Ar	0.749014
MA0150.2	Nfe2l2	0.75069
MA0030.1	FOXF2	0.751593
MA0143.2	Sox2	0.753191
MA0786.1	POU3F1	0.753636
MA0143.1	Sox2	0.754731
MA0650.1	HOXA13	0.757773
MA0714.1	PITX3	0.758587
MA0724.1	VENTX	0.759971
MA0873.1	HOXD12	0.760097
MA0805.1	TBX1	0.763513
MA0083.2	SRF	0.765373
MA0135.1	Lhx3	0.76677
MA0037.1	GATA3	0.766964
MA0884.1	DUXA	0.769136
MA0007.2	AR	0.770782
MA0635.1	BARHL2	0.772216
MA0699.1	LBX2	0.772237
MA0801.1	MGA	0.773451
MA0042.2	FOXI1	0.77362
MA0063.1	Nkx2-5	0.775235
MA0076.1	ELK4	0.776558
MA0744.1	SCRT2	0.776792
MA0768.1	LEF1	0.776802
MA0722.1	VAX1	0.778429
MA0855.1	RXRB	0.779378
MA0874.1	Arx	0.780796
MA0047.1	Foxa2	0.782705
MA0602.1	Arid5a	0.783034
MA0878.1	CDX1	0.783521
MA0138.1	REST	0.784576
MA0829.1	Srebf1(var.2)	0.78647
MA0644.1	ESX1	0.786834
MA0098.1	ETS1	0.789011
MA0692.1	TFEB	0.789062
MA0664.1	MLXIPL	0.789196
MA0621.1	mix-a	0.789685
MA0901.1	HOXB13	0.790804
MA0662.1	MIXL1	0.792124
MA0693.1	Vdr	0.793108
MA0618.1	LBX1	0.795447
MA0903.1	HOXB3	0.796364
MA0148.1	FOXA1	0.796978
MA0702.1	LMX1A	0.797444
MA0080.3	Spi1	0.79985
MA0148.2	FOXA1	0.801839
MA0512.2	Rxra	0.802647
MA0788.1	POU3F3	0.802822
MA0112.2	ESR1	0.803744
MA0898.1	Hmx3	0.804067
MA0727.1	NR3C2	0.804801
MA0686.1	SPDEF	0.807541
MA0749.1	ZBED1	0.808792
MA0485.1	Hoxc9	0.810427
MA0888.1	EVX2	0.81563
MA0703.1	LMX1B	0.815926
MA0594.1	Hoxa9	0.818457
MA0619.1	LIN54	0.823114
MA0887.1	EVX1	0.824155
MA0070.1	PBX1	0.826672
MA0661.1	MEOX1	0.828173
MA0113.1	NR3C1	0.82824
MA0468.1	DUX4	0.828776
MA0132.2	PDX1	0.832517
MA0609.1	Crem	0.833774
MA0834.1	ATF7	0.835269
MA0856.1	RXRG	0.835776
MA0113.3	NR3C1	0.840664
MA0115.1	NR1H2::RXRA	0.841582
MA0840.1	Creb5	0.842298
MA0598.1	EHF	0.843626
MA0596.1	SREBF2	0.845331
MA0679.1	ONECUT1	0.846396
MA0902.1	HOXB2	0.846851
MA0600.2	RFX2	0.849377
MA0114.1	HNF4A	0.851677
MA0510.2	RFX5	0.852509
MA0104.3	Mycn	0.853683
MA0828.1	SREBF2(var.2)	0.855144
MA0672.1	NKX2-3	0.855537
MA0819.1	CLOCK	0.855706
MA0058.3	MAX	0.856798
MA0682.1	Pitx1	0.857749
MA0756.1	ONECUT2	0.858255
MA0832.1	Tcf21	0.861997
MA0634.1	ALX3	0.862168
MA0463.1	Bcl6	0.863271
MA0144.1	Stat3	0.863413
MA0481.1	FOXP1	0.866676
MA0798.1	RFX3	0.866872
MA0860.1	Rarg(var.2)	0.866927
MA0711.1	OTX1	0.870653
MA0677.1	Nr2f6	0.870998
MA0897.1	Hmx2	0.872166
MA0905.1	HOXC10	0.872603
MA0040.1	Foxq1	0.872874
MA0772.1	IRF7	0.874704
MA0793.1	POU6F2	0.874929
MA0675.1	NKX6-2	0.876856
MA0883.1	Dmbx1	0.877341
MA0598.2	EHF	0.877678
MA0106.2	TP53	0.879515
MA0849.1	FOXO6	0.883473
MA0848.1	FOXO4	0.883902
MA0018.2	CREB1	0.884618
MA0142.1	Pou5f1::Sox2	0.886718
MA0645.1	ETV6	0.888644
MA0151.1	Arid3a	0.892854
MA0799.1	RFX4	0.893867
MA0150.1	NFE2L2	0.895925
MA0483.1	Gfi1b	0.897235
MA0913.1	Hoxd9	0.898105
MA0908.1	HOXD11	0.898479
MA0673.1	NKX2-8	0.899668
MA0687.1	SPIC	0.901623
MA0851.1	Foxj3	0.901774
MA0002.1	RUNX1	0.902069
MA0847.1	FOXD2	0.90295
MA0502.1	NFYB	0.903152
MA0631.1	Six3	0.903914
MA0095.2	YY1	0.904199
MA0140.2	GATA1::TAL1	0.904477
MA0667.1	MYF6	0.905816
MA0258.2	ESR2	0.90595
MA0518.1	Stat4	0.907229
MA0900.1	HOXA2	0.908767
MA0757.1	ONECUT3	0.910391
MA0017.2	NR2F1	0.912026
MA0492.1	JUND(var.2)	0.913703
MA0674.1	NKX6-1	0.916057
MA0113.2	NR3C1	0.916735
MA0160.1	NR4A2	0.917257
MA0037.2	GATA3	0.918595
MA0068.1	Pax4	0.919545
MA0875.1	BARX1	0.919979
MA0144.2	STAT3	0.920433
MA0846.1	FOXC2	0.922132
MA0122.2	NKX3-2	0.924072
MA0124.2	Nkx3-1	0.924594
MA0795.1	SMAD3	0.925408
MA0610.1	DMRT3	0.925729
MA0148.3	FOXA1	0.927929
MA0760.1	ERF	0.929388
MA0525.1	TP63	0.929424
MA0137.2	STAT1	0.930183
MA0505.1	Nr5a2	0.930521
MA0092.1	Hand1::Tcf3	0.93058
MA0765.1	ETV5	0.931748
MA0850.1	FOXP3	0.93277
MA0060.2	NFYA	0.933734
MA0474.1	Erg	0.93525
MA0876.1	BSX	0.935918
MA0790.1	POU4F1	0.936116
MA0017.1	NR2F1	0.936586
MA0852.1	Foxk1	0.936996
MA0845.1	FOXB1	0.937848
MA0614.1	Foxj2	0.939458
MA0062.2	Gabpa	0.939459
MA0780.1	PAX3	0.939521
MA0595.1	SREBF1	0.940926
MA0729.1	RARA	0.941419
MA0866.1	SOX21	0.942485
MA0868.1	SOX8	0.942816
MA0047.2	Foxa2	0.942892
MA0611.1	Dux	0.943431
MA0712.1	OTX2	0.944524
MA0028.2	ELK1	0.945105
MA0680.1	PAX7	0.947331
MA0090.2	TEAD1	0.948692
MA0761.1	ETV1	0.950348
MA0910.1	Hoxd8	0.950989
MA0156.2	FEV	0.951222
MA0497.1	MEF2C	0.952436
MA0871.1	TFEC	0.953407
MA0080.1	SPI1	0.953562
MA0791.1	POU4F3	0.954822
MA0032.2	FOXC1	0.955086
MA0775.1	MEIS3	0.955199
MA0861.1	TP73	0.956218
MA0475.2	FLI1	0.956494
MA0759.1	ELK3	0.956876
MA0728.1	Nr2f6(var.2)	0.957628
MA0784.1	POU1F1	0.957689
MA0140.1	Tal1::Gata1	0.958734
MA0122.1	Nkx3-2	0.958804
MA0764.1	ETV4	0.959148
MA0842.1	NRL	0.959819
MA0496.1	MAFK	0.961552
MA0498.2	MEIS1	0.964179
MA0763.1	ETV3	0.964551
MA0258.1	ESR2	0.964859
MA0683.1	POU4F2	0.964993
MA0719.1	RHOXF1	0.965933
MA0706.1	MEOX2	0.966537
MA0498.1	Meis1	0.967181
MA0098.3	ETS1	0.96804
MA0164.1	Nr2e3	0.968607
MA0052.2	MEF2A	0.968681
MA0019.1	Ddit3::Cebpa	0.969038
MA0480.1	Foxo1	0.969256
MA0474.2	ERG	0.969628
MA0809.1	TEAD4	0.969971
MA0033.2	FOXL1	0.970385
MA0098.2	Ets1	0.970604
MA0870.1	Sox1	0.971585
MA0867.1	SOX4	0.97235
MA0859.1	Rarg	0.973364
MA0058.1	MAX	0.973741
MA0748.1	YY2	0.973837
MA0473.1	ELF1	0.97391
MA0503.1	Nkx2-5(var.2)	0.974614
MA0080.4	SPI1	0.974755
MA0109.1	HLTF	0.975309
MA0102.2	CEBPA	0.975787
MA0820.1	FIGLA	0.975911
MA0869.1	Sox11	0.975919
MA0136.2	ELF5	0.975946
MA0895.1	HMBOX1	0.975948
MA0141.2	Esrrb	0.975957
MA0112.3	ESR1	0.976173
MA0774.1	MEIS2	0.976943
MA0835.1	BATF3	0.978563
MA0052.3	MEF2A	0.978817
MA0141.1	Esrrb	0.978852
MA0838.1	CEBPG	0.979312
MA0153.2	HNF1B	0.979524
MA0607.1	Bhlha15	0.979849
MA0093.2	USF1	0.979893
MA0623.1	Neurog1	0.980641
MA0660.1	MEF2B	0.9807
MA0773.1	MEF2D	0.981484
MA0071.1	RORA	0.981569
MA0495.1	MAFF	0.982325
MA0136.1	ELF5	0.982678
MA0643.1	Esrrg	0.983364
MA0156.1	FEV	0.983469
MA0076.2	ELK4	0.984781
MA0106.3	TP53	0.985196
MA0488.1	JUN	0.985385
MA0157.1	FOXO3	0.985422
MA0152.1	NFATC2	0.985624
MA0482.1	Gata4	0.985704
MA0153.1	HNF1B	0.986357
MA0025.1	NFIL3	0.986652
MA0691.1	TFAP4	0.986886
MA0857.1	Rarb	0.987022
MA0088.2	ZNF143	0.987663
MA0808.1	TEAD3	0.988897
MA0147.2	Myc	0.989042
MA0124.1	NKX3-1	0.989469
MA0043.1	HLF	0.990145
MA0137.3	STAT1	0.990169
MA0512.1	Rxra	0.991735
MA0593.1	FOXP2	0.991754
MA0046.2	HNF1A	0.993039
MA0059.1	MAX::MYC	0.993574
MA0526.1	USF2	0.994109
MA0117.2	Mafb	0.994218
MA0475.1	FLI1	0.994298
MA0752.1	ZNF410	0.99441
MA0052.1	MEF2A	0.994874
MA0592.2	Esrra	0.995197
MA0766.1	GATA5	0.995528
MA0058.2	MAX	0.995787
MA0592.1	ESRRA	0.996542
MA0762.1	ETV2	0.996886
MA0525.2	TP63	0.997623
MA0091.1	TAL1::TCF3	0.997671
MA0062.1	GABPA	0.997904
MA0466.2	CEBPB	0.998004
MA0035.2	Gata1	0.998019
MA0837.1	CEBPE	0.998454
MA0836.1	CEBPD	0.998494
MA0033.1	FOXL1	0.9985
MA0035.3	Gata1	0.998517
MA0102.3	CEBPA	0.99876
MA0633.1	Twist2	0.998835
MA0081.1	SPIB	0.999121
MA0036.2	GATA2	0.999159
MA0843.1	TEF	0.999253
MA0046.1	HNF1A	0.999324
MA0141.3	ESRRB	0.999353
MA0639.1	DBP	0.999687
MA0827.1	OLIG3	0.999697
MA0043.2	HLF	0.999723
MA0519.1	Stat5a::Stat5b	0.999733
MA0466.1	CEBPB	0.999843
MA0668.1	NEUROD2	0.999883
MA0669.1	NEUROG2	0.999931
MA0461.2	Atoh1	0.999932
MA0678.1	OLIG2	0.999965
MA0818.1	BHLHE22	0.999983
MA0833.1	ATF4	0.99999
MA0817.1	BHLHE23	0.999992
MA0826.1	OLIG1	0.999992
