# Supplementary material for: Sequential EMT-MET induces neuronal conversion through Sox2
Source: Cell Discov. 2017 May 30;3:17017–. doi: 10.1038/celldisc.2017.17 (PMC5450022; doi:10.1038/celldisc.2017.17)
Supplement: Supplementary Table S8 [file celldisc201717-s12.xlsx]

## Sheet: Sheet1
			Gene Symbols
Species	Track Number in Ref	GEO ID	Stat3	Sox2	Reln	Map1b	Tubb3	Robo1	EMT level	Cluster information				Stat3	Sox2	Reln	Map1b	Tubb3	Robo1
Mouse	3	GSE31359	-0.264172	-2.69188	1.66672	1.50782	1.06047	0.838773	Medium			Mouse	Overall	0.260201	-0.0979449	0.201535	0.0676574	0.51601	0.313902
Mouse	8	GSE40466	-0.188615	-0.345	0.0947547	-0.384576	-0.44	-0.391953	Medium				% Increase	74.1935	35.4839	61.2903	51.6129	65.5172	70.9677
Mouse	11	GSE44055	-0.0934134	-0.0215527	-0.0124625	0.255998	-0.0316033	1.23861	Medium	cluster I			Weak	0.29847	-0.362681	-0.16348	-0.275127	0.133933	0.34176
Mouse	12	GSE48859	0.131335	-0.00823922	0.0935184	-0.130508	0.211849	0.23763	Medium				Medium	0.177434	-0.318294	0.308349	-0.0294758	0.0881756	0.321867
Mouse	13	GSE48859	0.409254	-0.0040703	-0.00926159	-0.161717	-0.357343	-0.532445	Medium				Strong	0.32508	0.404736	0.401872	0.492723	1.29686	0.279274
Mouse	14	GSE48859	0.120204	-0.195081	-0.0905892	-0.35832	0.400489	-0.0465549	Medium
Mouse	15	GSE48859	0.254811	-0.359594	-0.244194	-0.809959	0.0548165	-0.758775	Medium			Human	Overall	0.248626	-0.406056	0.0885532	0.277622	0.111642	0.0744394
Mouse	16	GSE49451	-0.125013	-0.0682931	0.0729592	0.0319885	0.0448963	0.68229	Medium				% Increase	72.973	33.7838	55.4054	59.4595	43.2432	37.8378
Mouse	18	GSE49073	0.559694	-0.0972965	0.12014	0.22219	0.0850637	0.686632	Medium	cluster I			Weak	0.266945	-0.389899	-0.0294343	0.00281006	0.0107922	-0.095479
Mouse	19	GSE49073	0.486901	-0.286139	0.0161708	0.0831925	0.308991	0.31286	Medium	cluster I			Medium	0.250342	-0.474466	0.11	0.0603623	0.24325	-0.0690522
Mouse	27	GSE54715	0.812221	0.165618	0.0324304	-0.116315	-0.218522	1.12734	Medium	cluster I			Strong	0.223166	-0.364668	0.222868	0.834439	0.123023	0.427086
Mouse	30	GSE50889	0.026	0.092	1.96	-0.4935	-0.061	0.468	Medium
Mouse	1	GSE28184	0.24456	-0.30884	0.338345	0.417946	0.71709	-0.374321	Strong	cluster I
Mouse	5	GSE31359	0.577398	0.212135	1.57747	1.32564	4.3966	1.51852	Strong	cluster I
Mouse	6	GSE32904	-0.0355613	2.26041	1.89077	0.316331	3.66873	0.251388	Strong
Mouse	9	GSE44050	0.598106	-0.0531761	0.0469444	0.995496	0.48972	-0.2031	Strong	cluster I
Mouse	10	GSE44050	0.594528	-0.209434	0.0109757	0.278302	-0.107742	0.00912727	Strong	cluster I
Mouse	24	GSE55710	-0.233452	0.0380526	0.091279	0.147531	0.386453	-0.0474129	Strong	cluster I
Mouse	25	GSE5992	-0.346667	-0.0333333	0.146667	0.736667	0.146667	0.666667	Strong	cluster I
Mouse	26	GSE54715	0.713227	0.0725955	0.0524767	0.209337	-0.119128	0.667139	Strong	cluster I
Mouse	28	GSE48204	0.471503	0.878081	-0.0773688	0.517324	3.42704	0.123283	Strong
Mouse	29	GSE48204	0.667154	1.19087	-0.0588468	-0.0173403	-0.0367837	0.18145	Strong
Mouse	2	GSE31359	0.790149	0	-1.44337	0.165538	-0.518467	2.47441	Weak
Mouse	4	GSE31359	0.81358	-2.22239	-0.195527	0.105411	0.521637	0.185692	Weak	cluster I
Mouse	7	GSE40466	0.098396	-1.535	0.393392	-0.26117	0.565	-0.304107	Weak
Mouse	17	GSE49451	-0.144772	-0.119033	0.0926091	-0.128547	0.0171003	0.146348	Weak
Mouse	20	GSE50002	0.105262	0.018641	-0.0858683	-0.13158	-0.0458151	0.106144	Weak
Mouse	21	GSE54491	0.54611	0.0903219	-0.00589298	-1.8068	0.0630749	0.325344	Weak
Mouse	22	GSE54716	0.16	-0.23	-0.143333	-0.0566667		0.16	Weak
Mouse	23	GSE54716	0.18	-0.0866667	0.0466667	-0.00333333		0.07	Weak
Mouse	31	GSE50889	0.1375	0.82	-0.13	-0.359	0.335	-0.088	Weak
Human	14	GSE15205	0.37861	-0.601589	-0.625526	-0.498514	0.229548	0.709567	Medium	cluster III
Human	15	GSE15205	0.880578	0.221596	-0.910962	-0.473177	0.822117	0.903615	Medium	cluster III
Human	23	GSE17708	0.198414	-0.258584	0.568427	-1.72209	0.0411125	-0.133367	Medium	cluster IV
Human	25	GSE17708	0.664911	-0.0119355	0.69035	-1.88502	0.0411125	-0.227037	Medium	cluster IV
Human	28	GSE28448	0.128772	0.339342	0.249109	0.675954	0.741368	0.112985	Medium	cluster IV
Human	35	GSE42373	0	-0.111405	2.2675	0.106577	-0.000526269	-0.457435	Medium	cluster V
Human	41	GSE53222	0.235019	1.07322	0.4547	0.38809	0.22216	-0.0699	Medium	cluster V
Human	42	GSE52308	0.618287	-0.102981	-0.0590205	0.0925139	0.0455779	-0.17097	Medium	cluster I
Human	48	GSE40145	0.0219567	-0.200664	0.189519	-0.109889	-0.100413	0.500709	Medium	cluster V
Human	49	GSE40690	-0.0601091	-2.38915	0.472402	-0.0862956	-0.00240511	-0.23177	Medium	cluster I
Human	50	GSE40690	-0.0188999	-0.286681	0.263838	0.414376	0.00630428	0.0269744	Medium	cluster I
Human	55	GSE40690	-0.0847001	-1.46789	0.070476	2.29852	-0.0159942	-0.0171751	Medium	cluster I
Human	56	GSE40690	-0.24261	-0.86862	0.0111177	1.89779	-0.0369203	0.0327665	Medium	cluster I
Human	58	GSE43495	0.198195	-1.16628	0.124805	-0.0397646	0.00202752	-0.330967	Medium	cluster I
Human	60	GSE49644	0.154783	-0.015135	0.498667	-0.133088	0.113086	-0.430988	Medium	cluster IV
Human	62	GSE49644	0.585198	-0.00122228	0.0966523	-1.55074	-0.0658674	-0.650879	Medium	cluster I
Human	68	GSE58592	-0.0494577	0.440573	0.543563	1.07869	0.228833	-0.522477	Medium	cluster IV
Human	70	GSE52592	0.281499	-0.230045	0.0740937	-0.023933	-0.530137	-0.125547	Medium	cluster I
Human	71	GSE52592	0.305446	-0.679738	-0.153773	0.178959	0.0239689	0.101371	Medium	cluster I
Human	73	GSE52592	0.469527	-1.43647	-0.681353	0.165955	3.98434	-0.205153	Medium	cluster I
Human	74	GSE52592	0.591776	-2.21012	-1.83457	0.492706	-0.641051	-0.264419	Medium	cluster I
Human	1	GSE8240	-0.369875	-0.0319075	-0.126166	0.173144	-0.059103	0.0400935	Strong	cluster II
Human	2	GSE8240	-0.539905	-0.0925774	-0.115298	0.583517	0.1093	-0.0666307	Strong	cluster II
Human	3	GSE24202	0.053678	-0.0107527	-0.101431	0.863262	-0.203011	0.388869	Strong	cluster II
Human	4	GSE24202	-0.0213031	0.0300531	-0.0559733	2.18111	-0.0617985	-0.428087	Strong	cluster II
Human	5	GSE24202	0.115486	0.965747	-0.125349	1.38848	-0.306231	0.925276	Strong	cluster II
Human	6	GSE24202	0.209078	0.0802808	-0.0822097	1.70747	-0.132016	0.496304	Strong	cluster II
Human	7	GSE24202	-0.173909	0.00576679	-0.172888	3.13762	0.0289136	-1.89704	Strong	cluster II
Human	9	GSE12548	0.523744	-0.399512	-1.95736	-0.649041	1.01329	1.40269	Strong	cluster III
Human	10	GSE12548	0.680576	-0.0961327	-1.91516	-0.346358	1.10942	2.24785	Strong	cluster III
Human	11	GSE12548	0.346605	0.0185959	1.52435	0.244991	0.705172	2.80679	Strong	cluster III
Human	12	GSE12548	0.548619	0.0438019	1.99155	0.42498	0.742352	2.0769	Strong	cluster III
Human	13	GSE12548	0.546861	0.118172	2.25153	0.518618	0.540771	2.06127	Strong	cluster III
Human	17	GSE15205	0.679701	0.159558	0.146871	-0.0585543	1.30289	1.51013	Strong	cluster III
Human	24	GSE17708	0.576719	-0.368739	0.913616	-1.88502	-0.40508	-0.117935	Strong	cluster IV
Human	29	GSE32727	0.412512	0.533132	0.410014	0.691338	-0.407821	0.199858	Strong	cluster IV
Human	38	GSE40374	-0.147927	-2.2762	0.110309	1.7541	2.19496	-0.473905	Strong	cluster II
Human	52	GSE40690	0.0732957	-2.39502	-0.253323	0.656519	-0.0583048	-0.325024	Strong	cluster I
Human	53	GSE40690	0.12983	-3.1659	-0.154221	-0.172738	-0.220756	-0.539186	Strong	cluster I
Human	54	GSE40690	-0.129426	-2.68182	0.0122418	2.89108	-0.0209235	-0.226955	Strong	cluster I
Human	61	GSE49644	0.52847	-0.208294	0.342591	0.0747624	-0.0742936	-1.11761	Strong	cluster I
Human	63	GSE58252	0.455326	-0.233889	0.038808	2.76881	-0.451414	1.1903	Strong	cluster II
Human	64	GSE50888	0.0331542	1.83818	1.29968	1.00251	-2.97507	0.130593	Strong	cluster V
Human	67	GSE58592	0.601497	-0.219915	1.14377	1.2415	0.458278	-0.461559	Strong	cluster IV
Human	8	GSE12548	-0.0219573	0.00726857	-0.228816	-0.0886385	0.149321	-0.313657	Weak	cluster III
Human	16	GSE15205	0.102512	0.0686038	-1.45893	-0.45245	0.233249	0.0922011	Weak	cluster III
Human	18	GSE14773	0.258889	0.0569986	-1.30423	-0.914206	0.168502	-0.176281	Weak	cluster V
Human	19	GSE17708	0.129635	0.245388	-0.132948	-0.0591193	0.0267281	-0.119717	Weak	cluster IV
Human	20	GSE17708	-0.139046	0.0691776	-0.157494	-0.03065	-0.183625	-0.0124801	Weak	cluster IV
Human	21	GSE17708	-0.0906454	-0.213651	-0.0975553	-0.223983	-0.274871	-0.0518771	Weak	cluster IV
Human	22	GSE17708	0.0838316	0.00445048	-0.00370397	-0.398128	-0.105412	-0.0400973	Weak	cluster IV
Human	26	GSE17708	0.517653	-0.423482	0.080337	-1.30961	-0.281132	-0.385743	Weak	cluster IV
Human	27	GSE23952	-0.000203049	0.0699219	0.676869	0.0364448	-0.0199123	-0.0650765	Weak	cluster IV
Human	30	GSE32727	0.18785	0.050537	0.0871579	0.121491	-0.487043	0.103722	Weak	cluster IV
Human	31	GSE32727	0.57852	-0.770829	-0.27369	0.599386	-0.3633	-0.0219	Weak	cluster II
Human	32	GSE32727	0.37017	0.0750374	-0.56408	0.749283	-0.387884	0.5028	Weak	cluster II
Human	33	GSE32727	0.47253	-0.615867	-0.33038	2.28418	-0.308111	0.3182	Weak	cluster II
Human	34	GSE42373	0.00835024	0	1.779	0.0440637	0	0.0241294	Weak	cluster V
Human	36	GSE20247	1.39509	0.0588937	-0.0498723	-0.557463	1.53051	-0.470152	Weak	cluster I
Human	37	GSE20247	1.53353	-0.816693	-0.635205	-0.192322	2.16993	-0.274905	Weak	cluster I
Human	39	GSE28569	0.24278	-0.288697	-0.14155	0.924025	-0.0796285	0.234507	Weak	cluster V
Human	40	GSE53222	0.28245	-3.8266	-0.67533	-1.74286	0.01703	-0.239	Weak	cluster I
Human	43	GSE32254	0.02792	-0.0635325	0.793601	0.317986	-0.059484	-0.0854976	Weak	cluster V
Human	44	GSE32254	-0.0892487	-0.112229	0.443751	0.170607	-0.0262934	-0.0419423	Weak	cluster V
Human	45	GSE40145	0.0852877	-0.327599	0.496545	-0.333029	0.00671116	0.0629995	Weak	cluster V
Human	46	GSE40145	0.818467	-0.0553932	0.425016	-0.495707	-0.0884199	0.247275	Weak	cluster V
Human	47	GSE40145	-0.146752	-0.428103	0.01653	-0.699544	-0.314369	-0.241213	Weak	cluster V
Human	51	GSE40690	-0.0890804	-0.0180543	0.272427	0.164191	-0.0772481	-0.0753794	Weak	cluster I
Human	57	GSE43495	0.0952789	-0.419618	0.0747793	-0.386449	-0.0294509	-0.337071	Weak	cluster I
Human	59	GSE43495	0.203355	-0.501324	0.0270095	0.363472	0.145444	-0.209875	Weak	cluster I
Human	65	GSE50888	0.332255	-2.61502	-0.0204642	1.25435	-0.263433	-0.429641	Weak	cluster I
Human	66	GSE50888	-0.0993114	-0.0817607	0.0106708	0.616397	-0.403327	-0.385244	Weak	cluster IV
Human	69	GSE52592	0.755794	0.0202517	0.130985	0.0487402	-0.330111	-0.0813812	Weak	cluster I
Human	72	GSE52592	0.20245	-0.84505	-0.123458	0.273845	-0.0406038	-0.392074	Weak	cluster I
