# Supplementary material for: Sequential EMT-MET induces neuronal conversion through Sox2
Source: Cell Discov. 2017 May 30;3:17017–. doi: 10.1038/celldisc.2017.17 (PMC5450022; doi:10.1038/celldisc.2017.17)
Supplement: Supplementary Table S9 [file celldisc201717-s13.xlsx]

## Sheet: Sheet1
Chromosome	Start	End	Closest gene	Distance		Log2 values PN vs NSCs
chr12	51075501	51075801	3110039M20Rik	585013	Neuron Projection: GO0048812/0031175	N/A
chr1	59371911	59372211	Als2	77987	Neuron Projection: GO0048812/0031176	0.522667
chr6	64398981	64399281	Atoh1	280008	Neuron Projection: GO0048812/0031177	0.0738995
chr6	64799381	64799681	Atoh1	120392	Neuron Projection: GO0048812/0031178	0.0738995
chr3	141594451	141594751	Bmpr1b	50614	Neuron Projection: GO0048812/0031179	1.13336
chr16	44531071	44531371	Boc	27762	Neuron Projection: GO0048812/0031180	0.00220335
chr10	43300601	43300901	Cd24a	1777	Neuron Projection: GO0048812/0031181	3.30132
chr6	103552011	103552311	Chl1	91292	Neuron Projection: GO0048812/0031182	2.21077
chr1	130482851	130483151	Cxcr4	5875	Neuron Projection: GO0048812/0031183	1.72326
chr1	34157251	34157551	Dst	88732	Neuron Projection: GO0048812/0031184	-0.6113
chr17	63127481	63127781	Efna5	103035	Neuron Projection: GO0048812/0031185	-0.451385
chr17	63329751	63330051	Efna5	99235	Neuron Projection: GO0048812/0031186	-0.451385
chr1	77491661	77491961	Epha4	19852	Neuron Projection: GO0048812/0031187	-0.231597
chr1	77499031	77499331	Epha4	12482	Neuron Projection: GO0048812/0031188	-0.231597
chr1	77499571	77499871	Epha4	11942	Neuron Projection: GO0048812/0031189	-0.231597
chr4	27814581	27814881	Epha7	925563	Neuron Projection: GO0048812/0031190	0.519383
chr12	39322971	39323271	Etv1	183775	Neuron Projection: GO0048812/0031191	0.937457
chr12	39570361	39570661	Etv1	63615	Neuron Projection: GO0048812/0031192	0.937457
chr12	39323271	39323571	Etv1	183475	Neuron Projection: GO0048812/0031193	0.937457
chr14	13226061	13226361	Fezf2	47869	Neuron Projection: GO0048812/0031194	3.84776
chr12	48376881	48377181	Foxg1	2106962	Neuron Projection: GO0048812/0031195	5.01391
chr16	42575721	42576021	Gap43	235107	Neuron Projection: GO0048812/0031196	8.27922
chr13	60272341	60272641	Gas1	6235	Neuron Projection: GO0048812/0031197	0.0610597
chr13	60248621	60248921	Gas1	29955	Neuron Projection: GO0048812/0031198	0.0610597
chr1	91599951	91600251	Gbx2	227650	Neuron Projection: GO0048812/0031199	1.68282
chr13	15716531	15716831	Gli3	161126	Neuron Projection: GO0048812/0031200	-0.988677
chr13	15806521	15806821	Gli3	251116	Neuron Projection: GO0048812/0031201	-0.988677
chr9	55456471	55456771	Isl2	67666	Neuron Projection: GO0048812/0031202	0.108825
chr1	66171411	66171711	Mtap2	50341	Neuron Projection: GO0048812/0031203	N/A
chr11	68653321	68653621	Ndel1	13084	Neuron Projection: GO0048812/0031204	-0.3166
chr3	127408631	127408931	Neurog2	72719	Neuron Projection: GO0048812/0031205	0.439782
chr12	57559781	57560081	Nkx2-1	77964	Neuron Projection: GO0048812/0031206	1.02949
chr12	57715671	57715971	Nkx2-9	1550	Neuron Projection: GO0048812/0031207	-0.0765761
chr2	26356081	26356381	Notch1	2926	Neuron Projection: GO0048812/0031208	0.602575
chr2	26357141	26357441	Notch1	1866	Neuron Projection: GO0048812/0031209	0.602575
chr10	42311481	42311781	Nr2e1	8237	Neuron Projection: GO0048812/0031210	1.50092
chr2	56673011	56673311	Nr4a2	294288	Neuron Projection: GO0048812/0031211	0.726139
chr12	45439101	45439401	Nrcam	9277	Neuron Projection: GO0048812/0031212	0.321421
chr13	36539601	36539901	Nrn1	286572	Neuron Projection: GO0048812/0031213	4.84296
chr11	68087751	68088051	Ntn1	112427	Neuron Projection: GO0048812/0031214	N/A
chr2	105530221	105530521	Pax6	13770	Neuron Projection: GO0048812/0031215	0.391033
chr6	4979161	4979461	Ppp1r9a	125992	Neuron Projection: GO0048812/0031216	1.52954
chr6	4960821	4961121	Ppp1r9a	107652	Neuron Projection: GO0048812/0031217	1.52954
chr6	4962861	4963161	Ppp1r9a	109692	Neuron Projection: GO0048812/0031218	1.52954
chr6	22825061	22825361	Ptprz1	290	Neuron Projection: GO0048812/0031219	2.48828
chr16	72788361	72788661	Robo1	125118	Neuron Projection: GO0048812/0031220	0.774733
chr16	72693511	72693811	Robo1	30268	Neuron Projection: GO0048812/0031221	0.774733
chr16	74807201	74807501	Robo2	396194	Neuron Projection: GO0048812/0031222	1.25665
chr16	74397641	74397941	Robo2	13366	Neuron Projection: GO0048812/0031223	1.25665
chr16	74427381	74427681	Robo2	16374	Neuron Projection: GO0048812/0031224	1.25665
chr5	13529321	13529621	Sema3a	130163	Neuron Projection: GO0048812/0031225	1.07958
chr5	13197861	13198161	Sema3a	201297	Neuron Projection: GO0048812/0031226	1.07958
chr5	12956791	12957091	Sema3a	442367	Neuron Projection: GO0048812/0031227	1.07958
chr19	41773501	41773801	Slit1	44695	Neuron Projection: GO0048812/0031228	0.0260175
chr14	110638071	110638371	Slitrk6	516072	Neuron Projection: GO0048812/0031229	0.00412552
chr4	134023301	134023601	Stmn1	874	Neuron Projection: GO0048812/0031230	2.24763
chr17	66793361	66793661	1110012J17Rik	5579		1.0419
chr3	79758611	79758911	1110032E23Rik	68910
chr5	117041841	117042141	1500001A10Rik	165
chr10	83422801	83423101	1500009L16Rik	237342
chr10	83420141	83420441	1500009L16Rik	234682
chr10	83394411	83394711	1500009L16Rik	208952
chr7	38964961	38965261	1600014C10Rik	3124
chr7	38976211	38976511	1600014C10Rik	7556
chr7	38985431	38985731	1600014C10Rik	16776
chr7	38980471	38980771	1600014C10Rik	11816
chr7	38979461	38979761	1600014C10Rik	10806
chr7	38963711	38964011	1600014C10Rik	4374
chr7	38971181	38971481	1600014C10Rik	2526
chr7	38978331	38978631	1600014C10Rik	9676
chr4	38318161	38318461	1700009N14Rik	1079014
chr8	11896391	11896691	1700018L24Rik	56021
chr12	87544461	87544761	1700020O03Rik	38216
chr13	97698641	97698941	1700029F12Rik	105526
chrX	160160811	160161111	1700045I19Rik	38300
chr2	17854941	17855241	1700113O17Rik	63482
chr8	25594981	25595281	1810011O10Rik	45713
chr8	25316201	25316501	1810011O10Rik	233067
chr8	25271071	25271371	1810011O10Rik	278197
chr17	15345101	15345401	2210404J11Rik	155229
chr8	125041321	125041621	2310061F22Rik	41382
chrX	48141211	48141511	2610018G03Rik	53251
chr16	57502441	57502741	2610528E23Rik	104389
chr1	165949931	165950231	2810422O20Rik	25006
chr1	9573991	9574291	3110035E14Rik	17206
chr6	34837241	34837541	3110062M04Rik	9326
chr10	59936681	59936981	4632428N05Rik	127180
chr3	117204031	117204331	4833424O15Rik	74197
chr13	59792931	59793231	4921517D22Rik	2381
chr8	29091421	29091721	4921537P18Rik	533430
chr14	10527841	10528141	4930452B06Rik	1029237
chr4	83164981	83165281	4930473A06Rik	6317
chr2	145888401	145888701	4930529M08Rik	128032
chr2	145899071	145899371	4930529M08Rik	138702
chr6	66027501	66027801	4930544G11Rik	125049
chr12	37106921	37107221	4930579E17Rik	1034
chr9	40757211	40757511	4931429I11Rik	14834
chr11	119506431	119506731	4932417H02Rik	42273
chr15	60165481	60165781	4933412E24Rik	317458
chr11	71990191	71990491	4933427D14Rik	26532
chr19	29425601	29425901	5033414D02Rik	10610
chr6	143586971	143587271	5730419I09Rik	538494
chr4	94226061	94226361	5830433M19Rik	2736
chr4	63215281	63215581	6330416G13Rik	5962
chr19	59043691	59043991	6430537H07Rik	25927
chr3	15112191	15112491	751864	219961
chr3	15113301	15113601	751864	218851
chr18	77786151	77786451	8030462N17Rik	166448
chr12	104209221	104209521	9030205A07Rik	30727
chr4	142168371	142168671	9030409G11Rik	373205
chr9	9260301	9260601	9030420J04Rik	21438
chr17	32878241	32878541	9030612M13Rik	46841
chr1	81605471	81605771	9430031J16Rik	531730
chr1	81590021	81590321	9430031J16Rik	516280
chr13	41950861	41951161	9530008L14Rik	8154
chr15	60799891	60800191	A1bg	47216
chr15	60648061	60648361	A1bg	104614
chr16	5993471	5993771	A2bp1	108531
chr16	6097401	6097701	A2bp1	212461
chr5	126130311	126130611	Aacs	174219
chr6	87688311	87688611	AB041550	7599
chr12	120266681	120266981	Abcb5	61973
chr11	76277551	76277851	Abr	45220
chr2	103483921	103484221	Abtb2	77605
chr11	84090521	84090821	Acaca	81732
chr11	81093621	81093921	Accn1	127366
chr10	106311211	106311511	Acss3	249359
chr2	48394291	48394591	Acvr2a	275187
chr2	48270431	48270731	Acvr2a	399047
chr2	48296691	48296991	Acvr2a	372787
chr7	141384831	141385131	Adam12	31799
chr13	71297421	71297721	Adamts16	316883
chr16	85964961	85965261	Adamts5	63741
chr4	85353241	85353541	Adamtsl1	346427
chr3	89451431	89451731	Adar	67400
chr8	90749361	90749661	Adcy7	46790
chr17	94075901	94076201	Adcyap1	477290
chr14	67113331	67113631	Adra1a	140613
chr1	38619401	38619701	Aff3	102249
chr1	91416841	91417141	Agap1	65606
chr17	12223061	12223361	Agpat4	88938
chr5	101554031	101554331	Agpat9	278934
chr13	30460391	30460691	Agtr1a	32317
chr4	53240731	53241031	AI427809	42223
chr7	134248021	134248321	AI467606	13222
chr16	30940011	30940311	AI480653	141305
chr18	10419421	10419721	AK220484	94395
chr18	10446921	10447221	AK220484	121895
chr10	6097061	6097361	Akap12	17048
chr7	82666211	82666511	Akap13	65942
chr4	57778901	57779201	Akap2	87980
chr4	57837701	57838001	Akap2	29180
chr12	53881151	53881451	Akap6	80932
chr1	88889481	88889781	Akp5	96872
chr1	179080611	179080911	Akt3	98137
chr19	20581501	20581801	Aldh1a1	94820
chr9	3001281	3001581	Alkbh8	333799
chr12	29145751	29146051	Allc	121447
chr12	29136081	29136381	Allc	131117
chr9	102593291	102593591	Amotl2	26692
chr13	19081051	19081351	Amph	40962
chr1	158719991	158720291	Angptl1	49012
chr3	126690991	126691291	Ank2	10229
chr11	89389421	89389721	Ankfn1	10298
chr2	11941381	11941681	Ankrd16	241328
chr14	32705321	32705621	Ankrd28	61870
chr13	76964341	76964641	Ankrd32	310238
chr2	136336901	136337201	Ankrd5	21005
chr5	93413931	93414231	Ankrd56	59967
chr5	93455481	93455781	Ankrd56	18417
chr4	32950761	32951061	Ankrd6	59569
chr10	89930271	89930571	Anks1b	594168
chr8	64729541	64729841	Anxa10	127776
chr12	7783131	7783431	Apob	201201
chr8	8919531	8919831	Arglu1	229144
chr8	79930401	79930701	Arhgap10	111255
chr17	68353381	68353681	Arhgap28	133
chr15	84584031	84584331	Arhgap8	33650
chr9	57651001	57651301	Arid3b	30890
chr13	114765921	114766221	Arl15	181356
chr12	40468011	40468311	Arl4a	295802
chr13	80140111	80140411	Arrdc3	882421
chr18	61068721	61069021	Arsi	3022
chr12	104552221	104552521	Asb2	41840
chr6	5330911	5331211	Asb4	2324
chr10	86910561	86910861	Ascl1	45694
chr10	86847661	86847961	Ascl1	108594
chr1	160316961	160317261	Astn1	24641
chr6	136418981	136419281	Atf7ip	48240
chr1	71604721	71605021	Atic	1124
chr17	80217521	80217821	Atl2	77697
chr5	122968351	122968651	Atp2a2	16267
chr2	73829901	73830201	Atp5g3	80700
chr1	140222861	140223161	Atp6v1g3	52697
chr1	5222941	5223241	Atp6v1h	149838
chr5	68144351	68144651	Atp8a1	94169
chr12	33882221	33882521	Atxn7l1	49814
chr5	133076181	133076481	Auts2	58118
chr18	25567161	25567461	AW554918	239791
chr11	108856541	108856841	Axin2	75029
chr1	177944041	177944341	B020018G12Rik	34944
chr15	38770091	38770391	Baalc	4787
chr4	32565061	32565361	Bach2	60802
chr11	120092761	120093061	Bahcc1	1349
chr15	24496851	24497151	Basp1	797663
chr15	24976341	24976641	Basp1	318173
chr2	59961181	59961481	Baz2b	2466
chr2	59914161	59914461	Baz2b	49486
chr16	50380301	50380601	Bbx	52051
chr16	42781441	42781741	BC002163	174101
chr16	42782321	42782621	BC002163	173221
chr4	126904661	126904961	BC003266	16216
chr11	111998751	111999051	BC006965	573769
chr11	111999071	111999371	BC006965	573449
chr11	112168901	112169201	BC006965	403619
chr7	135432321	135432621	BC017158	9144
chr7	135426071	135426371	BC017158	15394
chr9	37261831	37262131	BC024479	34924
chr1	159389161	159389461	BC026585	599
chr9	74773161	74773461	BC031353	27548
chr11	62427251	62427551	BC046404	34624
chr7	88642151	88642451	BC048679	866
chr2	115135921	115136221	BC052040	271440
chr2	115335471	115335771	BC052040	71890
chr11	24729521	24729821	Bcl11a	751555
chr2	152646231	152646531	Bcl2l1	11037
chr2	128103551	128103851	Bcl2l11	151928
chr10	43159671	43159971	Bend3	39124
chr3	17685651	17685951	Bhlhe22	268523
chr3	17389791	17390091	Bhlhe22	564383
chr3	17466091	17466391	Bhlhe22	488083
chr10	70412351	70412651	Bicc1	209881
chr4	83756041	83756341	Bnc2	436046
chr4	84283371	84283671	Bnc2	91284
chr11	85864941	85865241	Brip1	149604
chr12	57034601	57034901	Brms1l	97399
chr18	25712171	25712471	Brunol4	200337
chr18	27350611	27350911	Brunol4	1438103
chr10	84914431	84914731	Btbd11	65023
chr10	84838671	84838971	Btbd11	10737
chr2	137531311	137531611	Btbd3	550858
chr2	137532211	137532511	Btbd3	549958
chr2	137530861	137531161	Btbd3	551308
chr14	32482881	32483181	Btd	28781
chr10	95793541	95793841	Btg1	285943
chr10	95854911	95855211	Btg1	224573
chr19	45533281	45533581	Btrc	95208
chr3	59703441	59703741	C130079G13Rik	25544
chr18	12899621	12899921	Cabyr	92
chr5	15491591	15491891	Cacna2d1	51233
chr5	15508351	15508651	Cacna2d1	67993
chr5	15499441	15499741	Cacna2d1	59083
chr15	77913441	77913741	Cacng2	36119
chr13	3793271	3793571	Calml3	10143
chr13	3729741	3730041	Calml3	73673
chr3	126398581	126398881	Camk2d	98841
chr7	105335201	105335501	Capn5	8648
chr2	103637881	103638181	Caprin1	234
chr11	92872981	92873281	Car10	87631
chr11	92873221	92873521	Car10	87391
chr4	7924351	7924651	Car8	241687
chr4	148241271	148241571	Casz1	62921
chr8	63882141	63882441	Cbr4	84289
chr6	55755731	55756031	Ccdc129	31130
chr2	5300221	5300521	Ccdc3	241550
chr16	27547481	27547781	Ccdc50	158569
chr6	127200131	127200431	Ccnd2	99215
chr6	127200351	127200651	Ccnd2	99435
chr3	65665311	65665611	Ccnl1	96686
chr13	103163221	103163521	Cd180	320266
chr11	114932401	114932701	Cd300e	9199
chr13	44278011	44278311	Cd83	397686
chrX	68687931	68688231	Cd99l2	57739
chr8	105250541	105250841	Cdh11	58320
chr8	105885901	105886201	Cdh11	577040
chr18	16452161	16452461	Cdh2	515247
chr18	16504221	16504521	Cdh2	463187
chr18	16828641	16828941	Cdh2	138767
chr18	16499011	16499311	Cdh2	468397
chr1	106744961	106745261	Cdh20	79716
chr2	178397141	178397441	Cdh26	231980
chr15	13322961	13323261	Cdh6	219717
chr1	112344261	112344561	Cdh7	464098
chr1	74871581	74871881	Cdk5r2	29871
chr4	89142431	89142731	Cdkn2b	185640
chr9	123833511	123833811	Cdkn2d	3198
chr9	123833881	123834181	Cdkn2d	2828
chr6	120650311	120650611	Cecr2	34023
chr15	85836281	85836581	Celsr1	27776
chr5	86219811	86220111	Cenpc1	274647
chr11	20131151	20131451	Cep68	18126
chr9	71727291	71727591	Cgnl1	108032
chr19	34542171	34542471	Ch25h	7304
chr17	15814851	15815151	Chd1	27252
chr5	75395291	75395591	Chic2	45210
chr5	75408921	75409221	Chic2	31580
chr6	36134551	36134851	Chrm2	338508
chr7	70258591	70258891	Chrna7	98671
chr5	66341481	66341781	Chrna9	16731
chr18	16197031	16197331	Chst9	320626
chr18	59511001	59511301	Chsy3	176158
chr10	16922841	16923141	Cited2	520060
chr10	16950051	16950351	Cited2	492850
chr9	99697661	99697961	Cldn18	87377
chr9	99699561	99699861	Cldn18	89277
chr3	58630221	58630521	Clrn1	58763
chr14	122658331	122658631	Clybl	77539
chr12	27481261	27481561	Cmpk2	327332
chr4	33910881	33911181	Cnr1	100575
chr15	91930311	91930611	Cntn1	28163
chr15	91916371	91916671	Cntn1	42103
chr6	102783161	102783461	Cntn3	368650
chr13	64952351	64952651	Cntnap3	52695
chr8	114853591	114853891	Cntnap4	240201
chr1	103096321	103096621	Cntnap5b	1427130
chr1	103525071	103525371	Cntnap5b	1855880
chr11	12435091	12435391	Cobl	70278
chr3	52484801	52485101	Cog6	336194
chr8	11308651	11308951	Col4a1	4025
chr1	82471021	82471321	Col4a4	112253
chr1	92440791	92441091	Cops8	59058
chr1	92441371	92441671	Cops8	58478
chr11	96734931	96735231	Copz2	23892
chr15	35687281	35687581	Cox6c	180570
chr6	30501221	30501521	Cpa2	9730
chr1	67841601	67841901	Cps1	672112
chr6	53860061	53860361	Cpvl	68445
chr9	54600521	54600821	Crabp1	11943
chr6	106963001	106963301	Crbn	213083
chr11	103924321	103924621	Crhr1	69724
chr11	98063901	98064201	Crkrs	567
chr16	22800431	22800731	Crygs	10898
chr10	99001321	99001621	Csl	220821
chr8	16386381	16386681	Csmd1	1148854
chr18	54440811	54441111	Csnk1g3	419195
chr9	110157861	110158161	Cspg5	10057
chr7	56090531	56090831	Csrp3	8340
chr10	63004661	63004961	Ctnna3	111966
chr15	30439491	30439791	Ctnnd2	337294
chr15	30312901	30313201	Ctnnd2	210704
chr3	81465511	81465811	Ctso	270876
chr3	81462621	81462921	Ctso	273766
chr2	13421971	13422271	Cubn	8618
chr11	87952801	87953101	Cuedc1	40141
chr11	87955801	87956101	Cuedc1	43141
chr2	6717891	6718191	Cugbp2	88001
chr2	6805001	6805301	Cugbp2	891
chr2	7231741	7232041	Cugbp2	85736
chr2	7129501	7129801	Cugbp2	127303
chr2	77902431	77902731	Cwc22	118341
chr8	109660001	109660301	Cyb5b	14409
chr17	80145381	80145681	Cyp1b1	31150
chr12	109558741	109559041	Cyp46a1	13699
chr3	145309001	145309301	Cyr61	3794
chr11	61943721	61944021	Cytsb	53273
chr15	95929251	95929551	D030018L15Rik	19418
chr1	99437251	99437551	D1Ertd622e	121151
chr6	116092441	116092741	D6Wsu116e	65483
chr8	37218651	37218951	D8Ertd82e	60920
chr15	6210021	6210321	Dab2	39617
chr14	98008561	98008861	Dach1	560051
chr14	98037741	98038041	Dach1	530871
chrX	110556121	110556421	Dach2	144407
chr7	56889691	56889991	Dbx1	2364
chr7	56951851	56952151	Dbx1	59796
chr11	11841401	11841701	Ddc	51147
chr11	11840941	11841241	Ddc	50687
chr11	11781811	11782111	Ddc	8443
chr14	46327381	46327681	Ddhd1	49713
chr9	6296801	6297101	Ddi1	30404
chr17	35841001	35841301	Ddr1	67
chr2	38018101	38018401	Dennd1a	124616
chr2	38076561	38076861	Dennd1a	66156
chr14	56013981	56014281	Dhrs4	83502
chr12	105970021	105970321	Dicer1	19991
chr12	105974281	105974581	Dicer1	15731
chr2	180427461	180427761	Dido1	9194
chr12	91467501	91467801	Dio2	509227
chr12	91224711	91225011	Dio2	752017
chr17	15385011	15385311	Dll1	127626
chr17	15519221	15519521	Dll1	6584
chr17	15517591	15517891	Dll1	4954
chr12	119338201	119338501	Dnahc11	99165
chr2	106053991	106054291	Dnajc24	210435
chr1	164139771	164140071	Dnm3os	7832
chr11	34552471	34552771	Dock2	44704
chr2	171122671	171122971	Dok5	565382
chr2	32415181	32415481	Dpm2	11046
chr3	118798191	118798491	Dpyd	533246
chr3	118857791	118858091	Dpyd	592846
chr19	12568331	12568631	Dtx4	8005
chr19	12569661	12569961	Dtx4	6675
chr8	35641281	35641581	Dusp4	229232
chr8	35742871	35743171	Dusp4	127642
chr10	98728051	98728351	Dusp6	2337
chr6	5706851	5707151	Dync1i1	31363
chr8	118753661	118753961	Dynlrb2	275103
chr10	118398981	118399281	Dyrk2	93172
chr11	109068121	109068421	E030025P04Rik	62588
chr10	28213171	28213471	E430004N04Rik	174879
chr2	6182211	6182511	Echdc3	48321
chr13	42508041	42508341	Edn1	111347
chr14	104221901	104222201	Ednrb	20862
chr10	95652831	95653131	Eea1	249685
chr11	28634951	28635251	Efemp1	118103
chr8	8653991	8654291	Efnb2	6632
chr8	8487781	8488081	Efnb2	172842
chr8	8619601	8619901	Efnb2	41022
chr8	7876201	7876501	Efnb2	784422
chr7	89920041	89920341	Eftud1	123041
chr13	41743071	41743371	EG328231	1590
chr14	122853041	122853341	EG328479	2854
chr14	122772791	122773091	EG328479	77396
chr14	122826871	122827171	EG328479	23316
chr3	37816051	37816351	EG381438	192919
chr5	97728761	97729061	EG433923	35144
chr5	97648011	97648311	EG433923	45606
chr5	97724771	97725071	EG433923	31154
chr14	67963531	67963831	EG628416	30133
chr9	51954421	51954721	EG629557	97761
chr14	118815451	118815751	EG668814	149222
chr14	118873521	118873821	EG668814	207292
chr2	26430391	26430691	Egfl7	6061
chr12	55016751	55017051	Egln3	287934
chr12	55454661	55454961	Egln3	149976
chr11	22248641	22248941	Ehbp1	62950
chr2	24760991	24761291	Ehmt1	13969
chr4	126143151	126143451	Eif2c1	2364
chr7	118392671	118392971	Eif4g2	166277
chr4	109962271	109962571	Elavl4	2305
chr4	109984811	109985111	Elavl4	24845
chr13	75903201	75903501	Ell2	58420
chr13	75730861	75731161	Ell2	113920
chr11	5029221	5029521	Emid1	22854
chr13	98350581	98350881	Enc1	339607
chr13	98145371	98145671	Enc1	134397
chr13	98022551	98022851	Enc1	11577
chr8	48010471	48010771	Enpp6	61657
chr10	112313831	112314131	ENSMUSG00000074747	52101
chr19	40774411	40774711	Entpd1	40278
chr18	34050271	34050571	Epb4.1l4a	116439
chr18	34157861	34158161	Epb4.1l4a	8849
chr4	124575741	124576041	Epha10	16863
chr16	63505051	63505351	Epha3	358782
chr16	63500861	63501161	Epha3	362972
chr16	63806451	63806751	Epha3	57382
chr16	12901931	12902231	Ercc4	207747
chr16	95670361	95670661	Erg	81461
chr12	81690701	81691001	Erh	53997
chr8	28119041	28119341	Erlin2	15139
chr11	18149311	18149611	Etaa1	295613
chr2	20394121	20394421	Etl4	182732
chr2	20418001	20418301	Etl4	206612
chr9	32493361	32493661	Ets1	10115
chr3	29600101	29600401	Evi1	296335
chr15	53142471	53142771	Ext1	35117
chr15	53147931	53148231	Ext1	29657
chr1	14171671	14171971	Eya1	128459
chr1	14215661	14215961	Eya1	84469
chr10	22900241	22900541	Eya4	169318
chr10	22846181	22846481	Eya4	223378
chr4	23913231	23913531	F730047E07Rik	518927
chr4	23714641	23714941	F730047E07Rik	717517
chr15	27511401	27511701	Fam105b	48897
chr2	33935771	33936071	Fam125b	192455
chr15	25691491	25691791	Fam134b	81377
chr15	25703741	25704041	Fam134b	69127
chr8	9287941	9288241	Fam155a	482932
chr4	108035531	108035831	Fam159a	20273
chr1	97348401	97348701	Fam174a	138347
chr7	100186761	100187061	Fam181b	41477
chr6	95871771	95872071	Fam19a1	191226
chr1	158682201	158682501	Fam20b	33310
chr1	160160041	160160341	Fam5b	126266
chr6	148940911	148941211	Fam60a	46107
chr17	76511161	76511461	Fam98a	560025
chr7	59124521	59124821	Fancf	7034
chr11	25256931	25257231	Fancl	1030002
chr11	26003781	26004081	Fancl	283152
chr6	91228231	91228531	Fbln2	65624
chr5	123445001	123445301	Fbxl10	6050
chr5	123441401	123441701	Fbxl10	2450
chr15	27059511	27059811	Fbxl7	234342
chr10	85598811	85599111	Fbxo7	114288
chr7	108321921	108322221	Fchsd2	64745
chr19	36985081	36985381	Fgfbp3	8858
chr7	137374701	137375001	Fgfr2	35471
chr4	95351351	95351651	Fggy	105390
chr14	11256041	11256341	Fhit	738355
chr14	11007421	11007721	Fhit	986975
chr14	10868301	10868601	Fhit	1126095
chr14	11646201	11646501	Fhit	348195
chr11	11722651	11722951	Fignl1	13866
chr11	11733181	11733481	Fignl1	24396
chr2	140758561	140758861	Flrt3	261506
chr1	176430101	176430401	Fmn2	1704
chr1	164762391	164762691	Fmo4	19861
chr3	27472331	27472631	Fndc3b	136880
chr3	27472581	27472881	Fndc3b	136630
chr2	147656361	147656661	Foxa2	216194
chr2	147731491	147731791	Foxa2	141064
chr2	147712031	147712331	Foxa2	160524
chr9	69614161	69614461	Foxb1	5564
chr9	69602621	69602921	Foxb1	5976
chr3	52000511	52000811	Foxo1	71634
chr17	48035421	48035721	Foxp4	26010
chr4	82739881	82740181	Frem1	73025
chr10	34956401	34956701	Frk	753347
chr2	4074191	4074491	Frmd4a	424
chr2	4063301	4063601	Frmd4a	10466
chr6	97479321	97479621	Frmd4b	88180
chr6	97617041	97617341	Frmd4b	49540
chr6	97558031	97558331	Frmd4b	9470
chr2	118044071	118044371	Fsip1	38469
chr19	10015491	10015791	Fth1	41551
chr8	94033111	94033411	Fto	195838
chr8	94038761	94039061	Fto	201488
chr10	13152051	13152351	Fuca2	68632
chr14	65864321	65864621	Fzd3	7796
chr18	9216121	9216421	Fzd8	3354
chr12	52133001	52133301	G2e3	316192
chr2	22535431	22535731	Gad2	57735
chr13	52016001	52016301	Gadd45g	74088
chr2	65865681	65865981	Galnt3	97019
chr8	60211661	60211961	Galnt7	80011
chr2	34457641	34457941	Gapvd1	152961
chr10	88897661	88897961	Gas2l3	8901
chr18	11319641	11319941	Gata6	267284
chr14	37727841	37728141	Gcap14	20763
chr3	121848331	121848631	Gclm	100028
chr19	58193211	58193511	Gfra1	335595
chr14	71446991	71447291	Gfra2	157205
chr10	56094081	56094381	Gja1	2874
chr10	56414961	56415261	Gja1	318006
chr19	30228291	30228591	Gldc	21467
chr17	30997161	30997461	Glp1r	41500
chr11	55498711	55499011	Glra1	77569
chr5	128404531	128404831	Glt1d1	292050
chr3	85710681	85710981	Glt28d2	19516
chr1	155750211	155750511	Glul	3287
chr16	29837961	29838261	Gm1968	141099
chr12	112738991	112739291	Gm266	15134
chr15	73647371	73647671	Gm628	22580
chr15	73677451	73677751	Gm628	7500
chr2	160046511	160046811	Gm826	106569
chr17	80746081	80746381	Gm941	39485
chr19	24091161	24091461	Gm967	14198
chr16	18484431	18484731	Gnb1l	14279
chr12	78953701	78954001	Gphn	373869
chr5	147404251	147404551	Gpr12	7586
chr5	129772621	129772921	Gpr133	170147
chr12	73060381	73060681	Gpr135	111447
chr16	37964141	37964441	Gpr156	47710
chr3	159514941	159515241	Gpr177	12433
chr13	81778681	81778981	Gpr98	6688
chr18	55923561	55923861	Gramd3	668074
chr12	16796631	16796931	Greb1	10911
chr12	16810841	16811141	Greb1	3299
chr6	63861191	63861491	Grid2	654491
chr6	63830941	63831241	Grid2	624241
chr5	141060061	141060361	Grifin	19190
chr4	125162811	125163111	Grik3	5113
chr4	125170621	125170921	Grik3	2697
chr6	111226711	111227011	Grm7	631270
chr8	123012251	123012551	Gse1	364
chr5	147967161	147967461	Gsx1	32960
chr2	44381941	44382241	Gtdc1	335051
chr2	44330391	44330691	Gtdc1	386601
chr12	92785581	92785881	Gtf2a1	42288
chr15	62302341	62302641	H2afy3	251485
chr10	45519801	45520101	Hace1	222257
chr15	56713291	56713591	Has2	187340
chr15	56696521	56696821	Has2	170570
chr13	26751451	26751751	Hdgfl1	110387
chr13	26246971	26247271	Hdgfl1	614867
chr13	26497761	26498061	Hdgfl1	364077
chr10	18202361	18202661	Hebp2	63371
chr16	33605911	33606211	Heg1	78490
chr11	107389091	107389391	Helz	20032
chr16	30129551	30129851	Hes1	64259
chr16	30099341	30099641	Hes1	34049
chr8	82578181	82578481	Hhip	3576
chr15	65849601	65849901	Hhla1	41385
chr6	38711321	38711621	Hipk2	75752
chr6	136752781	136753081	Hist4h4	31
chr1	186579831	186580131	Hlx	23494
chr10	119825681	119825981	Hmga2	88160
chr5	149864561	149864861	Hmgb1	98
chr11	83678841	83679141	Hnf1b	14621
chr7	29595321	29595621	Hnrnpl	437
chr12	17632901	17633201	Hpcal1	64568
chr4	116502481	116502781	Hpdl	8518
chr13	54345761	54346061	Hrh2	58414
chr12	8371071	8371371	Hs1bp3	50983
chr11	64097271	64097571	Hs3st3a1	151412
chr11	64214121	64214421	Hs3st3a1	34562
chr11	63766241	63766541	Hs3st3b1	30605
chr11	63711881	63712181	Hs3st3b1	23755
chr1	36171691	36171991	Hs6st1	46588
chr13	64208821	64209121	Hsd17b3	18462
chr7	56960031	56960331	Htatip2	54341
chr9	48703971	48704271	Htr3a	15083
chr12	25809451	25809751	Id2	28644
chr12	25783601	25783901	Id2	2794
chr13	48108691	48108991	Id4	247954
chr16	91334771	91335071	Ifnar2	38106
chr10	19205371	19205671	Ifngr1	106242
chr5	78415741	78416041	Igfbp7	578825
chr6	106694921	106695221	Il5ra	3960
chr11	32013111	32013411	Il9r	87018
chr8	48775971	48776271	Ing2	15609
chr7	122200731	122201031	Insc	311602
chr2	146150781	146151081	Insm1	103085
chr2	146107151	146107451	Insm1	59455
chr2	145943351	145943651	Insm1	104345
chr4	48300341	48300641	Invs	7818
chr1	137395591	137395891	Ipo9	68673
chr8	47775531	47775831	Irf2	49417
chr1	81736001	81736301	Irs1	551863
chr8	10794481	10794781	Irs2	213799
chr8	10921671	10921971	Irs2	86609
chr13	72347541	72347841	Irx1	246520
chr13	72347781	72348081	Irx1	246760
chr13	72974261	72974561	Irx2	207986
chr8	94400151	94400451	Irx3	75028
chr8	94215931	94216231	Irx3	109192
chr8	94583211	94583511	Irx3	258088
chr13	73172081	73172381	Irx4	226015
chr13	73423751	73424051	Irx4	25655
chr8	94658081	94658381	Irx5	223463
chr2	139434511	139434811	Ism1	69252
chr8	76695031	76695331	Isx	701891
chr13	116477611	116477911	Itga1	585589
chr11	115817841	115818141	Itgb4	18047
chr12	120512471	120512771	Itgb8	35872
chr12	120477721	120478021	Itgb8	1122
chr12	120512101	120512401	Itgb8	35502
chr12	120615541	120615841	Itgb8	138942
chr12	120476421	120476721	Itgb8	178
chr1	173457671	173457971	Itln1	7603
chr16	91771131	91771431	Itsn1	41666
chr1	153025711	153026011	Ivns1abp	165766
chr2	137055371	137055671	Jag1	113454
chr13	44477261	44477561	Jarid2	348860
chr13	44605021	44605321	Jarid2	221100
chr13	44412621	44412921	Jarid2	413500
chr6	39176151	39176451	Jhdm1d	19529
chr7	132355131	132355431	Jmjd5	232908
chr8	87503761	87504061	Junb	1264
chr19	25305331	25305631	Kank1	6210
chr4	98507231	98507531	Kank4	23153
chr12	75905191	75905491	Kcnh5	372978
chr14	24412201	24412501	Kcnma1	411076
chr14	102916061	102916361	Kctd12	465643
chr1	190657921	190658221	Kctd3	173648
chr1	190629621	190629921	Kctd3	201948
chr5	76348491	76348791	Kdr	25812
chr15	68713571	68713871	Khdrbs3	45128
chr15	69421701	69422001	Khdrbs3	663002
chr15	70001391	70001691	Khdrbs3	1242692
chr15	69406181	69406481	Khdrbs3	647482
chr4	148629301	148629601	Kif1b	52356
chr15	90880681	90880981	Kif21a	452
chr15	90908431	90908731	Kif21a	28202
chr11	91996521	91996821	Kif2b	557802
chr17	49820791	49821091	Kif6	66445
chr9	34012101	34012401	Kirrel3	284064
chr7	71101981	71102281	Klf13	18388
chr13	5728161	5728461	Klf6	132423
chr4	139533201	139533501	Klhdc7a	9410
chr18	21744441	21744741	Klhl14	66278
chr7	83705731	83706031	Klhl25	712658
chr15	101814651	101814951	Krt8	19972
chr14	48428331	48428631	Ktn1	145051
chr10	38626041	38626341	Lama4	59455
chr3	92721081	92721381	Lce3a	8921
chr17	73403711	73404011	Lclat1	53472
chr5	47222231	47222531	Lcorl	973636
chr5	46529011	46529311	Lcorl	280416
chr5	47147441	47147741	Lcorl	898846
chr5	141087101	141087401	Lfng	3957
chr12	103634841	103635141	Lgmn	42916
chr2	109783361	109783661	Lgr4	25708
chr2	109782321	109782621	Lgr4	24668
chr5	67191641	67191941	Limch1	54713
chr4	133575881	133576181	Lin28	1300
chr3	143233141	143233441	Lmo4	634645
chr14	102204451	102204751	Lmo7	75457
chr3	79220901	79221201	LOC100233207	71754
chr18	3006141	3006441	LOC171266	117121
chr4	3008331	3008631	LOC171266	103971
chr19	42666271	42666571	Loxl4	20814
chr3	148977201	148977501	Lphn2	359752
chr3	148958171	148958471	Lphn2	340722
chr3	149125111	149125411	Lphn2	507662
chr5	81553501	81553801	Lphn3	103034
chr12	16515981	16516281	Lpin1	80445
chr16	24366391	24366691	Lpp	27034
chr16	24802021	24802321	Lpp	408596
chr17	48913681	48913981	Lrfn2	157872
chr17	49064811	49065111	Lrfn2	6742
chr6	28712421	28712721	Lrrc4	69176
chr5	105927501	105927801	Lrrc8c	20838
chr6	77000701	77001001	Lrrtm1	191859
chr10	64099451	64099751	Lrrtm3	546598
chr17	75466631	75466931	Ltbp1	61913
chr17	75662681	75662981	Ltbp1	84610
chr2	60296561	60296861	Ly75	75423
chr11	54658981	54659281	Lyrm7	14962
chr13	81795571	81795871	Lysmd3	1083
chr7	74356241	74356541	Lysmd4	11102
chr18	3839701	3840001	Lyzl1	325978
chr4	123221041	123221341	Macf1	140412
chr6	66349271	66349571	Mad2l1	136040
chr6	66369511	66369811	Mad2l1	115800
chr8	118577471	118577771	Maf	346827
chr2	160208001	160208301	Mafb	15413
chr6	93862801	93863101	Magi1	597
chr5	19574411	19574711	Magi2	160883
chr9	13456761	13457061	Maml2	32479
chr2	157202231	157202531	Manbal	9028
chr4	32023381	32023681	Map3k7	27565
chr4	32161581	32161881	Map3k7	110635
chrX	82104571	82104871	Map3k7ip3	714639
chr2	92237931	92238231	Mapk8ip1	3339
chr6	116347671	116347971	March8	59681
chr10	37097791	37098091	Marcks	239209
chr10	37084221	37084521	Marcks	225639
chr11	40353321	40353621	Mat2b	152644
chr4	130629281	130629581	Matn1	129132
chr12	57359351	57359651	Mbip	87354
chr14	41973991	41974291	Mbl1	9397
chr14	120754881	120755181	Mbnl2	80141
chr1	130240931	130241231	Mcm6	15152
chr7	79686361	79686661	Mctp2	235030
chr7	78528761	78529061	Mctp2	922570
chr10	117431851	117432151	Mdm1	146886
chr7	96912091	96912391	Me3	130914
chr7	96915141	96915441	Me3	133964
chr18	57301021	57301321	Megf10	8043
chr11	18785681	18785981	Meis1	132852
chr11	18521881	18522181	Meis1	396652
chr11	18767721	18768021	Meis1	150812
chr11	18974221	18974521	Meis1	55688
chr11	18782321	18782621	Meis1	136212
chr6	17401301	17401601	Met	12505
chr3	138163031	138163331	Metap1	10835
chr12	87118621	87118921	Mfsd7c	31283
chr7	144068251	144068551	Mgmt	17892
chr7	144056121	144056421	Mgmt	30022
chrX	166433741	166434041	Mid1	116338
chrX	166408661	166408961	Mid1	91258
chrX	166414761	166415061	Mid1	97358
chrX	166413971	166414271	Mid1	96568
chrX	166427951	166428251	Mid1	110548
chrX	166435251	166435551	Mid1	117848
chrX	166411121	166411421	Mid1	93718
chrX	166437941	166438241	Mid1	120538
chr16	59491121	59491421	Mina	19378
chr6	97999161	97999461	Mitf	57535
chr6	39385061	39385361	Mkrn1	14843
chr7	69561121	69561421	Mkrn3	3754
chr7	69552721	69553021	Mkrn3	12154
chr3	63027611	63027911	Mme	72032
chr9	7659611	7659911	Mmp20	31531
chr5	111875751	111876051	Mn1	28716
chr16	48562551	48562851	Morc1	131352
chr10	24127741	24128041	Moxd1	184569
chr10	24127241	24127541	Moxd1	184069
chr2	106662781	106663081	Mpped2	127174
chr2	106276341	106276641	Mpped2	257124
chr2	106418281	106418581	Mpped2	115184
chr2	14160761	14161061	Mrc1	9871
chr15	55344241	55344541	Mrpl13	44476
chr11	88088711	88089011	Mrps23	70942
chr11	88285501	88285801	Mrps23	267732
chr3	8866191	8866491	Mrps28	57482
chr5	115848461	115848761	Msi1	31082
chr10	120157981	120158281	Msrb3	177896
chr7	147244021	147244321	Msx3	9186
chr5	108494471	108494771	Mtf2	139
chr10	6240401	6240701	Mthfd1l	132872
chr15	12152731	12153031	Mtmr12	18033
chr3	89031291	89031591	Muc1	1532
chr15	61810541	61810841	Myc	6204
chr4	122675911	122676211	Mycl1	2720
chr12	12731901	12732201	Mycn	216591
chr12	12701041	12701341	Mycn	247451
chr12	12687541	12687841	Mycn	260951
chr12	12730141	12730441	Mycn	218351
chr12	12817441	12817741	Mycn	131051
chr11	67193271	67193571	Myh13	52817
chr16	34772721	34773021	Mylk	12164
chr11	80584311	80584611	Myo1d	9066
chr9	68989641	68989941	Narg2	256013
chr10	109121761	109122061	Nav3	315364
chr3	56106581	56106881	Nbea	119108
chr3	56297951	56298251	Nbea	310478
chr1	43417591	43417891	Nck2	84854
chr2	164868651	164868951	Ncoa5	8522
chr10	30367481	30367781	Ncoa7	8042
chr2	146746401	146746701	Ncrna00153	64927
chr7	71884051	71884351	Ndnl2	133725
chr7	71953781	71954081	Ndnl2	63995
chr2	17760501	17760801	Nebl	107956
chr10	91709611	91709911	Nedd1	475402
chr10	91625821	91626121	Nedd1	559192
chr10	91625511	91625811	Nedd1	559502
chr10	92019551	92019851	Nedd1	165462
chr10	91740741	91741041	Nedd1	444272
chr13	41578001	41578301	Nedd9	4538
chr3	156599901	156600201	Negr1	375129
chr8	54835641	54835941	Neil3	111441
chr1	140456041	140456341	Nek7	60082
chr1	140468171	140468471	Nek7	47952
chr9	59011141	59011441	Neo1	127043
chr3	87778261	87778561	Nes	3397
chr18	81008221	81008521	Nfatc1	98574
chr4	82135851	82136151	Nfib	15211
chr2	147014001	147014301	Nkx2-2	2013
chr5	101953121	101953421	Nkx6-1	140459
chr7	146716541	146716841	Nkx6-2	52001
chr7	146714621	146714921	Nkx6-2	53921
chr7	146736041	146736341	Nkx6-2	32501
chr10	15311981	15312281	Nmbr	832037
chr11	102907941	102908241	Nmt1	18216
chr9	48483331	48483631	Nnmt	70299
chr9	48504861	48505161	Nnmt	91829
chr9	48502641	48502941	Nnmt	89609
chr5	118250001	118250301	Nos1	66976
chr1	172451701	172452001	Nos1ap	35390
chr2	68873521	68873821	Nostrin	100232
chr2	24981761	24982061	Noxa1	31243
chr12	54637831	54638131	Npas3	288318
chr12	54163971	54164271	Npas3	185542
chr12	54548941	54549241	Npas3	199428
chr12	86096001	86096301	Npc2	17911
chr6	84979761	84980061	Npm3-ps1	46223
chr6	50726841	50727141	Npvf	122599
chr10	88945191	88945491	Nr1h4	24031
chr10	88944441	88944741	Nr1h4	24781
chr13	79075641	79075941	Nr2f1	737548
chr13	78716121	78716421	Nr2f1	378028
chr13	78585121	78585421	Nr2f1	247028
chr13	78566991	78567291	Nr2f1	228898
chr7	77992981	77993281	Nr2f2	481499
chr7	77991001	77991301	Nr2f2	479519
chr7	77095111	77095411	Nr2f2	410218
chr7	77474401	77474701	Nr2f2	30928
chr8	78754781	78755081	Nr3c2	671475
chr8	33179111	33179411	Nrg1	150586
chr14	40823631	40823931	Nrg3	537405
chr17	91095901	91096201	Nrxn1	396091
chr12	90680921	90681221	Nrxn3	489238
chr2	14828921	14829221	Nsun6	141836
chr9	29319841	29320141	Ntm	450723
chr13	59142351	59142651	Ntrk2	233308
chr10	83852351	83852651	Nuak1	50715
chr10	83940451	83940751	Nuak1	37385
chr17	59287621	59287921	Nudt12	135026
chr6	8825181	8825481	Nxph1	74687
chr6	8847351	8847651	Nxph1	52517
chr1	51565321	51565621	Obfc2a	30228
chr11	37881261	37881561	Odz2	1123666
chr11	38382131	38382431	Odz2	1624536
chr8	49626241	49626541	Odz3	133653
chr8	51606291	51606591	Odz3	1846397
chr8	50526691	50526991	Odz3	766797
chr8	50525441	50525741	Odz3	765547
chr7	102837001	102837301	Odz4	521995
chr9	20501921	20502221	Olfm2	30587
chr3	103520281	103520581	Olfml3	21493
chr16	91301811	91302111	Olig1	31948
chr16	91173531	91173831	Olig2	52113
chr16	91193261	91193561	Olig2	32383
chr10	19168761	19169061	Olig3	92567
chr18	64493841	64494141	Onecut2	6026
chr4	131667301	131667601	Oprd1	32950
chr1	135756001	135756301	Optc	47598
chr9	114938591	114938891	Osbpl10	37655
chr14	73653291	73653591	P2ry5	15740
chr17	10937841	10938141	Pacrg	95066
chr8	64380131	64380431	Palld	1206
chr11	35341491	35341791	Pank3	241355
chr13	93872401	93872701	Papd4	89687
chr8	130242621	130242921	Pard3	419220
chr1	61731841	61732141	Pard3b	46594
chr6	127299601	127299901	Parp11	103989
chr1	78187271	78187571	Pax3	6290
chr1	78135911	78136211	Pax3	57650
chr1	78138301	78138601	Pax3	55260
chr4	44573881	44574181	Pax5	149281
chr4	139359991	139360291	Pax7	28742
chr2	24358681	24358981	Pax8	27745
chr2	34105101	34105401	Pbx3	122305
chr9	101374421	101374721	Pccb	439277
chr9	101374951	101375251	Pccb	439807
chr10	72946821	72947121	Pcdh15	337643
chr3	49671821	49672121	Pcdh18	110733
chr3	49503871	49504171	Pcdh18	57217
chr3	49670181	49670481	Pcdh18	109093
chr12	82929351	82929651	Pcnx	31515
chr2	143467331	143467631	Pcsk2	95567
chr11	89832731	89833031	Pctp	31327
chr11	89817121	89817421	Pctp	46937
chr3	122407141	122407441	Pde5a	24813
chr19	40358781	40359081	Pdlim1	12825
chr8	46960541	46960841	Pdlim3	10147
chr6	101361161	101361461	Pdzrn3	33420
chr6	101361821	101362121	Pdzrn3	34080
chr1	72301661	72301961	Pecr	29067
chr7	69590601	69590901	Peg12	18645
chr5	64494101	64494401	Pgm1	10063
chr10	13066741	13067041	Phactr2	22925
chr4	128397221	128397521	Phc2	15132
chr11	95671101	95671401	Phospho1	14562
chr5	67359401	67359701	Phox2b	130814
chr5	67494061	67494361	Phox2b	3846
chr5	20076561	20076861	Phtf2	311231
chr6	139542191	139542491	Pik3c2g	6570
chr18	28629081	28629381	Pik3c3	1803318
chr13	102902171	102902471	Pik3r1	364149
chr13	102488541	102488841	Pik3r1	26089
chr5	20675181	20675481	Pion	16753
chr11	77707381	77707681	Pipox	157
chrX	96650911	96651211	Pja1	15013
chrX	96717691	96717991	Pja1	51767
chr1	20166541	20166841	Pkhd1	441447
chr1	19971321	19971621	Pkhd1	636667
chr1	19917981	19918281	Pkhd1	690007
chr9	36900801	36901101	Pknox2	53900
chr2	58809221	58809521	Pkp4	189535
chr4	138248921	138249221	Pla2g2c	32584
chr4	138361201	138361501	Pla2g5	13821
chr3	63675241	63675541	Plch1	20430
chr1	55762741	55763041	Plcl1	300102
chr7	137981591	137981891	Plekha1	27682
chr10	6525121	6525421	Plekhg1	51397
chr9	92825371	92825671	Plod2	388461
chr11	97811401	97811701	Plxdc1	36143
chr2	16899071	16899371	Plxdc2	621273
chr1	195860381	195860681	Plxna2	585491
chr11	63225941	63226241	Pmp22	281080
chr11	63268721	63269021	Pmp22	323860
chr10	84148721	84149021	Polr3b	63690
chr2	181667021	181667321	Polr3k	68107
chr12	3991111	3991411	Pomc	36311
chr9	51172251	51172551	Pou2af1	150607
chr4	22763121	22763421	Pou3f2	347993
chr1	42164311	42164611	Pou3f3	589529
chr4	105147721	105148021	Ppap2b	317920
chr15	85491281	85491581	Ppara	74562
chr10	106046721	106047021	Ppfia2	139477
chr7	114805061	114805361	Ppfibp2	66432
chr16	16911981	16912281	Ppm1f	8718
chr3	69210191	69210491	Ppm1l	89502
chr6	100923661	100923961	Ppp4r2	140180
chr10	44436461	44436761	Prdm1	258118
chr2	31465401	31465701	Prdm12	30005
chr2	31496381	31496681	Prdm12	975
chr4	21613061	21613361	Prdm13	101
chr4	153845951	153846251	Prdm16	164881
chr6	65693731	65694031	Prdm5	35074
chr5	98598881	98599181	Prdm8	10856
chr10	44602001	44602301	Prep	184868
chr2	166483041	166483341	Prex1	56141
chr1	152434651	152434951	Prg4	121506
chr3	146745311	146745611	Prkacb	269567
chr3	147041511	147041811	Prkacb	565767
chr14	31403431	31403731	Prkcd	19917
chr12	74831601	74831901	Prkch	145724
chr12	51221601	51221901	Prkd1	528459
chr5	136661801	136662101	Prkrip1	12873
chr13	27024691	27024991	Prl	124603
chr13	28508251	28508551	Prl5a1	274049
chr6	127651111	127651411	Prmt8	67486
chr16	63011151	63011451	Pros1	157142
chr2	4373881	4374181	Prpf18	199101
chrX	164092881	164093181	Prps2	272400
chr3	123153171	123153471	Prss12	3491
chr9	72660401	72660701	Prtg	5471
chr13	34340741	34341041	Psmg4	86046
chr3	119649971	119650271	Ptbp2	163945
chr13	63656061	63656361	Ptch1	10617
chr4	147702341	147702641	Ptchd2	40417
chr2	12638221	12638521	Pter	207296
chr2	19380501	19380801	Ptf1a	13362
chr1	88423021	88423321	Ptma	139
chr6	36725921	36726221	Ptn	35290
chr5	103764881	103765181	Ptpn13	89179
chr1	191613631	191613931	Ptpn14	61635
chr4	57288141	57288441	Ptpn3	26418
chr7	54399741	54400041	Ptpn5	10837
chr1	139926321	139926621	Ptprc	145411
chr4	75501681	75501981	Ptprd	277549
chr4	75641881	75642181	Ptprd	137349
chr4	76158791	76159091	Ptprd	81262
chr7	142794591	142794891	Ptpre	65235
chr15	75907371	75907671	Puf60	3818
chr16	46593021	46593321	Pvrl3	96094
chr9	72728101	72728401	Pygo1	45205
chr9	108419261	108419561	Qrich1	6
chr17	67165191	67165491	Rab12	296331
chr13	110888681	110888981	Rab3c	181583
chr12	80710301	80710601	Rad51l1	312183
chr2	101012961	101013261	Rag2	451793
chr2	101119071	101119371	Rag2	345683
chr15	10676401	10676701	Rai14	33256
chr1	158826181	158826481	Ralgps2	43380
chr3	13096981	13097281	Ralyl	374550
chr2	29429691	29429991	Rapgef1	45398
chr3	79022571	79022871	Rapgef2	72924
chr12	118411471	118411771	Rapgef5	343330
chr12	118590421	118590721	Rapgef5	164380
chr14	17566071	17566371	Rarb	158497
chr14	17922471	17922771	Rarb	514897
chr2	117472481	117472781	Rasgrp1	304018
chr5	74637431	74637731	Rasl11b	46231
chr7	119967191	119967491	Rassf10	130134
chr7	120126901	120127201	Rassf10	29576
chr2	51770841	51771141	Rbm43	19173
chr1	38452041	38452341	Rev1	265684
chr19	28377371	28377671	Rfx3	291891
chr19	28403261	28403561	Rfx3	317781
chr10	84173631	84173931	Rfx4	45011
chr7	80336891	80337191	Rgma	183364
chr7	80545051	80545351	Rgma	24796
chr7	80330151	80330451	Rgma	190104
chr17	16294721	16295021	Rgmb	331321
chr1	145757631	145757931	Rgs2	93498
chr11	80149291	80149591	Rhbdl3	34864
chr5	66227971	66228271	Rhoh	26686
chr4	8933081	8933381	Rlbp1l1	263277
chr14	51674261	51674561	Rnase12	2484
chr12	26984611	26984911	Rnf144a	115360
chr13	47463881	47464181	Rnf144b	245943
chr13	47368931	47369231	Rnf144b	150993
chr4	117082251	117082551	Rnf220	87119
chr4	59460281	59460581	Rod1	101715
chr19	19321341	19321641	Rorb	135805
chr13	90800571	90800871	Rps23	262005
chr14	25626551	25626851	Rps24	316799
chr2	13125041	13125341	Rsu1	67714
chr3	116183001	116183301	Rtcd1	27877
chr10	67428811	67429111	Rtkn2	13384
chr6	99996251	99996551	Rybp	240951
chr6	100153521	100153821	Rybp	83681
chr6	100382581	100382881	Rybp	145379
chr13	11973041	11973341	Ryr2	226021
chr8	91848371	91848671	Sall1	280460
chr8	91769101	91769401	Sall1	201190
chr10	25878571	25878871	Samd3	70791
chr10	9277511	9277811	Samd5	117345
chr3	108236441	108236741	Sars	11496
chr19	44386341	44386641	Scd2	18326
chr4	120061661	120061961	Scmh1	16202
chr6	54504461	54504761	Scrn1	11765
chr7	117010401	117010701	Scube2	1383
chr7	116993611	116993911	Scube2	15407
chr1	178810281	178810581	Sdccag8	65489
chr5	141729251	141729551	Sdk1	11914
chr3	30687481	30687781	Sec62	4166
chr12	93530801	93531101	Sel1l	443354
chr5	12529951	12530251	Sema3d	146546
chr2	124331901	124332201	Sema6d	103980
chr13	93363981	93364281	Serinc5	16961
chr18	79245871	79246171	Setbp1	60109
chr2	10327781	10328081	Sfmbt2	33723
chr3	83387091	83387391	Sfrp2	183001
chr3	83387321	83387621	Sfrp2	182771
chr11	47454141	47454441	Sgcd	261487
chr11	47213111	47213411	Sgcd	20457
chr5	93311801	93312101	Shroom3	15072
chr7	30281411	30281711	Sipa1l3	8918
chr12	73955341	73955641	Six6os1	63261
chr11	109337581	109337881	Slc16a6	2821
chr13	23985011	23985311	Slc17a4	21715
chr15	8609581	8609881	Slc1a3	50999
chr15	8731111	8731411	Slc1a3	70531
chr15	8594331	8594631	Slc1a3	66249
chr19	6610111	6610411	Slc22a12	67191
chr12	58280371	58280671	Slc25a21	17938
chr3	90180131	90180431	Slc27a3	13568
chr4	118744121	118744421	Slc2a1	37078
chr4	118746221	118746521	Slc2a1	34978
chr13	39615751	39616051	Slc35b3	563500
chr13	39629761	39630061	Slc35b3	577510
chr9	15550711	15551011	Slc36a4	36649
chr11	113301011	113301311	Slc39a11	125914
chr3	153744831	153745131	Slc44a5	108582
chr3	153788281	153788581	Slc44a5	152032
chr3	50446051	50446351	Slc7a11	198666
chr12	82418881	82419181	Slc8a3	15136
chr9	63630821	63631121	Smad3	25170
chr9	63544621	63544921	Smad3	61030
chr18	75594121	75594421	Smad7	67253
chr19	26552791	26553091	Smarca2	126708
chr12	11324381	11324681	Smc6	51840
chr12	82267201	82267501	Smoc1	139534
chr12	82247321	82247621	Smoc1	119654
chr10	57548491	57548791	Smpdl3a	34292
chr10	57542331	57542631	Smpdl3a	28132
chr1	191802091	191802391	Smyd2	56074
chr2	136572801	136573101	Snap25	33766
chr18	53069571	53069871	Sncaip	142359
chr5	124948941	124949241	Snrnp35	15928
chr9	30048111	30048411	Snx19	186652
chr18	53238071	53238371	Snx2	97797
chr10	42763241	42763541	Sobp	130945
chr11	117836801	117837101	Socs3	6475
chr11	117801091	117801391	Socs3	29235
chr3	108085361	108085661	Sort1	1538
chr11	101829981	101830281	Sost	1802
chr8	12430081	12430381	Sox1	34713
chr8	12323271	12323571	Sox1	72097
chr12	28026511	28026811	Sox11	916
chr12	27836051	27836351	Sox11	191376
chr12	28037081	28037381	Sox11	9654
chr1	135389041	135389341	Sox13	68402
chr1	135294281	135294581	Sox13	26358
chr1	135308211	135308511	Sox13	12428
chr3	34458071	34458371	Sox2	90705
chr3	34987131	34987431	Sox2	438355
chr3	34552811	34553111	Sox2	4035
chr14	118629541	118629841	Sox21	5379
chr14	118629971	118630271	Sox21	4949
chr13	29462831	29463131	Sox4	417430
chr13	28874091	28874391	Sox4	171310
chr13	28936501	28936801	Sox4	108900
chr13	28874711	28875011	Sox4	170690
chr6	144402961	144403261	Sox5	245033
chr6	144103671	144103971	Sox5	54257
chr6	144429761	144430061	Sox5	271833
chr6	143991541	143991841	Sox5	166387
chr7	123009701	123010001	Sox6	128749
chr7	122645051	122645351	Sox6	493399
chr7	122865541	122865841	Sox6	272909
chr7	122789201	122789501	Sox6	349249
chr2	72747201	72747501	Sp3	69987
chr12	119750051	119750351	Sp4	210359
chr12	119889401	119889701	Sp8	196477
chr11	93906371	93906671	Spag9	1003
chr5	104539301	104539601	Sparcl1	3269
chr4	111453061	111453361	Spata6	60597
chr7	52970671	52970971	Sphk2	244
chr13	58032131	58032431	Spock1	22645
chr13	57704661	57704961	Spock1	304825
chr7	120831681	120831981	Spon1	77822
chr11	19492571	19492871	Spred2	331723
chr11	19454671	19454971	Spred2	369623
chr11	19431761	19432061	Spred2	392533
chr3	37565891	37566191	Spry1	27144
chr9	96889991	96890291	Spsb4	28633
chrUn_random	5337001	5337301	Spt2	502552
chrUn_random	4524141	4524441	Spt2	310308
chrUn_random	5475171	5475471	Spt2	640722
chrUn_random	4763781	4764081	Spt2	70668
chrUn_random	4536141	4536441	Spt2	298308
chrUn_random	4523881	4524181	Spt2	310568
chr1	133375331	133375631	Srgap2	48457
chr6	112879881	112880181	Srgap3	17229
chr3	146042941	146043241	Ssx2ip	24559
chr3	146038331	146038631	Ssx2ip	29169
chr6	17756701	17757001	St7	57636
chr10	86700221	86700521	Stab2	229684
chr5	151924571	151924871	Stard13	68048
chr2	68224131	68224431	Stk39	85757
chr3	8245261	8245561	Stmn2	264115
chr2	37633531	37633831	Strbp	130876
chr5	38397971	38398271	Stx18	32352
chr11	67964401	67964701	Stx8	184567
chr11	67863471	67863771	Stx8	83637
chr11	67958401	67958701	Stx8	178567
chr11	90409801	90410101	Stxbp4	89436
chr12	45941061	45941361	Stxbp6	234259
chr12	46715831	46716131	Stxbp6	540511
chr12	46029481	46029781	Stxbp6	145839
chr1	12825651	12825951	Sulf1	117176
chr1	12801261	12801561	Sulf1	92786
chr12	77023761	77024061	Syne2	104607
chr1	136610001	136610301	Syt2	66894
chr3	108371031	108371331	Taf13	3435
chr16	45724881	45725181	Tagln3	387
chr13	95476601	95476901	Tbca	82146
chr11	85492051	85492351	Tbx2	153915
chr9	24761011	24761311	Tbx20	182415
chr5	120144981	120145281	Tbx3	24454
chr18	69380071	69380371	Tcf4	123924
chr18	69172171	69172471	Tcf4	331824
chr19	55630851	55631151	Tcf7l2	185298
chr19	56136621	56136921	Tcf7l2	166961
chr13	39973251	39973551	Tcfap2a	852411
chr12	101161571	101161871	Tdp1	38997
chr3	96236201	96236501	Terc	17595
chr8	114680601	114680901	Terf2ip	145493
chr6	17027841	17028141	Tes	12843
chr11	87236521	87236821	Tex14	18105
chr9	96135911	96136211	Tfdp2	39368
chr9	116207951	116208251	Tgfbr2	123694
chr2	117697731	117698031	Thbs1	239776
chr17	14855741	14856041	Thbs2	24794
chr17	14855981	14856281	Thbs2	25034
chr13	93473401	93473701	Thbs4	91162
chr7	126881641	126881941	Thumpd1	17512
chr6	112977441	112977741	Thumpd3	18729
chr16	89944381	89944681	Tiam1	16541
chr17	3407011	3407311	Tiam2	9955
chr3	127432231	127432531	Tifa	60449
chr10	85797341	85797641	Timp3	34335
chr4	71894811	71895111	Tle1	33008
chr4	71146451	71146751	Tle1	715352
chr4	71710921	71711221	Tle1	150882
chr9	61209101	61209401	Tle3	10921
chr19	14539171	14539471	Tle4	133152
chr19	14528021	14528321	Tle4	144302
chr19	14526541	14526841	Tle4	145782
chr19	14640151	14640451	Tle4	32172
chr2	70746551	70746851	Tlk1	83164
chr2	116798521	116798821	Tmco5	94228
chr11	89971041	89971341	Tmem100	79530
chr9	103531421	103531721	Tmem108	132559
chr16	7935841	7936141	Tmem114	489238
chr5	38632141	38632441	Tmem128	19322
chr5	127804461	127804761	Tmem132c	82416
chr5	127819281	127819581	Tmem132c	97236
chr5	128753631	128753931	Tmem132d	185156
chr13	84765621	84765921	Tmem161b	403841
chr13	84711001	84711301	Tmem161b	349221
chr13	84752261	84752561	Tmem161b	390481
chr1	41447101	41447401	Tmem182	584806
chr16	8619841	8620141	Tmem186	17803
chr19	21858901	21859201	Tmem2	6220
chr19	21956611	21956911	Tmem2	103930
chr9	79671321	79671621	Tmem30a	30234
chr5	67625381	67625681	Tmem33	26359
chr8	35449061	35449361	Tmem66	231595
chr10	104637181	104637481	Tmtc2	374204
chr10	105076041	105076341	Tmtc2	64656
chr14	61561871	61562171	Tnfrsf19	103285
chr14	61576601	61576901	Tnfrsf19	88555
chr13	99791211	99791511	Tnpo1	95022
chr5	143572771	143573071	Tnrc18	6145
chr11	8711771	8712071	Tns3	147383
chr4	7174501	7174801	Tox	256781
chr4	6699531	6699831	Tox	218189
chr4	6700041	6700341	Tox	217679
chr2	163021591	163021891	Tox2	29448
chr8	92347191	92347491	Tox3	524810
chr8	92347501	92347801	Tox3	524500
chr8	92768711	92769011	Tox3	103290
chr8	92878201	92878501	Tox3	6200
chr9	85983671	85983971	Tpbg	247805
chr7	152345301	152345601	Tpcn2	124381
chr10	39379391	39379691	Traf3ip2	46802
chr2	101563061	101563361	Traf6	44615
chr9	121246881	121247181	Trak1	29044
chr2	13448911	13449211	Trdmt1	17230
chr9	97412731	97413031	Trim42	142504
chr10	30125761	30126061	Trmt11	194644
chr12	74441621	74441921	Trmt5	54073
chr15	85750201	85750501	Trmu	40595
chr19	22898231	22898531	Trpm3	131273
chr19	22646581	22646881	Trpm3	120377
chr15	50798551	50798851	Trps1	77114
chr2	169123441	169123741	Tshz2	335554
chr7	37443451	37443751	Tshz3	39535
chr9	56061901	56062201	Tspan3	53196
chr9	56015481	56015781	Tspan3	6776
chr3	138517591	138517891	Tspan5	112583
chr12	29502291	29502591	Tssc1	65711
chr12	29768281	29768581	Tssc1	331701
chr2	94129411	94129711	Ttc17	117285
chr3	100786011	100786311	Ttf2	12579
chr7	4075851	4076151	Ttyh1	4867
chr15	98799381	98799681	Tuba1a	15599
chr15	98783631	98783931	Tuba1a	151
chr12	34904901	34905201	Twist1	262516
chr17	66051621	66051921	Txndc2	62675
chr18	64023921	64024221	Txnl1	172058
chr4	41351331	41351631	Ubap1	55453
chr9	41111231	41111531	Ubash3b	145804
chr9	41174501	41174801	Ubash3b	209074
chr9	41173281	41173581	Ubash3b	207854
chr4	147773681	147773981	Ubiad1	45029
chrUn_random	3921801	3922101	Ulbp1	863349
chrUn_random	3916081	3916381	Ulbp1	857629
chrUn_random	3912981	3913281	Ulbp1	854529
chrUn_random	3567721	3568021	Ulbp1	509269
chr5	140011501	140011801	Uncx	8200
chr16	77173561	77173861	Usp25	159398
chr16	77400821	77401121	Usp25	386658
chr16	77407381	77407681	Usp25	393218
chr16	77421831	77422131	Usp25	407668
chr16	76741361	76741661	Usp25	272802
chr2	6474901	6475201	Usp6nl	201270
chr1	78645821	78646121	Utp14b	8428
chr10	12599161	12599461	Utrn	17778
chr10	12370491	12370791	Utrn	210892
chr10	12637411	12637711	Utrn	56028
chr1	173947101	173947401	Vangl2	10148
chr2	173550881	173551181	Vapb	12040
chr12	88000451	88000751	Vash1	19048
chr10	51631041	51631341	Vgll2	111300
chr10	51681241	51681541	Vgll2	61100
chr17	78908081	78908381	Vit	752
chr7	7230641	7230941	Vmn2r29	209
chr3	64635161	64635461	Vmn2r-ps11	13354
chr10	14423081	14423381	Vta1	2064
chr19	55566241	55566541	Vti1a	175551
chr11	10988321	10988621	Vwc2	25547
chr18	8044351	8044651	Wac	175265
chr5	147197561	147197861	Wasf3	1130
chr5	132121641	132121941	Wbscr17	338399
chr5	132121981	132122281	Wbscr17	338739
chr5	131653101	131653401	Wbscr17	130141
chr14	63493091	63493391	Wdfy2	36727
chr9	54593631	54593931	Wdr61	11446
chr5	143105221	143105521	Wipi2	166
chr15	98628711	98629011	Wnt1	8574
chr14	28994651	28994951	Wnt5a	323857
chr14	28881231	28881531	Wnt5a	437277
chr6	91296071	91296371	Wnt7a	65142
chr6	91351551	91351851	Wnt7a	9662
chr8	117423111	117423411	Wwox	459666
chr10	125963391	125963691	Xrcc6bp1	374870
chr2	146784651	146784951	Xrn2	53994
chr7	124829961	124830261	Xylt1	305619
chr7	124829641	124829941	Xylt1	305299
chr7	124852781	124853081	Xylt1	328439
chr2	83522031	83522331	Zc3h15	37447
chr4	44864761	44865061	Zcchc7	95472
chr2	45181321	45181621	Zeb2	212672
chr2	44887141	44887441	Zeb2	81508
chr2	45632141	45632441	Zeb2	663492
chr2	45374901	45375201	Zeb2	406252
chr19	21240431	21240731	Zfand5	106186
chr8	111233911	111234211	Zfhx3	4482
chr8	111536571	111536871	Zfhx3	298178
chr3	5237441	5237741	Zfhx4	19038
chr1	179492501	179492801	Zfp238	116700
chr1	138673911	138674211	Zfp281	152540
chr12	81011961	81012261	Zfp36l1	201889
chr12	80980721	80981021	Zfp36l1	233129
chr12	81012191	81012491	Zfp36l1	201659
chr12	80914161	80914461	Zfp36l1	299689
chr12	116859471	116859771	Zfp386	426313
chr12	116852531	116852831	Zfp386	433253
chr12	116853541	116853841	Zfp386	432243
chr12	116843201	116843501	Zfp386	442583
chr15	75464421	75464721	Zfp41	17457
chr15	75464051	75464351	Zfp41	17087
chr8	90355541	90355841	Zfp423	127803
chr7	25291811	25292111	Zfp428	243
chr4	54665351	54665651	Zfp462	295315
chr14	23499341	23499641	Zfp503	690668
chr14	23626601	23626901	Zfp503	817928
chr14	23396741	23397041	Zfp503	588068
chr14	23162481	23162781	Zfp503	353808
chr14	23289861	23290161	Zfp503	481188
chr14	23314101	23314401	Zfp503	505428
chr14	23408931	23409231	Zfp503	600258
chr18	13684131	13684431	Zfp521	318637
chr18	14464041	14464341	Zfp521	333145
chr18	65690141	65690441	Zfp532	49592
chr7	38348871	38349171	Zfp536	205750
chr7	38474651	38474951	Zfp536	79970
chr18	54878921	54879221	Zfp608	270496
chr18	55355831	55356131	Zfp608	206414
chr18	54665991	54666291	Zfp608	483426
chr18	55145411	55145711	Zfp608	4006
chr18	55072021	55072321	Zfp608	77396
chr18	55293601	55293901	Zfp608	144184
chr18	55709481	55709781	Zfp608	560064
chr18	55066201	55066501	Zfp608	83216
chr18	54612241	54612541	Zfp608	537176
chr18	54920281	54920581	Zfp608	229136
chr18	55261611	55261911	Zfp608	112194
chr18	55291071	55291371	Zfp608	141654
chr7	46960781	46961081	Zfp619	187796
chr8	27733101	27733401	Zfp703	354556
chr15	36874701	36875001	Zfp706	62306
chr2	81688991	81689291	Zfp804a	204673
chr14	25928351	25928651	Zmiz1	350276
chr14	26137531	26137831	Zmiz1	141096
chr3	156984131	156984431	Zranb2	213079
chr13	108388481	108388781	Zswim6	291627
chr13	108375521	108375821	Zswim6	304587
chr13	108699601	108699901	Zswim6	19493
