# Supplementary material for: Sequential EMT-MET induces neuronal conversion through Sox2
Source: Cell Discov. 2017 May 30;3:17017–. doi: 10.1038/celldisc.2017.17 (PMC5450022; doi:10.1038/celldisc.2017.17)
Supplement: Supplementary Table S10 [file celldisc201717-s14.xlsx]

## Sheet: Sheet1
			GSE24131		GSE39260
Pathway	Symbol	Remark	Log2 value neuron vs NSC		Log2 value OK+M vs MEF	Log2 value OK+M+S vs MEF	Log2 value OK+M+S+S vs MEF				Log2 value neuron vs NSC	Log2 value OK+M vs MEF	Log2 value OK+M+S vs MEF	Log2 value OK+M+S+S vs MEF
EMT/MET	8430408G22Rik	down-regulated	-0.0944232		-1.43486	-1.64005	-0.726078			EMT Score	-0.0556668	-0.140089	-0.237474	-0.288066
EMT/MET	Ablim1	down-regulated	-0.0305474		0.816188	1.17936	1.54932			Metabolism Score	0.175755	-0.0154074	0.0439736	0.0311369
EMT/MET	Adrb2	down-regulated	-2.41643		2.57573	2.75965	3.354
EMT/MET	Agr2	down-regulated	-0.0925805		-0.0200986	0.0744899	-0.0568308
EMT/MET	Aldh1a3	down-regulated	0.534707		0.182019	0.749912	1.1085
EMT/MET	Ank3	down-regulated	-0.143222		-0.662668	-0.712855	-0.784477
EMT/MET	Bik	down-regulated	-0.434684		1.64587	2.37575	2.88245
EMT/MET	Car2	down-regulated	0.534459		0.732959	1.20055	1.71283
EMT/MET	Cdh1	down-regulated	-0.271224		0.932138	1.85977	2.69573
EMT/MET	Cds1	down-regulated	3.072		0.400791	0.888957	0.53389
EMT/MET	Ctsl	down-regulated	-2.60318		1.06819	1.21121	1.5046
EMT/MET	Cxadr	down-regulated	1.71616		0.195015	0.391613	0.0915824
EMT/MET	Cxcl16	down-regulated	0.125365		0.85944	1.0753	1.03668
EMT/MET	Dsg3	down-regulated	0.112916		-0.00864539	3.90402	0.60477
EMT/MET	Elf3	down-regulated	0.0258831		-0.02646	-0.02866	0.586457
EMT/MET	Epcam	down-regulated	0.062604		-0.035105	1.74499	1.36747
EMT/MET	Epha1	down-regulated	-0.0403475		2.95061	3.10163	3.40111
EMT/MET	Fam169a	down-regulated	-0.0320268		0.109125	0.126234	0.0249341
EMT/MET	Fgfr2	down-regulated	1.00807		-0.594607	-0.744649	-1.57312
EMT/MET	Fgfr3	down-regulated	0.523568		1.53052	1.70702	1.0393
EMT/MET	Fst	down-regulated	1.98643		-0.535122	-1.27703	-1.0541
EMT/MET	Fxyd3	down-regulated	-0.155006		-0.47132	-0.4541	0.0871913
EMT/MET	Gjb3	down-regulated	-0.0962153		-1.01994	-0.0596671	-0.354922
EMT/MET	Gpx3	down-regulated	0.732688		0.787896	0.954223	2.1013
EMT/MET	Ifi30	down-regulated	-1.54754		1.17613	1.53817	1.76461
EMT/MET	Il18	down-regulated	0.47283		-0.302129	0.011744	0.178933
EMT/MET	Jup	down-regulated	-0.178591		0.503621	0.682929	1.03578
EMT/MET	Klk10	down-regulated	-0.0595176		0.220729	-0.90708	-0.598482
EMT/MET	Klk7	down-regulated	0.269996		0.336082	0.500486	0.231525
EMT/MET	Krt15	down-regulated	-0.110232		0.679917	-0.238814	-0.290991
EMT/MET	Krt17	down-regulated	1.03709		-0.109791	-0.694838	-0.599834
EMT/MET	Lad1	down-regulated	-0.116681		0.519982	0.605081	0.617862
EMT/MET	Lsr	down-regulated	-0.0143849		-0.313117	-0.008244	0.285471
EMT/MET	Map7	down-regulated	0.692804
EMT/MET	Mbp	down-regulated	0.486638		1.27089	1.31413	1.71392
EMT/MET	Mpzl2	down-regulated	0.0754325		-0.88032	-0.968253	-0.640409
EMT/MET	Mtus1	down-regulated	0.334935		-0.239763	0.1826	0.105397
EMT/MET	Ocln	down-regulated	0.268126		-0.598847	-0.0974542	-0.594019
EMT/MET	Ovol2	down-regulated	0.150801		0.525492	-0.232114	0.218712
EMT/MET	Pkp2	down-regulated	-3.99186		-2.07628	-2.14648	-2.83903
EMT/MET	Pls1	down-regulated	0.765088		2.75187	3.98404	3.65808
EMT/MET	Plxnb1	down-regulated	0.549105		-0.78397	-0.620557	-0.519384
EMT/MET	Ppl	down-regulated	-0.0775187		0.481307	0.609932	1.53153
EMT/MET	Prrg4	down-regulated	0.126202		0.539418	0.354743	0.316919
EMT/MET	Prss8	down-regulated	-0.167485		0.568594	0.0747473	0.809482
EMT/MET	Rapgef5	down-regulated	2.70819		0.366714	0.691199	0.67431
EMT/MET	Rhod	down-regulated	-2.58597		-0.0545882	-0.0413821	-0.0538559
EMT/MET	Serpinb1a	down-regulated	0.148014		1.00884	1.07387	1.29597
EMT/MET	Slc27a2	down-regulated	0.710752		0.279551	0.338835	0.0481889
EMT/MET	Slpi	down-regulated	-2.23069		0.210176	0.874183	1.13824
EMT/MET	Smpdl3b	down-regulated	-2.96003		-0.494839	0.657896	-0.185487
EMT/MET	Sorl1	down-regulated	2.30063		1.42198	1.85756	2.17768
EMT/MET	Spint1	down-regulated	0.400822		0.201641	0.12697	-0.816601
EMT/MET	St6galnac2	down-regulated	0.0942951		-0.191735	-0.69463	-0.967464
EMT/MET	Syk	down-regulated	0.0122485
EMT/MET	Tmem30b	down-regulated	0.170252		-0.158461	-0.615874	-0.71072
EMT/MET	Tpd52l1	down-regulated	-2.20827		0.211933	0.399122	1.13524
EMT/MET	Tspan1	down-regulated	-0.0325991		1.17107	2.02623	1.11773
EMT/MET	Zhx2	down-regulated	-0.606585		-0.727622	-0.487655	-0.463405
EMT/MET	Slc7a5	down-regulated			-1.34862	-1.24663	-1.72492
EMT/MET	Abca1	up-regulated	0.0574601		3.00427	3.37227	3.60334
EMT/MET	Adam12	up-regulated	0.402077		-2.00982	-2.0205	-3.26847
EMT/MET	Cdh11	up-regulated	0.0798887		-0.12842	-0.335251	-0.808527
EMT/MET	Cdh2	up-regulated	0.0593968		-1.70159	-1.79604	-1.46528
EMT/MET	Cdk14	up-regulated	-0.0619267		-0.201587	-0.335527	-0.497789
EMT/MET	Cdkn2c	up-regulated	-1.05069		-0.878272	-0.863493	-0.98305
EMT/MET	Col1a1	up-regulated	-2.26278		-0.387288	-0.52596	-0.666117
EMT/MET	Col3a1	up-regulated	-1.59795		-0.700581	-0.751398	-0.825946
EMT/MET	Col5a1	up-regulated	-2.98517		-0.304894	-0.413105	-0.456456
EMT/MET	Col6a1	up-regulated	-1.51112		-0.464185	-0.453734	-0.461678
EMT/MET	Ctgf	up-regulated	-3.84086		-0.23397	-0.066591	-0.360871
EMT/MET	Cyp1b1	up-regulated	-0.777883		-0.114985	-0.110044	-0.389117
EMT/MET	Dcn	up-regulated	0.721736		2.41039	2.83536	2.96774
EMT/MET	Dlc1	up-regulated	-0.190098		-0.820179	-0.843774	-0.748495
EMT/MET	Eml1	up-regulated	0.553373		0.143286	0.0452899	-0.135426
EMT/MET	Emp3	up-regulated	-4.39447		0.63224	0.385293	0.653886
EMT/MET	Fbln1	up-regulated	2.77975		0.440607	0.883741	1.09821
EMT/MET	Fbln5	up-regulated	0.0998112		0.888934	1.24542	1.53949
EMT/MET	Fbn1	up-regulated	0.107133		-0.106881	-0.498631	-0.320144
EMT/MET	Fgf2	up-regulated	-0.0307919		0.691535	0.810719	0.710213
EMT/MET	Fgfr1	up-regulated	-0.467837		0.196313	0.348257	0.420404
EMT/MET	Fn1	up-regulated	-2.60194		-0.45619	-0.63769	-0.747764
EMT/MET	Fstl1	up-regulated	0.697213		0.287657	0.530258	0.668387
EMT/MET	Galnt10	up-regulated	-1.41267		-0.326525	-0.00913821	-0.0209197
EMT/MET	Has2	up-regulated	-0.0777752		-0.191775	-0.111809	-0.0535309
EMT/MET	Igfbp3	up-regulated	-0.576798		2.05136	3.00939	3.20274
EMT/MET	Il1r1	up-regulated	-0.260627		-1.45367	-1.76939	-2.47355
EMT/MET	Lox	up-regulated	-0.800515		-0.579715	-0.686214	-0.592865
EMT/MET	Ltbp1	up-regulated	-0.551405		-1.30644	-1.70565	-1.6574
EMT/MET	Ltbp2	up-regulated	-0.129743		0.613879	0.246471	-0.526727
EMT/MET	Lum	up-regulated	2.39745		2.05814	2.15122	1.93453
EMT/MET	Map1b	up-regulated	1.38936
EMT/MET	Mme	up-regulated	-0.0310184		2.80593	3.64728	3.76953
EMT/MET	Mmp2	up-regulated	-4.25237		0.924531	1.27857	1.6197
EMT/MET	Myl9	up-regulated	0.716046		-1.16252	-1.1712	-1.88257
EMT/MET	Nid2	up-regulated	-0.339755		0.615358	0.405229	0.585193
EMT/MET	Nrep	up-regulated	5.36841
EMT/MET	Nrp1	up-regulated	0.514667		-0.786584	-0.583867	-0.702936
EMT/MET	Plat	up-regulated	-0.396173		-1.0327	-1.32287	-2.17626
EMT/MET	Pmp22	up-regulated	-2.03062		0.117066	0.376546	0.69624
EMT/MET	Ppap2b	up-regulated	0.2146		2.08768	2.2674	2.21726
EMT/MET	Prkca	up-regulated	0.581107		-0.838333	-0.951811	-0.904969
EMT/MET	Ptger2	up-regulated	-0.0698117		-1.22398	-1.41926	-1.24036
EMT/MET	Ptx3	up-regulated	1.3758		-1.54835	-1.57364	-2.25311
EMT/MET	Reck	up-regulated	-1.04541		2.27432	2.75768	2.94123
EMT/MET	Rgs4	up-regulated	5.61291		-1.00146	-0.985606	-1.7641
EMT/MET	Serpine1	up-regulated	-0.617959		-1.46174	-1.89726	-2.89816
EMT/MET	Serpine2	up-regulated	1.26687		1.3107	1.29139	1.34515
EMT/MET	Slc22a4	up-regulated	-0.738674		0.0053513	0.136513	0.288044
EMT/MET	Spock1	up-regulated	0.95989		0.283869	0.117431	0.00456477
EMT/MET	Sulf1	up-regulated	0.133708		-0.747353	-0.368002	0.451029
EMT/MET	Syne1	up-regulated	0.118726		2.10413	2.09026	2.3459
EMT/MET	Syt11	up-regulated	2.4968		-0.431137	-0.700239	-0.727477
EMT/MET	Tagln	up-regulated	0.0402337		-1.30058	-1.728	-2.03493
EMT/MET	Tfpi	up-regulated	0.186226		0.311828	0.527993	0.639622
EMT/MET	Tgm2	up-regulated	-2.26402		-0.231614	-0.0484832	0.0609728
EMT/MET	Tmem158	up-regulated	1.38482		1.66575	1.95114	2.32559
EMT/MET	Tpm1	up-regulated	-2.31551		-1.40331	-1.51281	-1.89116
EMT/MET	Tuba1a	up-regulated	1.37058		-0.931937	-1.09306	-1.33227
EMT/MET	Vcan	up-regulated	0.574536		0.678004	0.551525	-0.228788
EMT/MET	Vim	up-regulated	-1.3529		-0.52204	-0.800435	-1.01863
EMT/MET	Wnt5a	up-regulated	0.528945		0.890184	0.888579	0.881675
EMT/MET	Zeb1	up-regulated	0.367646		0.106527	0.09614	0.318039
EMT/MET	Col6a3	up-regulated
EMT/MET	Nr2f1	up-regulated			-1.75876	-1.93952	-0.813938
EMT/MET	Tnfaip6	up-regulated			-1.65777	-1.6596	-2.63134
Glycolysis	Acss1		3.55815		0.0109824	0.329831	-0.0858402
Glycolysis	Acss2		0.733963		-1.23071	-1.0823	-0.840872
Glycolysis	Adh1		-0.206051		0.203576	0.24667	0.37516
Glycolysis	Adh4		-0.00281685		-0.167497	-0.733348	-1.03442
Glycolysis	Adh5		0.137662		0.327397	-0.313704	-0.124449
Glycolysis	Adh7		-2.27051		-0.323764	-0.0757235	-0.180335
Glycolysis	Adpgk		-0.113312		-0.565308	-0.496682	-0.612937
Glycolysis	Akr1a1		0.775897
Glycolysis	Aldh1a3		0.534707		0.182019	0.749912	1.1085
Glycolysis	Aldh1b1		1.9695		1.85826	2.28602	2.47762
Glycolysis	Aldh2		-1.01967		1.71368	2.32744	2.43983
Glycolysis	Aldh3a2		-0.0626424		0.084525	-0.069215	0.125311
Glycolysis	Aldh3b1		-1.83696		-0.148839	-0.372739	-0.587394
Glycolysis	Aldh3b2		0.319486		0.204346	0.473831	1.13821
Glycolysis	Aldh7a1		-0.0738664		-0.0581662	-0.174328	-0.195866
Glycolysis	Aldh9a1		0.116713		-0.15027	-0.174421	0.00283656
Glycolysis	Aldoa		-0.0278701		-0.512503	-0.324423	-0.344727
Glycolysis	Aldob		0.155427		0.822914	0.305181	0.859169
Glycolysis	Aldoc		1.15232		0.421188	0.37704	0.693209
Glycolysis	Bpgm		-0.0317668		-1.1339	-1.23111	-1.05066
Glycolysis	Dlat		1.31397		0.134151	0.340744	0.340288
Glycolysis	Dld		-0.0987612		-0.22784	-0.434794	-0.413929
Glycolysis	Eno1		-0.432131		-1.56635	-1.6701	-1.62279
Glycolysis	eno1b		-1.03253
Glycolysis	Eno2		2.22233		0.311779	0.0310781	-0.0738017
Glycolysis	Eno3		-4.08754		0.638611	0.793739	0.087508
Glycolysis	Fbp1		-0.0875845		0.719045	0.647853	1.46506
Glycolysis	Fbp2		-0.327862		0.303289	-0.271856	0.280687
Glycolysis	G6pc		-0.0976403		-0.112782	-1.37337	-1.29606
Glycolysis	G6pc2		0.00436446		-0.0887084	0.0675561	-0.0282817
Glycolysis	G6pc3		0.0289278		-0.138904	-0.048914	0.153814
Glycolysis	Galm		-0.89594		0.294584	0.301817	0.397831
Glycolysis	Gapdh		0.139048		-0.900131	-1.01195	-0.821177
Glycolysis	Gapdhs		-0.0478177		-0.265325	-2.15612	-1.74098
Glycolysis	Gck		0.508431		-0.419952	0.66693	-0.100399
Glycolysis	Gpi1		0.402845		-0.466172	-0.683306	-0.416439
Glycolysis	Hk1		-0.270814		0.18891	0.161252	0.255618
Glycolysis	Hk3		-0.0950825		0.764988	1.42032	2.10419
Glycolysis	Hkdc1		-2.16532		1.23447	0.0300394	0.731883
Glycolysis	Ldha		0.182826		-0.812585	-0.976722	-0.973425
Glycolysis	Ldhc		-0.100451		0.529471	0.109023	-0.0066366
Glycolysis	Pck1		-0.142853
Glycolysis	Pck2		-4.80514e-16		-0.414847	-0.35425	-0.733677
Glycolysis	Pdha1		0.254541		-0.0854327	-0.279886	-0.144755
Glycolysis	Pdha2		0.038032		-0.0800446	1.53759	-0.023349
Glycolysis	Pdhb		0.503011		-0.212528	-0.284173	-0.296173
Glycolysis	Pfkl		0.00507719		-1.26412	-1.24645	-1.00397
Glycolysis	Pfkm		0.78481		0.478633	0.599802	0.635035
Glycolysis	Pfkp		-0.319065		-0.222402	-0.366717	-0.395498
Glycolysis	Pgam1		-0.269769		-0.771983	-0.718335	-0.601143
Glycolysis	Pgam2		0.155812		-1.70322	-2.51077	-3.10935
Glycolysis	Pgk1		-0.364541		-1.28979	-1.4127	-1.50869
Glycolysis	Pgk2		0.0319282		0.641283	0.410671	0.144595
Glycolysis	Pgm1		-0.0827438		-0.548517	-1.70496	-1.15275
Glycolysis	Pgm2		-0.914053		-0.385474	-0.282022	-0.266799
Glycolysis	Pklr		-0.0400125		2.75891	2.2691	1.91129
Glycolysis	Pkm		-0.479991
Glycolysis	Tpi1		0.160623		-0.715368	-0.67796	-0.413894
Glycolysis	Hk2				-1.2931	-1.19199	-1.49567
Glycolysis	Ldhb				0.974582	0.877446	0.900118
Glycolysis	1700055N04Rik				0.131846	0.349391	0.350092
Glycolysis	Aldoart1
Glycolysis	Gm20899
Glycolysis	Ldhal6b				-0.589854	-0.47727	-0.431137
Oxidative Phsophorylation	Atp12a		0.420802		-1.31976	-0.71766	-0.873281
Oxidative Phsophorylation	Atp4a		0.168106		0.676028	-0.109491	0.216618
Oxidative Phsophorylation	Atp4b		-0.031108		-1.12295	-0.677941	-1.12058
Oxidative Phsophorylation	Atp5a1		-0.0216833		-0.185158	-0.197027	-0.264149
Oxidative Phsophorylation	Atp5b		-0.0155641		-0.634398	-0.767723	-0.734618
Oxidative Phsophorylation	Atp5c1		0.810613		0	-0.035341	-0.126608
Oxidative Phsophorylation	Atp5d		-0.415967		-0.164155	-0.347448	-0.149379
Oxidative Phsophorylation	Atp5e		0.295638		0.129016	0.344941	0.284452
Oxidative Phsophorylation	Atp5f1		-0.0234375		-0.585899	-0.560951	-0.710374
Oxidative Phsophorylation	Atp5g2		0.512617		0.106886	0.107906	0.109075
Oxidative Phsophorylation	Atp5g3		0.729324		-0.080379	-0.272643	-0.453735
Oxidative Phsophorylation	Atp5h		0.0921423		0.0473389	0.0745051	0.0166033
Oxidative Phsophorylation	Atp5j		-0.131066		0.0507835	0.0659055	-0.0463325
Oxidative Phsophorylation	Atp5j2		0.838064		0.191135	0.323372	0.382485
Oxidative Phsophorylation	Atp5k		-0.0373788		-0.044515	-0.085312	-0.253326
Oxidative Phsophorylation	Atp5l		0.21682		0.058916	0.231418	0.09264
Oxidative Phsophorylation	Atp5o		0.375572		-0.243985	-0.303205	-0.493418
Oxidative Phsophorylation	Atp6ap1		0.326605		0.553587	0.494355	0.946779
Oxidative Phsophorylation	Atp6v0a1		1.94465		-0.267829	0.0314355	-0.107765
Oxidative Phsophorylation	Atp6v0a2		-0.172244		-0.378895	-0.311495	-0.412365
Oxidative Phsophorylation	Atp6v0a4		0.0111837		-1.8783	0.203484	0.271839
Oxidative Phsophorylation	Atp6v0b		0.415888		0.310953	0.438914	0.616936
Oxidative Phsophorylation	Atp6v0d1		1.31379		0.08193	0.102352	0.301488
Oxidative Phsophorylation	Atp6v0d2		-0.0892874		-0.0783488	0.134567	-0.0153169
Oxidative Phsophorylation	Atp6v0e		-1.29752		0.342466	0.300863	0.330577
Oxidative Phsophorylation	Atp6v0e2		4.41392		1.54252	2.16861	2.7178
Oxidative Phsophorylation	Atp6v1a		0.486478		-0.0418012	-0.0898873	0.118551
Oxidative Phsophorylation	Atp6v1b1		-0.0971276		-0.0415846	-0.0445364	-0.0242692
Oxidative Phsophorylation	Atp6v1b2		0.415501		-0.270039	-0.656078	-0.224321
Oxidative Phsophorylation	Atp6v1c1		-0.821989		0.106085	0.178628	0.377164
Oxidative Phsophorylation	Atp6v1c2		-0.0895363		1.79996	3.56109	4.75024
Oxidative Phsophorylation	Atp6v1d		0.70971		0.110518	0.215815	0.120865
Oxidative Phsophorylation	Atp6v1e1		0.698552		0.491547	0.534455	0.753245
Oxidative Phsophorylation	Atp6v1e2		-0.198797		-0.370036	-1.04474	-1.09383
Oxidative Phsophorylation	Atp6v1g1		-1.13627		-0.0623939	0.0241259	0.0101213
Oxidative Phsophorylation	Atp6v1g2		3.48733		-0.535337	-1.12029	-0.909975
Oxidative Phsophorylation	Atp6v1g3		-0.00827816		-0.812702	-0.843824	-0.383385
Oxidative Phsophorylation	Atp6v1h		0.384851		-0.0309028	0.37388	0.277436
Oxidative Phsophorylation	Cox10		0.41116		-1.04061	-1.04506	-1.10115
Oxidative Phsophorylation	Cox11		0.0837938		-0.205869	-0.01667	-0.319152
Oxidative Phsophorylation	Cox15		0.159181		-0.053268	-0.113713	-0.134762
Oxidative Phsophorylation	Cox17		-0.382129		0.096541	0.22245	0.155981
Oxidative Phsophorylation	Cox4i1		-0.055568		0.17157	0.338556	0.338556
Oxidative Phsophorylation	Cox4i2		0.982677		0.451755	-0.538248	-0.130912
Oxidative Phsophorylation	Cox5a		0.674117		-0.404317	-0.366424	-0.442097
Oxidative Phsophorylation	Cox5b		0.157761		-0.101962	0.113433	-0.019914
Oxidative Phsophorylation	Cox6a1		0.236679		0.016487	0.211273	0.172774
Oxidative Phsophorylation	Cox6a2		2.25143		-0.13107	0.188405	-0.151278
Oxidative Phsophorylation	Cox6b1		0.706341		-0.115614	-0.803281	-0.37423
Oxidative Phsophorylation	Cox6b2		0.263112		2.33029	2.12149	2.20747
Oxidative Phsophorylation	Cox6c		0.124154		-0.087533	-0.346584	-0.474425
Oxidative Phsophorylation	Cox7a1		-1.19508		0.208653	0.481318	0.36169
Oxidative Phsophorylation	Cox7a2		0.427559		-0.303613	-0.466867	-0.602204
Oxidative Phsophorylation	Cox7a2l		-0.318769		0.024236	-0.247437	-0.475048
Oxidative Phsophorylation	Cox7b		-0.129042		0.0110635	-0.0026135	-0.033597
Oxidative Phsophorylation	Cox7b2		0.063652		-0.519586	-0.229256	-0.537282
Oxidative Phsophorylation	Cox8b		0.258258		-0.321503	1.13685	1.89
Oxidative Phsophorylation	Cox8c		-0.103404		-0.008169	-0.0120505	0.0286722
Oxidative Phsophorylation	Cyc1		-0.508803		-0.437827	-0.350791	-0.291018
Oxidative Phsophorylation	Lhpp		0.787366		0.15784	-0.00808	0.21923
Oxidative Phsophorylation	Ndufa1		0.318359		0.31836	0.385657	0.355481
Oxidative Phsophorylation	Ndufa10		0.473999		-0.222473	-0.198782	-0.259028
Oxidative Phsophorylation	Ndufa11		0.545286		0.14285	0.1599	0.0928632
Oxidative Phsophorylation	Ndufa12		-0.60122		-0.372762	-0.421431	-0.446394
Oxidative Phsophorylation	Ndufa13		0.263434		0.23151	0.462005	0.504467
Oxidative Phsophorylation	Ndufa2		0.157717		-0.025439	0.006709	0.010605
Oxidative Phsophorylation	Ndufa3		0.915075		-0.068199	-0.077908	-0.062336
Oxidative Phsophorylation	Ndufa4		1.45631		-0.1639	-0.301717	-0.34408
Oxidative Phsophorylation	Ndufa5		0.849221		-0.007456	0.170411	-0.029442
Oxidative Phsophorylation	Ndufa6		0.0847106		0.468476	0.283746	0.285275
Oxidative Phsophorylation	Ndufa7		0.308843		0.368239	0.321299	0.322265
Oxidative Phsophorylation	Ndufa8		0.661107		-0.1735	-0.327726	-0.483895
Oxidative Phsophorylation	Ndufa9		0.186002		-0.076734	-0.150123	-0.411169
Oxidative Phsophorylation	Ndufab1		0.117976		-0.410606	-0.631864	-0.688448
Oxidative Phsophorylation	Ndufb10		0.382518		0.031549	0.007512	-0.041382
Oxidative Phsophorylation	Ndufb11		-0.688246		0.192484	0.204026	0.036308
Oxidative Phsophorylation	Ndufb2		0.282581		0.344674	0.597664	0.882182
Oxidative Phsophorylation	Ndufb3		0.216155		0.589315	0.427716	0.415441
Oxidative Phsophorylation	Ndufb4		0.242882		0.172363	0.370876	0.33768
Oxidative Phsophorylation	Ndufb5		0.291446		-0.367173	-0.370781	-0.275846
Oxidative Phsophorylation	Ndufb6		0.222369		-0.204511	-0.221442	-0.446329
Oxidative Phsophorylation	Ndufb7		0.226007		0.098642	0.0965465	0.112157
Oxidative Phsophorylation	Ndufb8		-0.846958		0.00346872	0.0156959	0.181217
Oxidative Phsophorylation	Ndufb9		-0.588212		-0.060917	0.128649	-0.108335
Oxidative Phsophorylation	Ndufc1		0.580372		-0.184883	-0.275819	-0.190526
Oxidative Phsophorylation	Ndufc2		0.946416		-0.083093	-0.04409	-0.11501
Oxidative Phsophorylation	Ndufs1		-0.0647849		-0.04533	-0.036054	-0.0378945
Oxidative Phsophorylation	Ndufs2		-0.274399		-0.144905	-0.045509	-0.158002
Oxidative Phsophorylation	Ndufs3		0.745846		0.047591	-0.93543	-0.322356
Oxidative Phsophorylation	Ndufs4		0.495409		-0.256908	0.479583	-0.392529
Oxidative Phsophorylation	Ndufs6		0.259151		-0.0444484	-0.0271063	-0.0277498
Oxidative Phsophorylation	Ndufs7		-0.0234104		0.041971	0.194057	0.245692
Oxidative Phsophorylation	Ndufs8		-0.0670925		-0.307252	-0.598587	-0.436544
Oxidative Phsophorylation	Ndufv1		0.213428		-0.156168	0.073933	-0.114892
Oxidative Phsophorylation	Ndufv2		0.89511		-0.123205	0.223076	-0.0707651
Oxidative Phsophorylation	Ndufv3		-0.719811		-0.00506263	-0.0793645	-0.0575022
Oxidative Phsophorylation	Ppa1		-0.151167		-1.46071	-1.42327	-1.59177
Oxidative Phsophorylation	Ppa2		0.218128		-0.0789704	-0.161161	-0.193587
Oxidative Phsophorylation	Sdha		-0.26738		0.0965033	0.542411	0.646756
Oxidative Phsophorylation	Sdhb		0.379289		-0.339218	-0.376766	-0.466634
Oxidative Phsophorylation	Sdhc		0.220607		0.089048	0.208908	0.17542
Oxidative Phsophorylation	Sdhd		0.218471		0.142168	-0.159314	-0.067465
Oxidative Phsophorylation	Tcirg1		-2.42199		0.300978	0.405676	0.410771
Oxidative Phsophorylation	Uqcr10		0.453554		0.323053	0.389106	0.41433
Oxidative Phsophorylation	Uqcr11		0.0816922		-0.236645	-0.114533	-0.149657
Oxidative Phsophorylation	Uqcrc1		0.178836		-0.341187	-0.367323	-0.244635
Oxidative Phsophorylation	Uqcrc2		0.728538		-0.17588	-0.097068	-0.168561
Oxidative Phsophorylation	Uqcrfs1		0.0386459		-0.096228	-0.366423	-0.432634
Oxidative Phsophorylation	Uqcrh		0.248727		0.233166	0.250095	0.219004
Oxidative Phsophorylation	Uqcrq		-0.0455758		-0.549908	-0.365414	-0.648081
Oxidative Phsophorylation	Atp5g1				-0.428302	-0.447402	-0.388727
Oxidative Phsophorylation	Atp6v0c				0.185249	0.415926	0.514593
Oxidative Phsophorylation	Atp6v1f				0.408255	0.438462	0.547718
Oxidative Phsophorylation	Cox7c				-0.349082	-0.771791	-1.07465
Oxidative Phsophorylation	Cox8a				-0.087637	0.121244	0.066449
Oxidative Phsophorylation	Ndufs5				-0.0302575	0.412602	0.34957
Oxidative Phsophorylation	Uqcrb				0.032004	-0.167981	-0.466061
Oxidative Phsophorylation	Ndufa4l2
