# Supplementary material for: Sequential EMT-MET induces neuronal conversion through Sox2
Source: Cell Discov. 2017 May 30;3:17017–. doi: 10.1038/celldisc.2017.17 (PMC5450022; doi:10.1038/celldisc.2017.17)
Supplement: Supplementary Table S11 [file celldisc201717-s15.xlsx]

## Sheet: Sheet1
GEO Accession Number	Used place	Experiments
GSE24131	Supplementray Table 9	Expression profiles of NSCs and neurons
GSE39260	Supplementray Table 9	Sequenntial introduction (OK+M+S) of four Yamanaka factors during reprogramming
GSE68092	Fig 1,Extended Data Fig 3,4	5C induced conversion
GSE68715	Extended Data Fig 3	Neuronal conversion induced in Hongkui Deng's lab
GSE76481	Extended Data Fig 3	Expression profiles from ESCs, iPSCs, NSCs,and MEFs.
GSE33024	Supplementray Table 8	Sox2 ChIP-Seq in NSCs
GSE28184	Supplementray Table 10	Mouse EMT summarized in Ref
GSE31359	Supplementray Table 10	Mouse EMT summarized in Ref
GSE32904	Supplementray Table 10	Mouse EMT summarized in Ref
GSE40466	Supplementray Table 10	Mouse EMT summarized in Ref
GSE44050	Supplementray Table 10	Mouse EMT summarized in Ref
GSE44055	Supplementray Table 10	Mouse EMT summarized in Ref
GSE48204	Supplementray Table 10	Mouse EMT summarized in Ref
GSE48859	Supplementray Table 10	Mouse EMT summarized in Ref
GSE49073	Supplementray Table 10	Mouse EMT summarized in Ref
GSE49451	Supplementray Table 10	Mouse EMT summarized in Ref
GSE50002	Supplementray Table 10	Mouse EMT summarized in Ref
GSE50889	Supplementray Table 10	Mouse EMT summarized in Ref
GSE54491	Supplementray Table 10	Mouse EMT summarized in Ref
GSE54715	Supplementray Table 10	Mouse EMT summarized in Ref
GSE54716	Supplementray Table 10	Mouse EMT summarized in Ref
GSE55710	Supplementray Table 10	Mouse EMT summarized in Ref
GSE5992	Supplementray Table 10	Mouse EMT summarized in Ref
GSE12548	Supplementray Table 10	Huamn EMT summarized in Ref
GSE14773	Supplementray Table 10	Huamn EMT summarized in Ref
GSE15205	Supplementray Table 10	Huamn EMT summarized in Ref
GSE17708	Supplementray Table 10	Huamn EMT summarized in Ref
GSE20247	Supplementray Table 10	Huamn EMT summarized in Ref
GSE23952	Supplementray Table 10	Huamn EMT summarized in Ref
GSE24202	Supplementray Table 10	Huamn EMT summarized in Ref
GSE28448	Supplementray Table 10	Huamn EMT summarized in Ref
GSE28569	Supplementray Table 10	Huamn EMT summarized in Ref
GSE32254	Supplementray Table 10	Huamn EMT summarized in Ref
GSE32727	Supplementray Table 10	Huamn EMT summarized in Ref
GSE40145	Supplementray Table 10	Huamn EMT summarized in Ref
GSE40374	Supplementray Table 10	Huamn EMT summarized in Ref
GSE40690	Supplementray Table 10	Huamn EMT summarized in Ref
GSE42373	Supplementray Table 10	Huamn EMT summarized in Ref
GSE43495	Supplementray Table 10	Huamn EMT summarized in Ref
GSE49644	Supplementray Table 10	Huamn EMT summarized in Ref
GSE50888	Supplementray Table 10	Huamn EMT summarized in Ref
GSE52308	Supplementray Table 10	Huamn EMT summarized in Ref
GSE52592	Supplementray Table 10	Huamn EMT summarized in Ref
GSE53222	Supplementray Table 10	Huamn EMT summarized in Ref
GSE58252	Supplementray Table 10	Huamn EMT summarized in Ref
GSE58592	Supplementray Table 10	Huamn EMT summarized in Ref
GSE8240	Supplementray Table 10	Huamn EMT summarized in Ref
