# Supplementary material for: Sequential EMT-MET induces neuronal conversion through Sox2
Source: Cell Discov. 2017 May 30;3:17017–. doi: 10.1038/celldisc.2017.17 (PMC5450022; doi:10.1038/celldisc.2017.17)
Supplement: Supplementary Table S12 [file celldisc201717-s16.xlsx]

## Sheet: Sheet1
	Normalized to Day 0 MEF (%)
		10% FBS Day 5			10% FBS Day 10			10% FBS Day 14													10% FBS
		ave	sd	n	ave	sd	n	ave	sd	n						Log2 values of normlized fold changes					Day 5	Day 10	Day 14
EMT	Cdh2	101	11	5	103	15	5	97	15	5					Cdh2	0.0143553	0.0426443	-0.0439433		EMT Score	-0.0392347	-0.309823	-1.50167
EMT	Fn1	98	12	5	119	21	5	86	16	5					Fn1	-0.0291463	0.250962	-0.217591		Dual-S	0.0588014	0.469157	0.41446
EMT	Slug	103	9	5	91	17	5	95	16	5					Slug	0.0426443	-0.136062	-0.0740006		Neuron Projection	0.201674	-0.0364572	-0.23862
EMT	Zeb1	100	6	5	89	12	5	83	15	5					Zeb1	0	-0.168123	-0.268817
MET	Epcam	108	9	5	115	15	5	134	24	5					Epcam	0.111031	0.201634	0.422233
MET	Ocln	97	6	5	107	11	5	139	19	5					Ocln	-0.0439433	0.0976108	0.475085
TF	Sox2	112	13	5	109	14	5	112	13	5					Sox2	0.163499	0.124328	0.163499
TF	Stat3	93	10	5	127	18	5	119	16	5					Stat3	-0.104697	0.344828	0.250962
Neuron	Map1b	100	11	5	87	22	5	91	22	5					Map1b	0	-0.200913	-0.136062
Neuron	Reln	114	11	5	93	20	5	95	28	5					Reln	0.189034	-0.104697	-0.0740006
Neuron	Robo1	97	8	5	117	13	5	86	19	5					Robo1	-0.0439433	0.226509	-0.217591
Neuron	Tubb3	104	11	5	103	8	5	114	23	5					Tubb3	0.0565835	0.0426443	0.189034
		5C Day 5			5C Day 10			5C Day 14													5C
		ave	sd	n	ave	sd	n	ave	sd	n						Log2 values of normlized fold changes					Day 5	Day 10	Day 14
EMT	Cdh2	160	27	5	330	43	5	263	27	5					Cdh2	0.678072	1.72247	1.39506		EMT Score	4.99496	9.60215	5.14529
EMT	Fn1	174	12	5	305	28	5	189	15	5					Fn1	0.799087	1.60881	0.918386		Dual-S	2.90458	6.19271	6.12697
EMT	Slug	281	31	5	521	43	5	332	44	5					Slug	1.49057	2.38128	1.73118		Neuron Projection	5.15641	12.4958	14.4795
EMT	Zeb1	246	29	5	427	53	5	257	32	5					Zeb1	1.29866	2.09424	1.36177
MET	Epcam	85	12	5	43	12	5	107	12	5					Epcam	-0.234465	-1.21759	0.0976108
MET	Ocln	71	14	5	67	22	5	112	18	5					Ocln	-0.494109	-0.577767	0.163499
TF	Sox2	320	45	5	1670	230	5	2560	370	5					Sox2	1.67807	4.06178	4.67807
TF	Stat3	234	27	5	438	30	5	273	35	5					Stat3	1.22651	2.13093	1.4489
Neuron	Map1b	129	14	5	684	46	5	852	77	5					Map1b	0.367371	2.774	3.09085
Neuron	Reln	205	31	5	2120	360	5	3090	310	5					Reln	1.03562	4.40599	4.94953
Neuron	Robo1	247	33	5	374	56	5	464	41	5					Robo1	1.30451	1.90304	2.21412
Neuron	Tubb3	546	73	5	1065	150	5	1870	180	5					Tubb3	2.4489	3.41278	4.22497
		5C+TGFbeta first 3 days Day 5			5C+TGFbeta first 3 days Day 10			5C+TGFbeta first 3 days Day 14			5C+TGFbeta last 3 days Day 14										5C+TGFbeta first 3 days			last 3 days
		ave	sd	n	ave	sd	n	ave	sd	n	ave	sd	n			Log2 values of normlized fold changes					Day 5	Day 10	Day 14	Day 14
EMT	Cdh2	206	27	5	449	73	5	178	13	5	367	39	5		Cdh2	1.04264	2.16672	0.831877	1.87578	EMT Score	8.49466	12.3766	2.55476	9.76145
EMT	Fn1	313	21	5	309	30	5	155	12	5	432	55	5		Fn1	1.64616	1.62761	0.632268	2.11103	Dual-S	3.25081	6.89221	6.30119	6.39979
EMT	Slug	509	33	5	750	77	5	221	17	5	507	73	5		Slug	2.34767	2.90689	1.14405	2.34199	Neuron Projection	6.20336	12.9767	16.2402	12.5313
EMT	Zeb1	405	55	5	440	81	5	247	28	5	379	41	5		Zeb1	2.01792	2.1375	1.30451	1.9222
MET	Epcam	67	8	5	21	10	5	144	12	5	45	17	5		Epcam	-0.577767	-2.25154	0.526069	-1.152
MET	Ocln	55	8	5	41	21	5	178	23	5	78	21	5		Ocln	-0.862496	-1.2863	0.831877	-0.358454
TF	Sox2	334	62	5	2311	302	5	3370	420	5	2020	190	5		Sox2	1.73985	4.53045	5.07468	4.33628
TF	Stat3	285	37	5	514	31	5	234	21	5	418	41	5		Stat3	1.51096	2.36177	1.22651	2.0635
Neuron	Map1b	161	15	5	745	46	5	1210	130	5	596	79	5		Map1b	0.687061	2.89724	3.59694	2.57531
Neuron	Reln	213	36	5	2423	497	5	3870	420	5	1880	210	5		Reln	1.09085	4.59872	5.27426	4.23266
Neuron	Robo1	354	49	5	382	83	5	672	81	5	416	38	5		Robo1	1.82375	1.93357	2.74846	2.05658
Neuron	Tubb3	607	99	5	1169	219	5	2460	370	5	1270	140	5		Tubb3	2.6017	3.5472	4.62059	3.66676
		5C+E616452 first 3 days Day 5			5C+E616452 first 3 days Day 10			5C+E616452 Day first 3 days 14			5C+E616452 Day last 3 days 14										5C+E616452first 3 days			last 3 days
		ave	sd	n	ave	sd	n	ave	sd	n	ave	sd	n			Log2 values of normlized fold changes					Day 5	Day 10	Day 14	Day 14
EMT	Cdh2	131	22	5	209	39	5	212	27	5	154	16	5		Cdh2	0.389567	1.0635	1.08406	0.62293	EMT Score	2.3633	6.05413	5.59253	0.988703
EMT	Fn1	138	10	5	255	14	5	231	19	5	234	22	5		Fn1	0.464668	1.3505	1.20789	1.22651	Dual-S	1.26027	5.32302	5.71188	6.32682
EMT	Slug	177	19	5	294	33	5	344	47	5	220	26	5		Slug	0.823749	1.55582	1.78241	1.1375	Neuron Projection	3.98285	11.0931	12.7388	16.6371
EMT	Zeb1	155	28	5	229	39	5	138	19	5	123	17	5		Zeb1	0.632268	1.19535	0.464668	0.298658
MET	Epcam	119	13	5	50	23	5	66	27	5	210	19	5		Epcam	0.250962	-1	-0.599462	1.07039
MET	Ocln	81	14	5	108	32	5	73	19	5	234	36	5		Ocln	-0.304006	0.111031	-0.454032	1.22651
TF	Sox2	203	33	5	1147	179	5	1460	120	5	3460	220	5		Sox2	1.02148	3.51979	3.8679	5.1127
TF	Stat3	118	22	5	349	21	5	359	43	5	232	17	5		Stat3	0.238787	1.80323	1.84398	1.21412
Neuron	Map1b	116	8	5	656	45	5	772	83	5	1200	170	5		Map1b	0.214125	2.7137	2.9486	3.58496
Neuron	Reln	123	27	5	1604	212	5	1830	200	5	3460	470	5		Reln	0.298658	4.0036	4.19377	5.1127
Neuron	Robo1	219	29	5	297	42	5	432	52	5	883	109	5		Robo1	1.13093	1.57046	2.11103	3.14241
Neuron	Tubb3	506	65	5	699	85	5	1120	140	5	2780	320	5		Tubb3	2.33914	2.80529	3.48543	4.79701
		5C' Day 5			5C' Day 10			5C' Day 14													5C'
		ave	sd	n	ave	sd	n	ave	sd	n						Log2 values of normlized fold changes					Day 5	Day 10	Day 14
EMT	Cdh2	78	39	5	343	37	5	244	17	5					Cdh2	-0.358454	1.77821	1.28688		EMT Score	3.50378	8.97949	5.25518
EMT	Fn1	155	18	5	284	18	5	176	23	5					Fn1	0.632268	1.50589	0.815575		Dual-S	2.31426	5.40088	6.07998
EMT	Slug	299	66	5	515	75	5	378	24	5					Slug	1.58015	2.36457	1.91839		Neuron Projection	4.64479	10.7936	14.2033
EMT	Zeb1	197	25	5	456	31	5	256	29	5					Zeb1	0.978196	2.18903	1.35614
MET	Epcam	86	15	5	44	18	5	93	21	5					Epcam	-0.217591	-1.18442	-0.104697
MET	Ocln	73	26	5	103	24	5	117	23	5					Ocln	-0.454032	0.0426443	0.226509
TF	Sox2	245	23	5	1250	105	5	2240	250	5					Sox2	1.29278	3.64386	4.48543
TF	Stat3	203	16	5	338	49	5	302	33	5					Stat3	1.02148	1.75702	1.59455
Neuron	Map1b	143	12	5	598	46	5	778	65	5					Map1b	0.516015	2.58015	2.95977
Neuron	Reln	156	16	5	871	104	5	2480	270	5					Reln	0.641546	3.12267	4.63227
Neuron	Robo1	252	26	5	472	80	5	484	54	5					Robo1	1.33342	2.23879	2.27501
Neuron	Tubb3	445	47	5	722	96	5	2020	280	5					Tubb3	2.15381	2.852	4.33628
		IFB Day 5			IFB Day 10			IFB Day 14													IFB
		ave	sd	n	ave	sd	n	ave	sd	n						Log2 values of normlized fold changes					Day 5	Day 10	Day 14
EMT	Cdh2	165	23	5	344	20	5	210	21	5	263	27	5		Cdh2	0.722466	1.78241	1.07039		EMT Score	3.3763	9.80566	5.16146
EMT	Fn1	168	19	5	338	39	5	134	19	5	189	15	5		Fn1	0.748461	1.75702	0.422233		Dual-S	1.92052	4.90703	5.9501
EMT	Slug	264	17	5	477	43	5	410	54	5	332	44	5		Slug	1.40054	2.25399	2.03562		Neuron Projection	2.36427	8.53142	12.8785
EMT	Zeb1	173	21	5	639	116	5	519	39	5	257	32	5		Zeb1	0.790772	2.67582	2.37573
MET	Epcam	127	15	5	60	14	5	117	19	5	107	12	5		Epcam	0.344828	-0.736966	0.226509
MET	Ocln	96	26	5	66	25	5	143	15	5	112	18	5		Ocln	-0.0588937	-0.599462	0.516015
TF	Sox2	224	28	5	822	117	5	1840	160	5	2560	370	5		Sox2	1.1635	3.03914	4.20163
TF	Stat3	169	18	5	365	38	5	336	41	5	273	35	5		Stat3	0.757023	1.8679	1.74846
Neuron	Map1b	122	12	5	414	25	5	663	79	5	852	77	5		Map1b	0.286881	2.04963	2.72901
Neuron	Reln	146	34	5	573	41	5	2420	310	5	3090	310	5		Reln	0.545968	2.51854	4.59694
Neuron	Robo1	137	24	5	291	48	5	447	53	5	464	41	5		Robo1	0.454176	1.54102	2.16027
Neuron	Tubb3	211	22	5	536	135	5	1050	130	5	1870	180	5		Tubb3	1.07724	2.42223	3.39232
		IFB+TGFbeta first 3 days Day 5			IFB+TGFbeta first 3 days Day 10			IFB+TGFbeta first 3 days Day 14			IFB+TGFbeta last 3 days Day 14										IFB+TGFbeta first 3 days	IFB+TGFbeta first 3 days	IFB+TGFbeta first 3 days	IFB+TGFbeta last 3 days
		ave	sd	n	ave	sd	n	ave	sd	n	ave	sd	n			Log2 values of normlized fold changes					Day 5	Day 10	Day 14	Day 14
EMT	Cdh2	245	22	5	430	51	5	163	17	5	286	18	5		Cdh2	1.29278	2.10434	0.704872	1.51602	EMT Score	7.13853	10.9817	3.65358	7.53048
EMT	Fn1	248	28	5	397	38	5	89	23	5	237	30	5		Fn1	1.31034	1.98914	-0.168123	1.24489	Dual-S	3.84071	5.99822	5.7915	5.51265
EMT	Slug	367	31	5	522	40	5	312	24	5	446	49	5		Slug	1.87578	2.38405	1.64155	2.15704	Neuron Projection	6.32232	10.5085	13.5987	10.7872
EMT	Zeb1	414	68	5	772	81	5	356	33	5	581	75	5		Zeb1	2.04963	2.9486	1.83188	2.53854
MET	Epcam	84	12	5	54	11	5	97	16	5	95	17	5		Epcam	-0.251539	-0.888969	-0.0439433	-0.0740006
MET	Ocln	78	25	5	63	17	5	132	21	5	100	18	5		Ocln	-0.358454	-0.666576	0.400538	0
TF	Sox2	521	72	5	1430	150	5	2270	240	5	1331	136	5		Sox2	2.38128	3.83794	4.50462	3.73444
TF	Stat3	275	28	5	447	49	5	244	23	5	343	39	5		Stat3	1.45943	2.16027	1.28688	1.77821
Neuron	Map1b	274	18	5	662	43	5	798	66	5	536	53	5		Map1b	1.45418	2.72683	2.99639	2.42223
Neuron	Reln	354	37	5	860	170	5	2300	270	5	1500	175	5		Reln	1.82375	3.10434	4.52356	3.90689
Neuron	Robo1	220	37	5	331	26	5	476	48	5	377	48	5		Robo1	1.1375	1.72683	2.25096	1.91456
Neuron	Tubb3	375	78	5	773	102	5	1420	150	5	583	131	5		Tubb3	1.90689	2.95047	3.82782	2.5435
		IFB+E616452 first 3 days Day 5			IFB+E616452 first 3 days Day 10			IFB+E616452 first 3 days Day 14			IFB+E616452 last 3 days Day 14										IFB+E616452 first 3 days	IFB+E616452 first 3 days	IFB+E616452 first 3 days	IFB+E616452 last 3 days
		ave	sd	n	ave	sd	n	ave	sd	n	ave	sd	n			Log2 values of normlized fold changes					Day 5	Day 10	Day 14	Day 14
EMT	Cdh2	117	18	5	235	29	5	298	17	5	211	24	5		Cdh2	0.226509	1.23266	1.57531	1.07724	EMT Score	1.83263	8.67238	8.75031	3.43227
EMT	Fn1	135	16	5	497	49	5	443	13	5	143	17	5		Fn1	0.432959	2.31325	2.14731	0.516015	Dual-S	1.2643	4.06804	5.32981	6.08492
EMT	Slug	190	15	5	444	40	5	382	55	5	296	41	5		Slug	0.925999	2.15056	1.93357	1.5656	Neuron Projection	1.09193	7.89207	9.08462	14.7456
EMT	Zeb1	141	17	5	701	106	5	646	57	5	280	30	5		Zeb1	0.495695	2.80941	2.69153	1.48543
MET	Epcam	132	13	5	90	10	5	85	15	5	143	13	5		Epcam	0.400538	-0.152003	-0.234465	0.516015
MET	Ocln	90	17	5	99	22	5	89	15	5	162	18	5		Ocln	-0.152003	-0.0144996	-0.168123	0.695994
TF	Sox2	157	19	5	489	150	5	1087	147	5	2581	371	5		Sox2	0.650765	2.28983	3.44228	4.68986
TF	Stat3	153	11	5	343	45	5	370	59	5	263	36	5		Stat3	0.613532	1.77821	1.88753	1.39506
Neuron	Map1b	128	12	5	423	22	5	534	49	5	858	77	5		Map1b	0.356144	2.08066	2.41684	3.10098
Neuron	Reln	103	21	5	446	30	5	367	388	5	3514	420	5		Reln	0.0426443	2.15704	1.87578	5.13504
Neuron	Robo1	94	15	5	157	37	5	365	37	5	488	40	5		Robo1	-0.0892673	0.650765	1.8679	2.28688
Neuron	Tubb3	172	16	5	802	158	5	759	146	5	1867	223	5		Tubb3	0.782409	3.0036	2.9241	4.22265
		IB day 5			IB day 10			IB day 14													IB
		ave	sd	n	ave	sd	n	ave	sd	n						Log2 values of normlized fold changes					Day 5	Day 10	Day 14
EMT	Cdh2	84	17	5	216	34	5	184	20	5					Cdh2	-0.251539	1.11103	0.879706		EMT Score	-0.773279	4.03369	3.21478
EMT	Fn1	83	20	5	154	32	5	140	36	5					Fn1	-0.268817	0.62293	0.485427		Dual-S	0.440208	1.75082	1.55006
EMT	Slug	125	17	5	262	38	5	228	39	5					Slug	0.321928	1.38957	1.18903		Neuron Projection	1.20754	2.73051	2.33545
EMT	Zeb1	84	21	5	221	17	5	184	35	5					Zeb1	-0.251539	1.14405	0.879706
MET	Epcam	92	13	5	105	16	5	97	0	5					Epcam	-0.120294	0.0703893	-0.0439433
MET	Ocln	136	13	5	112	21	5	120	40	5					Ocln	0.443607	0.163499	0.263034
TF	Sox2	106	17	5	265	34	5	227	22	5					Sox2	0.0840643	1.40599	1.18269
TF	Stat3	128	34	5	127	41	5	129	34	5					Stat3	0.356144	0.344828	0.367371
Neuron	Map1b	101	19	5	130	24	5	120	27	5					Map1b	0.0143553	0.378512	0.263034
Neuron	Reln	143	20	5	194	28	5	183	48	5					Reln	0.516015	0.956057	0.871844
Neuron	Robo1	123	13	5	153	31	5	141	23	5					Robo1	0.298658	0.613532	0.495695
Neuron	Tubb3	130	12	5	172	13	5	163	3	5					Tubb3	0.378512	0.782409	0.704872
		FB Day 5			FB Day 10			FB Day 14													FB
		ave	sd	n	ave	sd	n	ave	sd	n						Log2 values of normlized fold changes					Day 5	Day 10	Day 14
EMT	Cdh2	83	21	5	211	19	5	181	11	5					Cdh2	-0.268817	1.07724	0.85599		EMT Score	0.274123	4.47057	3.59728
EMT	Fn1	145	23	5	184	24	5	170	17	5					Fn1	0.536053	0.879706	0.765535		Dual-S	1.3083	1.32964	1.30755
EMT	Slug	154	20	5	358	41	5	310	37	5					Slug	0.62293	1.83996	1.63227		Neuron Projection	1.52839	2.56655	2.31245
EMT	Zeb1	75	31	5	136	15	5	118	-1	5					Zeb1	-0.415037	0.443607	0.238787
MET	Epcam	95	16	5	87	13	5	93	3	5					Epcam	-0.0740006	-0.200913	-0.104697
MET	Ocln	121	21	5	98	12	5	100	-5	5					Ocln	0.275007	-0.0291463	0
TF	Sox2	195	21	5	213	18	5	208	-3	5					Sox2	0.963474	1.09085	1.05658
TF	Stat3	127	37	5	118	27	5	119	39	5					Stat3	0.344828	0.238787	0.250962
Neuron	Map1b	116	9	5	149	28	5	138	-5	5					Map1b	0.214125	0.575312	0.464668
Neuron	Reln	136	22	5	201	36	5	186	4	5					Reln	0.443607	1.0072	0.895303
Neuron	Robo1	159	23	5	172	21	5	164	19	5					Robo1	0.669027	0.782409	0.713696
Neuron	Tubb3	115	14	5	115	17	5	118	2	5					Tubb3	0.201634	0.201634	0.238787
		5C+Flag day 5			5C+Flag day 10			5C+Flag day 14													5C+Flag
		ave	sd	n	ave	sd	n	ave	sd	n						Log2 values of normlized fold changes					Day 5	Day 10	Day 14
EMT	Cdh2	162	23	5	333	20	5	215	22	5					Cdh2	0.695994	1.73552	1.10434		EMT Score	3.45342	9.75909	5.08819
EMT	Fn1	174	18	5	352	38	5	137	19	5					Fn1	0.799087	1.81558	0.454176		Dual-S	1.88869	4.83312	5.91972
EMT	Slug	257	16	5	490	45	5	396	52	5					Slug	1.36177	2.29278	1.9855		Neuron Projection	2.2762	8.69653	12.9205
EMT	Zeb1	181	21	5	635	120	5	505	37	5					Zeb1	0.85599	2.66676	2.33628
MET	Epcam	126	15	5	61	14	5	117	18	5					Epcam	0.333424	-0.713119	0.226509
MET	Ocln	95	26	5	69	25	5	148	15	5					Ocln	-0.0740006	-0.535332	0.565597
TF	Sox2	230	27	5	794	114	5	1880	161	5					Sox2	1.20163	2.98914	4.23266
TF	Stat3	161	17	5	359	37	5	322	41	5					Stat3	0.687061	1.84398	1.68706
Neuron	Map1b	123	11	5	432	24	5	662	79	5					Map1b	0.298658	2.11103	2.72683
Neuron	Reln	143	35	5	578	41	5	2462	312	5					Reln	0.516015	2.53107	4.62176
Neuron	Robo1	135	23	5	301	46	5	434	54	5					Robo1	0.432959	1.58976	2.1177
Neuron	Tubb3	204	22	5	552	142	5	1096	135	5					Tubb3	1.02857	2.46467	3.45418
		5C+Sox2 Day 5			5C+Sox2 Day 10			5C+Sox2 Day 14													5C+Sox2
		ave	sd	n	ave	sd	n	ave	sd	n						Log2 values of normlized fold changes					Day 5	Day 10	Day 14
EMT	Cdh2	154	23	5	276	21	5	147	22	5					Cdh2	0.62293	1.46467	0.555816		EMT Score	2.92825	7.15067	1.42865
EMT	Fn1	156	19	5	288	39	5	129	19	5					Fn1	0.641546	1.52607	0.367371		Dual-S	Overexpression	Overexpression	Overexpression
EMT	Slug	251	16	5	371	44	5	167	50	5					Slug	1.32769	1.89142	0.739848		Neuron Projection	2.52974	11.5548	14.036
EMT	Zeb1	183	21	5	342	115	5	203	38	5					Zeb1	0.871844	1.774	1.02148
MET	Epcam	133	15	5	78	13	5	143	19	5					Epcam	0.411426	-0.358454	0.516015
MET	Ocln	109	25	5	91	25	5	167	15	5					Ocln	0.124328	-0.136062	0.739848
TF	Sox2	Overexpression	Overexpression	Overexpression	Overexpression	Overexpression	Overexpression	Overexpression	Overexpression	Overexpression					Sox2	Overexpression	Overexpression	Overexpression
TF	Stat3	136	18	5	215	38	5	321	42	5					Stat3	0.443607	1.10434	1.68257
Neuron	Map1b	132	11	5	597	24	5	735	81	5					Map1b	0.400538	2.57773	2.87774
Neuron	Reln	146	35	5	1653	40	5	3056	319	5					Reln	0.545968	4.04701	4.93357
Neuron	Robo1	132	23	5	348	45	5	456	56	5					Robo1	0.400538	1.79909	2.18903
Neuron	Tubb3	227	23	5	876	142	5	1640	134	5					Tubb3	1.18269	3.13093	4.03562
		TSB+Flag+EGF day 5			TSB+Flag+EGF day 10			TSB+Flag+EGF day 14													TSB+Flag+EGF
		ave	sd	n	ave	sd	n	ave	sd	n						Log2 values of normlized fold changes					Day 5	Day 10	Day 14
EMT	Cdh2	105	11	5	98	16	5	100	15	5					Cdh2	0.0703893	-0.0291463	0		EMT Score	0.0783577	-0.474847	-0.1864
EMT	Fn1	101	12	5	116	21	5	85	16	5					Fn1	0.0143553	0.214125	-0.234465		Dual-S	0.0742314	0.370945	0.299245
EMT	Slug	107	9	5	87	16	5	91	17	5					Slug	0.0976108	-0.200913	-0.136062		Neuron Projection	0.293029	-0.147638	-0.288106
EMT	Zeb1	99	6	5	91	12	5	110	15	5					Zeb1	-0.0144996	-0.136062	0.137504
MET	Epcam	112	9	5	118	14	5	103	24	5					Epcam	0.163499	0.238787	0.0426443
MET	Ocln	95	6	5	106	11	5	94	20	5					Ocln	-0.0740006	0.0840643	-0.0892673
TF	Sox2	112	13	5	106	14	5	107	12	5					Sox2	0.163499	0.0840643	0.0976108
TF	Stat3	94	10	5	122	18	5	115	16	5					Stat3	-0.0892673	0.286881	0.201634
Neuron	Map1b	103	11	5	90	21	5	92	21	5					Map1b	0.0426443	-0.152003	-0.120294
Neuron	Reln	119	11	5	89	20	5	92	28	5					Reln	0.250962	-0.168123	-0.120294
Neuron	Robo1	98	8	5	115	13	5	82	19	5					Robo1	-0.0291463	0.201634	-0.286304
Neuron	Tubb3	102	11	5	98	8	5	118	22	5					Tubb3	0.0285692	-0.0291463	0.238787
		TSB+Sox2+EGF Day 5			TSB+Sox2+EGF Day 10			TSB+Sox2+EGF Day 14													TSB+Sox2+EGF
		ave	sd	n	ave	sd	n	ave	sd	n						Log2 values of normlized fold changes					Day 5	Day 10	Day 14
EMT	Cdh2	101	11	5	89	16	5	81	15	5					Cdh2	0.0143553	-0.168123	-0.304006		EMT Score	-0.334435	-1.72132	-2.68108
EMT	Fn1	104	11	5	98	22	5	78	16	5					Fn1	0.0565835	-0.0291463	-0.358454		Dual-S	Overexpression	Overexpression	Overexpression
EMT	Slug	88	9	5	87	15	5	67	17	5					Slug	-0.184425	-0.200913	-0.577767		Neuron Projection	0.522086	3.82871	7.384
EMT	Zeb1	100	6	5	67	12	5	77	15	5					Zeb1	0	-0.577767	-0.37707
MET	Epcam	111	9	5	132	14	5	156	23	5					Epcam	0.15056	0.400538	0.641546
MET	Ocln	105	6	5	127	11	5	134	20	5					Ocln	0.0703893	0.344828	0.422233
TF	Sox2	Overexpression	Overexpression	Overexpression	Overexpression	Overexpression	Overexpression	Overexpression	Overexpression	Overexpression					Sox2	Overexpression	Overexpression	Overexpression
TF	Stat3	94	10	5	124	19	5	114	17	5					Stat3	-0.0892673	0.31034	0.189034
Neuron	Map1b	103	11	5	134	21	5	211	22	5					Map1b	0.0426443	0.422233	1.07724
Neuron	Reln	116	11	5	215	19	5	834	27	5					Reln	0.214125	1.10434	3.06005
Neuron	Robo1	119	8	5	149	13	5	210	19	5					Robo1	0.250962	0.575312	1.07039
Neuron	Tubb3	101	11	5	331	8	5	452	23	5					Tubb3	0.0143553	1.72683	2.17632
