# Supplementary material for: Sequential EMT-MET induces neuronal conversion through Sox2
Source: Cell Discov. 2017 May 30;3:17017–. doi: 10.1038/celldisc.2017.17 (PMC5450022; doi:10.1038/celldisc.2017.17)
Supplement: Supplementary Table S13 [file celldisc201717-s17.xlsx]

## Sheet: Sheet1
qPCR primers
		Forward	Reverse
EMT marker	Cdh2	CAGGTCTCCTCATGGCTTTGC	CTTCCGAAAAGAAGGCTGTCC
EMT marker	Fn1	TTCAAGTGTGATCCCCATGAAG	CAGGTCTACGGCAGTTGTCA
EMT marker	Zeb1	GCTGGCAAGACAACGTGAAAG	GCCTCAGGATAAATGACGGC
EMT marker	Slug	CACACGCTGCCTTGTGTCT	GGTCAGCAAAAGCACGGTT
MET marker	Cdh1	GCGTACCCTGACACCAATCTC	CTCCTCTTCGCACTTCTGCTC
MET marker	Epcam	GCGGCTCAGAGAGACTGTG	CCAAGCATTTAGACGCCAGTTT
MET marker	Ocln	TTGAAAGTCCACCTCCTTACAGA	CCGGATAAAAAGAGTACGCTGG
Fibroblast marker	Thy1	TGCTCTCAGTCTTGCAGGTG	TGGATGGAGTTATCCTTGGTGTT
Fibroblast marker	Vim	CGGCTGCGAGAAATTGC	CCACTTTCCGTTCAAGGTCAAG
MEF marker	Snai1	CACACGCTGCCTTGTGTCT	GGTCAGCAAAAGCACGGTT
MEF marker	Snai2	TGGTCAAGAAACATTTCAACGCC	GGTGAGGATCTCTGGTTTTGGTA
MEF marker	Twist2	CGCTACAGCAAGAAATCGAGC	GCTGAGCTTGTCAGAGGGG
Astrocytes marker	Gfap	CGGAGACGCATCACCTCTG	AGGGAGTGGAGGAGTCATTCG
Astrocytes marker	S100b	TGGTTGCCCTCATTGATGTCT	CCCATCCCCATCTTCGTCC
Astrocytes marker	Slc1a3	ACCAAAAGCAACGGAGAAGAG	GGCATTCCGAAACAGGTAACTC
NSC marker	Esrrb	GCACCTGGGCTCTAGTTGC	TACAGTCCTCGTAGCTCTTGC
NSC marker	Zeb1	GCTGGCAAGACAACGTGAAAG	GCCTCAGGATAAATGACGGC
NSC marker	Tet3	CAAGCAAGAGCCAATAGAC	GCCACCTACACTGTTAGT
NSC marker	Nes	CCCTGAAGTCGAGGAGCTG	CTGCTGCACCTCTAAGCGA
NSC marker	Sox1	AAGGAACACCCGGATTACAAGT	GTTAGCCCAGCCGTTGACAT
OX pathway	Atp5k	GTTCAGGTCTCTCCACTCATCA	CGGGGTTTTAGGTAACTGTAGC
OX pathway	Cox6a1	TCAACGTGTTCCTCAAGTCGC	AGGGTATGGTTACCGTCTCCC
OX pathway	Ndufa2	TTGCGTGAGATTCGCGTTCA	ATTCGCGGATCAGAATGGGC
Gly pathway	Hk2	TGCTGCCCACATACGTGAG	GCCTGTCAGTGTTACCCACAA
Gly pathway	Pdk3	TCCTGGACTTCGGAAGGGATA	GAAGGGCGGTTCAACAAGTTA
Gly pathway	Pkm	GTACCCCCATCCCAGTTCCA	TCTGAGGTCTCACACAGGAAA
Neuron Projection	Map1b	TCGCACCGCTTCCTAGACA	CTGGTCCAAGTTGCACTCAAT
Neuron Projection	Reln	TTACTCGCACCTTGCTGAAAT	CAGTTGCTGGTAGGAGTCAAAG
Neuron Projection	Robo1	GAGCCTGCTCACTTTTACCTC	GGTCTGAAGGGTGTTCAACAAT
Neuron Projection	Tubb3	TAGACCCCAGCGGCAACTAT	GTTCCAGGTTCCAAGTCCACC
Key factor	Sox2 (endo)	TGGTCAAGAAACATTTCAACGCC	GGTGAGGATCTCTGGTTTTGGTA
Key factor	Sox2 (exo)	GGGCTGTTCTTCTGGTTG	GGGTGGACCATCCTCTAGAC
Key factor	Stat3	AGCTGGACACACGCTACCT	AGGAATCGGCTATATTGCTGGT
Key factor	NeuroD1	ATGACCAAATCATACAGCGAGAG	TCTGCCTCGTGTTCCTCGT
Internal Control	GAPDH	AGGTCGGTGTGAACGGATTTG	TGTAGACCATGTAGTTGAGGTCA
Antibodies
	Company	Catalog Number	Usage	Dilution Factor	Reference
Beta III Tubulin	Abcam	ab52623	IHC, FACS	1000X	Silva, J., Wang, G. & Cowell, J. K. The temporal and spatial expression pattern of the LGI1 epilepsy predisposition gene during mouse embryonic cranial development. BMC neuroscience 12, doi:10.1186/1471-2202-12-43 (2011).
Beta III Tubulin	Millipore	MAB1637	ICC	500X	Garcia, I., Huang, L., Ung, K. & Arenkiel, B. R. Tracing synaptic connectivity onto embryonic stem cell-derived neurons. Stem cells 30, 2140-2151, doi:10.1002/stem.1185 (2012).
GFAP	Millipore	MAB360	IHC	500X	Karimi-Abdolrezaee S, S. D., Wang J, Fehlings MG. Chondroitinase and growth factors enhance activation and oligodendrocyte differentiation of endogenous neural precursor cells after spinal cord injury. PLoS One 7, e37589 (2012).
NeuN	Millipore	ABN78	ICC, IHC	500X	Najm, F. J. et al. Rapid and robust generation of functional oligodendrocyte progenitor cells from epiblast stem cells. Nature methods 8, 957-962, doi:10.1038/nmeth.1712 (2011).
Nestin	Sigma	N5413	ICC	500X	Chen, B. Y. et al. Brain-derived neurotrophic factor stimulates proliferation and differentiation of neural stem cells, possibly by triggering the Wnt/beta-catenin signaling pathway. Journal of neuroscience research 91, 30-41, doi:10.1002/jnr.23138 (2013).
NICD	Abcam	Ab52301	ICC	500X	Lasagni, L. et al. Notch activation differentially regulates renal progenitors proliferation and differentiation toward the podocyte lineage in glomerular disorders. Stem cells 28, 1674-1685, doi:10.1002/stem.492 (2010).
Pax6	DSHB	PAX6	ICC	200X	Englund, C. et al. Pax6, Tbr2, and Tbr1 are expressed sequentially by radial glia, intermediate progenitor cells, and postmitotic neurons in developing neocortex. The Journal of neuroscience : the official journal of the Society for Neuroscience 25, 247-251, doi:10.1523/JNEUROSCI.2899-04.2005 (2005).
Sox2	R&D	MAB2018	ICC	500X	Suh, H. et al. In vivo fate analysis reveals the multipotent and self-renewal capacities of Sox2+ neural stem cells in the adult hippocampus. Cell Stem Cell 1, 515-528, doi:10.1016/j.stem.2007.09.002 (2007).
Vim	Millipore	MAB1681	ICC	500X	K. ASAUMI, T. N., H. ASAHARA, H. INOUE,and M. TAKIGAWA. Expression of Neurotrophins and Their Receptors (TRK) During Fracture Healing. MOLECULAR CELL (2000).
Donkey@Rabbit Alexa 488	Thermo Fisher	A21206	IHC, ICC, FACS	400X	2nd antibody, no reference
Donkey@Mouse Alexa 488	Thermo Fisher	A21202	IHC, ICC	400X	2nd antibody, no reference
Donkey@Rabbit Alexa 568	Thermo Fisher	A10042	IHC, ICC	400X	2nd antibody, no reference
Donkey@Mouse Alexa 568	Thermo Fisher	A10037	IHC, ICC	400X	2nd antibody, no reference
EdU	Thermo Fisher	C10637	IHC	1000X	Chehrehasa, F., Meedeniya, A. C., Dwyer, P., Abrahamsen, G. & Mackay-Sim, A. EdU, a new thymidine analogue for labelling proliferating cells in the nervous system. J Neurosci Methods 177, 122-130, doi:10.1016/j.jneumeth.2008.10.006 (2009).
